# Supplementary material for: CD34 defines melanocyte stem cell subpopulations with distinct regenerative properties
Source: PLoS Genet. 2019 Apr 24;15(4):e1008034. doi: 10.1371/journal.pgen.1008034 (PMC6481766; doi:10.1371/journal.pgen.1008034)
Supplement: S2 Table — The attached Excel file includes the alignment statistics, differential expression (DE) summary and the corresponding data sheets. Samples used for RNA-seq for both CD34+ and CD34- McSCs are in triplicates. From 100 base pair reads, DE analysis was performed with the results filtered to include only those that met an FDR cutoff of 0.01, read count percentile (RCP) of 25%, and a log fold change (LFC) change of 1 or -1. With the RCP set at 0.25, the lower limit cutoff for DE was set to the normalized read count of 16.93. The data sheet lists all the 3,220 DE genes between the 2 McSC subsets identified using mentioned parameters. (XLSX) [file pgen.1008034.s014.xlsx]

## Sheet: Alignment Stats
#Sample_ID	Total.Reads	Total.Mapped.Reads	Percent.Mapped.Reads	Percent.Properly.Paired	Uniquely.Mapped.Reads	Percent.Exonic	Percent.Intronic	Percent.Intergenic
CD34plus_1a	66249048	52487617	79.23	90.52	49855256	84.18	11.88	3.94
CD34plus_1b	16728294	13181632	78.8	90.88	12539285	84.49	11.62	3.89
CD34plus_2	96907826	81839458	84.45	91.52	78311022	83.15	13.11	3.74
CD34plus_3a	80077452	68313662	85.31	91.11	64770895	87.01	9.48	3.51
CD34plus_3b	11464396	9400932	82	90.55	8917831	87.46	9.13	3.41
CD34minus_1	95093450	81773605	85.99	92.35	77471183	80.51	15.54	3.95
CD34minus_2	100696042	83445467	82.87	91.05	79136024	83.3	13.12	3.58
CD34minus_3a	79226118	64513645	81.43	89.66	60963001	82.72	13.51	3.77
CD34minus_3b	27494296	22199434	80.74	90.38	20998183	83.03	13.26	3.71
	Total.Features	Features.With.Coverage	Avg.RPKM
CD34plus_1	47069	22160	7.151
CD34plus_2	47069	23484	6.228
CD34plus_3	47069	22630	7.379
CD34minus_1	47069	22924	6.535
CD34minus_2	47069	23481	6.663
CD34minus_3	47069	23160	6.929

## Sheet: DE Summary
FDR	P.value	ReadCountPercentile	LFC(UP)	LFC(DOWN)	Sample	UP	DOWN	Total
0.01	NA	0.25 (RC=16.93)	1	-1	CD34plus_vs_CD34minus_2	2327	893	3220
NA	0.01	0.25 (RC=16.93)	1	-1	CD34plus_vs_CD34minus_4	2595	1044	3639

## Sheet: CD34plus_vs_CD34minus_2
Feature.ID	Read.Count.All	Read.Count.CD34minus	Read.Count.CD34plus	FC	LFC(CD34plus/CD34minus)	p.Value	FDR	gene_symbol	gene_name
ENSMUSG00000108633	29.0314	0	58.0629	Inf	Inf	0.00010099	0.000679468	RP23-285C18.7
ENSMUSG00000105818	21.6141	0	43.2283	Inf	Inf	0.00143536	0.0075851	Gm43256	predicted gene 43256 [Source:MGI Symbol;Acc:MGI:5663393]
ENSMUSG00000101389	34.4436	0	68.8872	Inf	Inf	1.1466e-05	9.16943e-05	Ms4a4a	membrane-spanning 4-domains, subfamily A, member 4A [Source:MGI Symbol;Acc:MGI:3643932]
ENSMUSG00000098973	36.3494	0	72.6988	Inf	Inf	1.3744e-05	0.000108348	Mir6236	microRNA 6236 [Source:MGI Symbol;Acc:MGI:5530929]
ENSMUSG00000097566	20.846	0	41.6921	Inf	Inf	0.00135297	0.00720604	A930024N18Rik	RIKEN cDNA A930024N18 gene [Source:MGI Symbol;Acc:MGI:4360907]
ENSMUSG00000097364	27.2133	0	54.4266	Inf	Inf	0.000180048	0.00115564	Gm26719	predicted gene, 26719 [Source:MGI Symbol;Acc:MGI:5477213]
ENSMUSG00000097166	22.1283	0	44.2565	Inf	Inf	0.00115807	0.0062841	9330179D12Rik	RIKEN cDNA 9330179D12 gene [Source:MGI Symbol;Acc:MGI:1924808]
ENSMUSG00000090081	26.8342	0	53.6684	Inf	Inf	0.000224922	0.00141882	Gm16587	predicted gene 16587 [Source:MGI Symbol;Acc:MGI:4415007]
ENSMUSG00000074003	22.7393	0	45.4786	Inf	Inf	0.00067844	0.00386475	Gucy2d	guanylate cyclase 2d [Source:MGI Symbol;Acc:MGI:106030]
ENSMUSG00000073403	31.269	0	62.538	Inf	Inf	4.84606e-05	0.000345389	Gm10499	predicted gene 10499 [Source:MGI Symbol;Acc:MGI:3702919]
ENSMUSG00000073164	26.6299	0	53.2598	Inf	Inf	0.000221474	0.00139911	2410018L13Rik	RIKEN cDNA 2410018L13 gene [Source:MGI Symbol;Acc:MGI:1916982]
ENSMUSG00000071203	23.2712	0	46.5425	Inf	Inf	0.000566482	0.0032876	Naip5	NLR family, apoptosis inhibitory protein 5 [Source:MGI Symbol;Acc:MGI:1298220]
ENSMUSG00000071178	30.6735	0	61.347	Inf	Inf	5.17944e-05	0.000367817	Serpina1b	serine (or cysteine) preptidase inhibitor, clade A, member 1B [Source:MGI Symbol;Acc:MGI:891970]
ENSMUSG00000069792	22.8914	0	45.7828	Inf	Inf	0.000755116	0.00426557	Wfdc17	WAP four-disulfide core domain 17 [Source:MGI Symbol;Acc:MGI:3649773]
ENSMUSG00000066363	32.097	0	64.194	Inf	Inf	3.14619e-05	0.00023299	Serpina3f	serine (or cysteine) peptidase inhibitor, clade A, member 3F [Source:MGI Symbol;Acc:MGI:2182838]
ENSMUSG00000060678	27.6152	0	55.2304	Inf	Inf	0.000217195	0.00137417	Hist1h4c	histone cluster 1, H4c [Source:MGI Symbol;Acc:MGI:2448421]
ENSMUSG00000059027	21.5325	0	43.065	Inf	Inf	0.00131831	0.00703699	9630013D21Rik	RIKEN cDNA 9630013D21 gene [Source:MGI Symbol;Acc:MGI:2442649]
ENSMUSG00000052776	52.8055	0	105.611	Inf	Inf	3.96246e-08	4.16955e-07	Oas1a	2'-5' oligoadenylate synthetase 1A [Source:MGI Symbol;Acc:MGI:2180860]
ENSMUSG00000051457	20.6666	0	41.3332	Inf	Inf	0.00144852	0.00764158	Spn	sialophorin [Source:MGI Symbol;Acc:MGI:98384]
ENSMUSG00000049353	22.3978	0	44.7956	Inf	Inf	0.000976246	0.00538254	Rd3	retinal degeneration 3 [Source:MGI Symbol;Acc:MGI:1921273]
ENSMUSG00000048416	44.532	0	89.0641	Inf	Inf	5.37731e-07	5.07547e-06	Mlf1	myeloid leukemia factor 1 [Source:MGI Symbol;Acc:MGI:1341819]
ENSMUSG00000045498	42.4582	0	84.9163	Inf	Inf	7.67327e-07	7.08786e-06	Pcdhb3	protocadherin beta 3 [Source:MGI Symbol;Acc:MGI:2136737]
ENSMUSG00000045362	29.0884	0	58.1768	Inf	Inf	8.25525e-05	0.000565267	Tnfrsf26	tumor necrosis factor receptor superfamily, member 26 [Source:MGI Symbol;Acc:MGI:2651928]
ENSMUSG00000044689	34.8858	0	69.7717	Inf	Inf	1.53558e-05	0.000120222	Gm13749	predicted gene 13749 [Source:MGI Symbol;Acc:MGI:3649721]
ENSMUSG00000039252	24.0848	0	48.1697	Inf	Inf	0.000565723	0.00328496	Lgi2	leucine-rich repeat LGI family, member 2 [Source:MGI Symbol;Acc:MGI:2180196]
ENSMUSG00000035246	30.7088	0	61.4177	Inf	Inf	4.15244e-05	0.000300712	Pcyt1b	phosphate cytidylyltransferase 1, choline, beta isoform [Source:MGI Symbol;Acc:MGI:2147987]
ENSMUSG00000034452	21.581	0	43.162	Inf	Inf	0.00112067	0.00609954	Slc24a1	solute carrier family 24 (sodium/potassium/calcium exchanger), member 1 [Source:MGI Symbol;Acc:MGI:2384871]
ENSMUSG00000034387	22.7168	0	45.4336	Inf	Inf	0.00087206	0.00486392	Ssu2	ssu-2 homolog (C. elegans) [Source:MGI Symbol;Acc:MGI:2443733]
ENSMUSG00000032246	34.3108	0	68.6215	Inf	Inf	1.73883e-05	0.000134769	Calml4	calmodulin-like 4 [Source:MGI Symbol;Acc:MGI:1922850]
ENSMUSG00000030206	21.754	0	43.5079	Inf	Inf	0.00133796	0.00713582	Gsg1	germ cell-specific gene 1 [Source:MGI Symbol;Acc:MGI:1194499]
ENSMUSG00000029371	28.9364	0	57.8729	Inf	Inf	7.63842e-05	0.000525862	Cxcl5	chemokine (C-X-C motif) ligand 5 [Source:MGI Symbol;Acc:MGI:1096868]
ENSMUSG00000028876	21.0559	0	42.1119	Inf	Inf	0.00123343	0.00663743	Epha10	Eph receptor A10 [Source:MGI Symbol;Acc:MGI:3586824]
ENSMUSG00000027656	92.2272	0	184.454	Inf	Inf	7.85604e-14	1.28404e-12	Wisp2	WNT1 inducible signaling pathway protein 2 [Source:MGI Symbol;Acc:MGI:1328326]
ENSMUSG00000022818	42.1787	0	84.3575	Inf	Inf	1.2756e-06	1.14692e-05	Cyp2ab1	cytochrome P450, family 2, subfamily ab, polypeptide 1 [Source:MGI Symbol;Acc:MGI:3644957]
ENSMUSG00000022303	26.2856	0	52.5712	Inf	Inf	0.000255639	0.00159491	Dcstamp	dentrocyte expressed seven transmembrane protein [Source:MGI Symbol;Acc:MGI:1923016]
ENSMUSG00000015355	21.321	0	42.642	Inf	Inf	0.00112696	0.00613064	Cd48	CD48 antigen [Source:MGI Symbol;Acc:MGI:88339]
ENSMUSG00000066319	123.827	0.290513	247.364	851.472	9.73382	6.95114e-18	1.42071e-16	Rtp3	receptor transporter protein 3 [Source:MGI Symbol;Acc:MGI:2446841]
ENSMUSG00000026177	79.625	0.280494	158.969	566.749	9.14657	2.31389e-11	3.1809e-10	Slc11a1	solute carrier family 11 (proton-coupled divalent metal ion transporters), member 1 [Source:MGI Symbol;Acc:MGI:1345275]
ENSMUSG00000039209	73.3533	0.290513	146.416	503.992	8.97726	1.9229e-10	2.49735e-09	Rpl39l	ribosomal protein L39-like [Source:MGI Symbol;Acc:MGI:1915422]
ENSMUSG00000053615	60.8395	0.290513	121.388	417.842	8.70681	1.19046e-08	1.30872e-07	Gm9913	predicted gene 9913 [Source:MGI Symbol;Acc:MGI:3642395]
ENSMUSG00000091575	53.9988	0.280494	107.717	384.027	8.58506	8.77342e-08	8.95734e-07	2010016I18Rik	RIKEN cDNA 2010016I18 gene [Source:MGI Symbol;Acc:MGI:1916456]
ENSMUSG00000098470	55.6642	0.312917	111.015	354.776	8.47076	5.51107e-08	5.72115e-07	C1rb	complement component 1, r subcomponent B [Source:MGI Symbol;Acc:MGI:3779804]
ENSMUSG00000067235	50.376	0.290513	100.462	345.807	8.43382	5.17179e-07	4.89216e-06	H2-Q10	histocompatibility 2, Q region locus 10 [Source:MGI Symbol;Acc:MGI:95929]
ENSMUSG00000078591	173.213	1.18446	345.241	291.476	8.18724	1.61609e-22	4.04471e-21	Hs3st4	heparan sulfate (glucosamine) 3-O-sulfotransferase 4 [Source:MGI Symbol;Acc:MGI:1333792]
ENSMUSG00000097535	39.7624	0.280494	79.2442	282.517	8.14219	1.60178e-05	0.000124952	Gm26592	predicted gene, 26592 [Source:MGI Symbol;Acc:MGI:5477086]
ENSMUSG00000086541	43.8392	0.312917	87.3655	279.197	8.12514	2.27106e-06	1.98342e-05	Has2os	hyaluronan synthase 2, opposite strand [Source:MGI Symbol;Acc:MGI:3643465]
ENSMUSG00000034641	40.0067	0.312917	79.7004	254.701	7.99266	7.55451e-06	6.16448e-05	Cd300ld	CD300 molecule-like family member d [Source:MGI Symbol;Acc:MGI:2442358]
ENSMUSG00000107318	34.9382	0.290513	69.5859	239.528	7.90405	8.51712e-05	0.000580808	Gm43278	predicted gene 43278 [Source:MGI Symbol;Acc:MGI:5663415]
ENSMUSG00000018654	33.5838	0.280494	66.8871	238.462	7.89762	7.6832e-05	0.000528272	Ikzf1	IKAROS family zinc finger 1 [Source:MGI Symbol;Acc:MGI:1342540]
ENSMUSG00000055421	37.1567	0.312917	74.0005	236.486	7.88561	2.50495e-05	0.000189197	Pcdh9	protocadherin 9 [Source:MGI Symbol;Acc:MGI:1306801]
ENSMUSG00000087107	34.4326	0.290513	68.5748	236.047	7.88293	5.01144e-05	0.000356589	AI662270	expressed sequence AI662270 [Source:MGI Symbol;Acc:MGI:2144254]
ENSMUSG00000029373	34.1968	0.290513	68.1031	234.424	7.87297	6.46683e-05	0.000450947	Pf4	platelet factor 4 [Source:MGI Symbol;Acc:MGI:1888711]
ENSMUSG00000108413	32.7601	0.290513	65.2297	224.533	7.81078	0.0001642	0.00106307	RP23-432D9.7
ENSMUSG00000087500	64.2959	0.571007	128.021	224.202	7.80865	2.25551e-08	2.43379e-07	Gm12426	predicted gene 12426 [Source:MGI Symbol;Acc:MGI:3650989]
ENSMUSG00000029695	32.4342	0.290513	64.5779	222.289	7.79629	0.000113595	0.000758374	Aass	aminoadipate-semialdehyde synthase [Source:MGI Symbol;Acc:MGI:1353573]
ENSMUSG00000000318	67.3008	0.60343	133.998	222.061	7.79481	5.29842e-09	6.05886e-08	Clec10a	C-type lectin domain family 10, member A [Source:MGI Symbol;Acc:MGI:96975]
ENSMUSG00000034028	30.224	0.280494	60.1676	214.506	7.74488	0.000190182	0.00121708	Cd226	CD226 antigen [Source:MGI Symbol;Acc:MGI:3039602]
ENSMUSG00000054203	31.2927	0.290513	62.2949	214.431	7.74437	0.000209318	0.00132892	Ifi205	interferon activated gene 205 [Source:MGI Symbol;Acc:MGI:101847]
ENSMUSG00000046607	89.2017	0.8515	177.552	208.517	7.70402	1.6175e-11	2.25657e-10	Hrk	harakiri, BCL2 interacting protein (contains only BH3 domain) [Source:MGI Symbol;Acc:MGI:1201608]
ENSMUSG00000061723	30.0567	0.290513	59.8229	205.921	7.68595	0.000178775	0.00114918	Tnnt3	troponin T3, skeletal, fast [Source:MGI Symbol;Acc:MGI:109550]
ENSMUSG00000031610	27.9159	0.280494	55.5513	198.048	7.62971	0.000415809	0.00249002	Scrg1	scrapie responsive gene 1 [Source:MGI Symbol;Acc:MGI:1328308]
ENSMUSG00000048368	56.9416	0.581026	113.302	195.004	7.60736	2.70354e-07	2.63458e-06	Omd	osteomodulin [Source:MGI Symbol;Acc:MGI:1350918]
ENSMUSG00000027316	86.9842	0.893943	173.074	193.608	7.59699	3.64748e-11	4.93574e-10	Gfra4	glial cell line derived neurotrophic factor family receptor alpha 4 [Source:MGI Symbol;Acc:MGI:1341873]
ENSMUSG00000078496	83.5412	0.86152	166.221	192.939	7.592	8.93345e-11	1.17935e-09	Gm13152	predicted gene 13152 [Source:MGI Symbol;Acc:MGI:3701121]
ENSMUSG00000032271	136.688	1.42251	271.954	191.179	7.57878	8.13205e-17	1.57007e-15	Nnmt	nicotinamide N-methyltransferase [Source:MGI Symbol;Acc:MGI:1099443]
ENSMUSG00000019987	26.8262	0.280494	53.3719	190.279	7.57197	0.000515111	0.00301863	Arg1	arginase, liver [Source:MGI Symbol;Acc:MGI:88070]
ENSMUSG00000079559	54.4045	0.571007	108.238	189.557	7.56648	5.48221e-07	5.16725e-06	Gm684	predicted gene 684 [Source:MGI Symbol;Acc:MGI:2685530]
ENSMUSG00000095385	27.4905	0.290513	54.6905	188.255	7.55654	0.000517097	0.00302781	D630033O11Rik	RIKEN cDNA D630033O11 gene [Source:MGI Symbol;Acc:MGI:2685434]
ENSMUSG00000086327	27.4754	0.290513	54.6603	188.151	7.55575	0.000432414	0.00257651	Slfn5os	schlafen 5, opposite strand [Source:MGI Symbol;Acc:MGI:1923642]
ENSMUSG00000052854	27.4206	0.290513	54.5506	187.773	7.55285	0.000699311	0.00397526	Nrk	Nik related kinase [Source:MGI Symbol;Acc:MGI:1351326]
ENSMUSG00000065987	25.9903	0.280494	51.7	184.318	7.52605	0.00104559	0.00573272	Cd209b	CD209b antigen [Source:MGI Symbol;Acc:MGI:1916415]
ENSMUSG00000034116	52.8885	0.581026	105.196	181.052	7.50026	7.77259e-07	7.17347e-06	Vav1	vav 1 oncogene [Source:MGI Symbol;Acc:MGI:98923]
ENSMUSG00000068079	27.9625	0.312917	55.6122	177.722	7.47348	0.00047152	0.00278812	Tcf15	transcription factor 15 [Source:MGI Symbol;Acc:MGI:104664]
ENSMUSG00000020839	27.6323	0.312917	54.9516	175.611	7.45624	0.00048339	0.00284973	Tmigd1	transmembrane and immunoglobulin domain containing 1 [Source:MGI Symbol;Acc:MGI:1913851]
ENSMUSG00000074676	572.503	6.5104	1138.5	174.873	7.45017	8.40452e-60	6.44466e-58	Foxs1	forkhead box S1 [Source:MGI Symbol;Acc:MGI:95546]
ENSMUSG00000030562	27.0185	0.312917	53.7241	171.688	7.42364	0.000499176	0.00293479	Nox4	NADPH oxidase 4 [Source:MGI Symbol;Acc:MGI:1354184]
ENSMUSG00000057465	24.1922	0.280494	48.1038	171.497	7.42204	0.00175182	0.0090247	Saa2	serum amyloid A 2 [Source:MGI Symbol;Acc:MGI:98222]
ENSMUSG00000107060	24.9823	0.290513	49.6742	170.988	7.41775	0.00148659	0.00781954	Gm42810	predicted gene 42810 [Source:MGI Symbol;Acc:MGI:5662947]
ENSMUSG00000090173	23.5843	0.280494	46.8881	167.163	7.38511	0.00195435	0.00993006	Fbxw10	F-box and WD-40 domain protein 10 [Source:MGI Symbol;Acc:MGI:3052463]
ENSMUSG00000041538	24.2648	0.290513	48.2391	166.048	7.37546	0.00160813	0.00838137	H2-Ob	histocompatibility 2, O region beta locus [Source:MGI Symbol;Acc:MGI:95925]
ENSMUSG00000052180	48.4307	0.581026	96.2803	165.707	7.37249	2.49233e-06	2.16617e-05	Serpinb6c	serine (or cysteine) peptidase inhibitor, clade B, member 6c [Source:MGI Symbol;Acc:MGI:2145481]
ENSMUSG00000005220	165.21	2.03596	328.383	161.292	7.33353	3.57678e-19	7.7492e-18	Corin	corin [Source:MGI Symbol;Acc:MGI:1349451]
ENSMUSG00000047798	23.4229	0.290513	46.5553	160.252	7.3242	0.00195442	0.00993006	Cd300lf	CD300 antigen like family member F [Source:MGI Symbol;Acc:MGI:2442359]
ENSMUSG00000062151	95.6698	1.18682	190.153	160.22	7.32391	6.78771e-12	9.71392e-11	Unc13c	unc-13 homolog C (C. elegans) [Source:MGI Symbol;Acc:MGI:2149021]
ENSMUSG00000085830	69.6004	0.871539	138.329	158.718	7.31033	1.12928e-08	1.2459e-07	Grin1os	glutamate receptor, ionotropic, NMDA1 (zeta 1), opposite strand [Source:MGI Symbol;Acc:MGI:2443867]
ENSMUSG00000046561	68.6417	0.86152	136.422	158.35	7.30697	1.01164e-08	1.12183e-07	Arsj	arylsulfatase J [Source:MGI Symbol;Acc:MGI:2443513]
ENSMUSG00000040490	69.9916	0.893943	139.089	155.591	7.28161	5.90568e-09	6.71422e-08	Lrfn2	leucine rich repeat and fibronectin type III domain containing 2 [Source:MGI Symbol;Acc:MGI:1917780]
ENSMUSG00000038473	69.7924	0.893943	138.691	155.145	7.27747	5.14717e-09	5.89213e-08	Nos1ap	nitric oxide synthase 1 (neuronal) adaptor protein [Source:MGI Symbol;Acc:MGI:1917979]
ENSMUSG00000053318	43.7713	0.571007	86.9716	152.313	7.25089	7.38143e-06	6.03235e-05	Slamf8	SLAM family member 8 [Source:MGI Symbol;Acc:MGI:1921998]
ENSMUSG00000049723	88.6532	1.16205	176.144	151.58	7.24394	4.03399e-11	5.43495e-10	Mmp12	matrix metallopeptidase 12 [Source:MGI Symbol;Acc:MGI:97005]
ENSMUSG00000029123	111.728	1.47497	221.981	150.499	7.23361	2.63927e-13	4.15974e-12	Stk32b	serine/threonine kinase 32B [Source:MGI Symbol;Acc:MGI:1927552]
ENSMUSG00000027398	43.7723	0.581026	86.9636	149.672	7.22566	8.44964e-06	6.84582e-05	Il1b	interleukin 1 beta [Source:MGI Symbol;Acc:MGI:96543]
ENSMUSG00000044303	355.007	4.74019	705.274	148.786	7.2171	4.80553e-38	2.07415e-36	Cdkn2a	cyclin-dependent kinase inhibitor 2A [Source:MGI Symbol;Acc:MGI:104738]
ENSMUSG00000060594	108.003	1.47497	214.53	145.447	7.18435	5.16422e-13	7.97651e-12	Layn	layilin [Source:MGI Symbol;Acc:MGI:2685357]
ENSMUSG00000028167	143.459	2.01355	284.904	141.493	7.14459	1.45046e-16	2.76341e-15	Bdh2	3-hydroxybutyrate dehydrogenase, type 2 [Source:MGI Symbol;Acc:MGI:1917022]
ENSMUSG00000097391	41.146	0.581026	81.7109	140.632	7.13578	1.31776e-05	0.000104035	Mirg	miRNA containing gene [Source:MGI Symbol;Acc:MGI:3781106]
ENSMUSG00000074115	63.2299	0.893943	125.566	140.463	7.13405	5.19872e-08	5.40987e-07	Saa1	serum amyloid A 1 [Source:MGI Symbol;Acc:MGI:98221]
ENSMUSG00000060311	62.46	0.883924	124.036	140.324	7.13262	6.97671e-08	7.17718e-07	Mucl1	mucin-like 1 [Source:MGI Symbol;Acc:MGI:98393]
ENSMUSG00000020096	162.329	2.34887	322.309	137.219	7.10033	1.41855e-18	3.00732e-17	Tbata	thymus, brain and testes associated [Source:MGI Symbol;Acc:MGI:1923820]
ENSMUSG00000040552	38.5135	0.571007	76.456	133.897	7.06498	3.45674e-05	0.000253901	C3ar1	complement component 3a receptor 1 [Source:MGI Symbol;Acc:MGI:1097680]
ENSMUSG00000040907	40.6041	0.60343	80.6048	133.578	7.06154	2.23404e-05	0.000170221	Atp1a3	ATPase, Na+/K+ transporting, alpha 3 polypeptide [Source:MGI Symbol;Acc:MGI:88107]
ENSMUSG00000108398	76.495	1.16205	151.828	130.655	7.02962	3.17264e-09	3.69242e-08	RP23-354H24.9
ENSMUSG00000098158	36.8107	0.571007	73.0504	127.933	6.99924	5.67164e-05	0.00039949	Gm4804	predicted gene 4804 [Source:MGI Symbol;Acc:MGI:3646648]
ENSMUSG00000021278	113.753	1.76548	225.741	127.864	6.99846	5.3635e-13	8.2725e-12	Amn	amnionless [Source:MGI Symbol;Acc:MGI:1934943]
ENSMUSG00000036912	36.9586	0.581026	73.3362	126.219	6.97978	8.76715e-05	0.000595791	Piwil4	piwi-like RNA-mediated gene silencing 4 [Source:MGI Symbol;Acc:MGI:3041167]
ENSMUSG00000029322	35.5751	0.560987	70.5891	125.83	6.97533	7.41789e-05	0.000511494	Plac8	placenta-specific 8 [Source:MGI Symbol;Acc:MGI:2445289]
ENSMUSG00000042631	1691.98	26.774	3357.18	125.39	6.97027	3.39407e-129	1.79008e-126	Xkr7	X Kell blood group precursor related family member 7 homolog [Source:MGI Symbol;Acc:MGI:3526711]
ENSMUSG00000027470	37.9796	0.60343	75.3558	124.879	6.96439	4.8121e-05	0.000343762	Mylk2	myosin, light polypeptide kinase 2, skeletal muscle [Source:MGI Symbol;Acc:MGI:2139434]
ENSMUSG00000079227	37.0066	0.60343	73.4098	121.654	6.92664	8.84278e-05	0.000600177	Ccr5	chemokine (C-C motif) receptor 5 [Source:MGI Symbol;Acc:MGI:107182]
ENSMUSG00000031963	416.501	6.84099	826.16	120.766	6.91607	6.19115e-42	3.02206e-40	Bmper	BMP-binding endothelial regulator [Source:MGI Symbol;Acc:MGI:1920480]
ENSMUSG00000066684	87.4124	1.44255	173.382	120.192	6.9092	2.06353e-10	2.67677e-09	Pilrb1	paired immunoglobin-like type 2 receptor beta 1 [Source:MGI Symbol;Acc:MGI:2450532]
ENSMUSG00000030148	35.8468	0.593411	71.1002	119.816	6.90468	7.57715e-05	0.000521976	Clec4a2	C-type lectin domain family 4, member a2 [Source:MGI Symbol;Acc:MGI:1349412]
ENSMUSG00000004415	850.668	14.1344	1687.2	119.369	6.89928	2.47187e-77	2.95314e-75	Col26a1	collagen, type XXVI, alpha 1 [Source:MGI Symbol;Acc:MGI:2155345]
ENSMUSG00000042451	49.6014	0.8515	98.3514	115.504	6.8518	3.74682e-06	3.18355e-05	Mybph	myosin binding protein H [Source:MGI Symbol;Acc:MGI:1858196]
ENSMUSG00000079105	83.273	1.43253	165.114	115.26	6.84875	2.60424e-09	3.06054e-08	C7	complement component 7 [Source:MGI Symbol;Acc:MGI:88235]
ENSMUSG00000075224	216.994	3.76136	430.226	114.38	6.8377	2.31305e-23	6.05716e-22	Lrrc55	leucine rich repeat containing 55 [Source:MGI Symbol;Acc:MGI:2685197]
ENSMUSG00000026786	202.295	3.55337	401.037	112.861	6.8184	3.09609e-22	7.63396e-21	Apbb1ip	amyloid beta (A4) precursor protein-binding, family B, member 1 interacting protein [Source:MGI Symbol;Acc:MGI:1861354]
ENSMUSG00000003283	98.3124	1.73306	194.892	112.455	6.81321	4.23298e-11	5.69241e-10	Hck	hemopoietic cell kinase [Source:MGI Symbol;Acc:MGI:96052]
ENSMUSG00000029082	266.6	4.71542	528.484	112.076	6.80833	2.58893e-28	8.02048e-27	Bst1	bone marrow stromal cell antigen 1 [Source:MGI Symbol;Acc:MGI:105370]
ENSMUSG00000027832	1219.08	21.8659	2416.3	110.506	6.78798	2.33442e-99	5.37015e-97	Ptx3	pentraxin related gene [Source:MGI Symbol;Acc:MGI:104641]
ENSMUSG00000000394	80.6969	1.45493	159.939	109.929	6.78043	1.70624e-09	2.03506e-08	Gcg	glucagon [Source:MGI Symbol;Acc:MGI:95674]
ENSMUSG00000022949	145.695	2.64941	288.74	108.983	6.76796	2.3904e-16	4.50262e-15	Clic6	chloride intracellular channel 6 [Source:MGI Symbol;Acc:MGI:2146607]
ENSMUSG00000001103	31.3123	0.571007	62.0535	108.674	6.76386	0.000313669	0.00192365	Sebox	SEBOX homeobox [Source:MGI Symbol;Acc:MGI:108012]
ENSMUSG00000091060	47.6873	0.871539	94.503	108.432	6.76065	6.03303e-06	4.9984e-05	7420461P10Rik	RIKEN cDNA 7420461P10 gene [Source:MGI Symbol;Acc:MGI:3642786]
ENSMUSG00000086593	181.13	3.32005	358.94	108.113	6.7564	8.71348e-20	1.93848e-18	Gm16548	predicted gene 16548 [Source:MGI Symbol;Acc:MGI:4414968]
ENSMUSG00000078956	30.7739	0.571007	60.9767	106.788	6.73861	0.000410477	0.00246218	Gm14221	predicted gene 14221 [Source:MGI Symbol;Acc:MGI:3650696]
ENSMUSG00000049988	30.1567	0.571007	59.7425	104.627	6.70911	0.000528049	0.00308442	Lrrc25	leucine rich repeat containing 25 [Source:MGI Symbol;Acc:MGI:2445284]
ENSMUSG00000031872	62.5542	1.18446	123.924	104.625	6.70909	1.59131e-07	1.58573e-06	Bean1	brain expressed, associated with Nedd4, 1 [Source:MGI Symbol;Acc:MGI:1929597]
ENSMUSG00000061100	1246.08	23.9414	2468.21	103.094	6.68782	6.3246e-102	1.55413e-99	Retnla	resistin like alpha [Source:MGI Symbol;Acc:MGI:1888504]
ENSMUSG00000056900	45.4362	0.883924	89.9885	101.806	6.66968	1.24535e-05	9.88732e-05	Usp13	ubiquitin specific peptidase 13 (isopeptidase T-3) [Source:MGI Symbol;Acc:MGI:1919857]
ENSMUSG00000031026	403.099	7.87099	798.327	101.427	6.66429	8.95303e-40	4.12794e-38	Trim66	tripartite motif-containing 66 [Source:MGI Symbol;Acc:MGI:2152406]
ENSMUSG00000021298	62.3806	1.22926	123.532	100.493	6.65095	1.95426e-07	1.92875e-06	Gpr132	G protein-coupled receptor 132 [Source:MGI Symbol;Acc:MGI:1890220]
ENSMUSG00000035653	105.814	2.09078	209.538	100.22	6.64702	7.77559e-12	1.10473e-10	Lrfn5	leucine rich repeat and fibronectin type III domain containing 5 [Source:MGI Symbol;Acc:MGI:2144814]
ENSMUSG00000046709	30.3311	0.60343	60.0587	99.5288	6.63704	0.000446085	0.00265004	Mapk10	mitogen-activated protein kinase 10 [Source:MGI Symbol;Acc:MGI:1346863]
ENSMUSG00000051669	264.551	5.32122	523.782	98.4327	6.62107	2.58478e-27	7.6988e-26	AU021092	expressed sequence AU021092 [Source:MGI Symbol;Acc:MGI:2146559]
ENSMUSG00000044288	41.2819	0.8515	81.7123	95.9628	6.5844	3.01202e-05	0.000223744	Cnr1	cannabinoid receptor 1 (brain) [Source:MGI Symbol;Acc:MGI:104615]
ENSMUSG00000019122	386.141	8.02781	764.254	95.2007	6.5729	3.54844e-37	1.48993e-35	Ccl9	chemokine (C-C motif) ligand 9 [Source:MGI Symbol;Acc:MGI:104533]
ENSMUSG00000030209	84.4586	1.76785	167.149	94.5497	6.563	9.4129e-10	1.14211e-08	Grin2b	glutamate receptor, ionotropic, NMDA2B (epsilon 2) [Source:MGI Symbol;Acc:MGI:95821]
ENSMUSG00000046610	43.6756	0.916347	86.4349	94.3255	6.55958	2.9607e-05	0.000220587	Oacyl	O-acyltransferase like [Source:MGI Symbol;Acc:MGI:2442915]
ENSMUSG00000074968	80.4729	1.71302	159.233	92.9545	6.53845	3.45611e-09	4.00938e-08	Ano3	anoctamin 3 [Source:MGI Symbol;Acc:MGI:3613666]
ENSMUSG00000050493	176.595	3.80144	349.388	91.9094	6.52214	1.13118e-18	2.40282e-17	Fam167b	family with sequence similarity 167, member B [Source:MGI Symbol;Acc:MGI:2668032]
ENSMUSG00000078606	40.7764	0.883924	80.6689	91.2623	6.51195	3.9893e-05	0.000289923	Gm4070	predicted gene 4070 [Source:MGI Symbol;Acc:MGI:3782245]
ENSMUSG00000051980	39.2778	0.8515	77.704	91.2555	6.51184	4.78958e-05	0.00034238	Casr	calcium-sensing receptor [Source:MGI Symbol;Acc:MGI:1351351]
ENSMUSG00000018486	39.0583	0.8515	77.265	90.7399	6.50366	7.43643e-05	0.000512609	Wnt9b	wingless-type MMTV integration site family, member 9B [Source:MGI Symbol;Acc:MGI:1197020]
ENSMUSG00000036381	392.662	8.56403	776.76	90.7003	6.50303	9.67905e-38	4.12007e-36	P2ry14	purinergic receptor P2Y, G-protein coupled, 14 [Source:MGI Symbol;Acc:MGI:2155705]
ENSMUSG00000070644	67.1767	1.47497	132.879	90.089	6.49328	9.04955e-08	9.23054e-07	Etnk2	ethanolamine kinase 2 [Source:MGI Symbol;Acc:MGI:2443760]
ENSMUSG00000075408	643.258	14.1391	1272.38	89.9898	6.49169	4.96324e-57	3.54208e-55	6030408B16Rik	RIKEN cDNA 6030408B16 gene [Source:MGI Symbol;Acc:MGI:1924967]
ENSMUSG00000028362	40.5272	0.893943	80.1604	89.6706	6.48656	3.79308e-05	0.000276925	Tnfsf8	tumor necrosis factor (ligand) superfamily, member 8 [Source:MGI Symbol;Acc:MGI:88328]
ENSMUSG00000061080	2421.76	53.4523	4790.06	89.6137	6.48565	2.57465e-146	2.31976e-143	Lsamp	limbic system-associated membrane protein [Source:MGI Symbol;Acc:MGI:1261760]
ENSMUSG00000073489	269.413	5.96945	532.856	89.2638	6.48	6.20163e-27	1.83453e-25	Ifi204	interferon activated gene 204 [Source:MGI Symbol;Acc:MGI:96429]
ENSMUSG00000093634	27.1261	0.60343	53.6487	88.9062	6.47421	0.00111267	0.00606361	Gm10860	predicted gene 10860 [Source:MGI Symbol;Acc:MGI:3641729]
ENSMUSG00000028023	37.6198	0.86152	74.3781	86.3336	6.43185	0.000125314	0.000829441	Pitx2	paired-like homeodomain transcription factor 2 [Source:MGI Symbol;Acc:MGI:109340]
ENSMUSG00000034450	78.2685	1.80027	154.737	85.9519	6.42546	6.8875e-09	7.76513e-08	Gulo	gulonolactone (L-) oxidase [Source:MGI Symbol;Acc:MGI:1353434]
ENSMUSG00000094910	63.9033	1.47733	126.329	85.5117	6.41805	2.18229e-07	2.14304e-06	D430019H16Rik	RIKEN cDNA D430019H16 gene [Source:MGI Symbol;Acc:MGI:2443127]
ENSMUSG00000029778	1112.9	26.068	2199.74	84.3846	6.39891	5.99644e-89	9.74941e-87	Adcyap1r1	adenylate cyclase activating polypeptide 1 receptor 1 [Source:MGI Symbol;Acc:MGI:108449]
ENSMUSG00000102850	37.7466	0.893943	74.5993	83.4497	6.38284	0.000122292	0.000812173	Gm37082	predicted gene, 37082 [Source:MGI Symbol;Acc:MGI:5610310]
ENSMUSG00000050010	435.274	10.4115	860.137	82.6144	6.36832	1.98366e-40	9.40671e-39	Shisa3	shisa family member 3 [Source:MGI Symbol;Acc:MGI:3041225]
ENSMUSG00000058818	108.655	2.63173	214.679	81.5732	6.35002	6.93153e-12	9.90664e-11	Pirb	paired Ig-like receptor B [Source:MGI Symbol;Acc:MGI:894311]
ENSMUSG00000018927	226.662	5.63413	447.69	79.4604	6.31216	9.75414e-23	2.46694e-21	Ccl6	chemokine (C-C motif) ligand 6 [Source:MGI Symbol;Acc:MGI:98263]
ENSMUSG00000043969	178.796	4.49792	353.095	78.5019	6.29466	5.85789e-18	1.20295e-16	Emx2	empty spiracles homeobox 2 [Source:MGI Symbol;Acc:MGI:95388]
ENSMUSG00000022053	3475.67	87.8898	6863.46	78.0916	6.2871	1.03714e-165	1.49515e-162	Ebf2	early B cell factor 2 [Source:MGI Symbol;Acc:MGI:894332]
ENSMUSG00000036887	197.838	5.04309	390.632	77.4589	6.27536	6.21768e-20	1.39617e-18	C1qa	complement component 1, q subcomponent, alpha polypeptide [Source:MGI Symbol;Acc:MGI:88223]
ENSMUSG00000036131	150.024	3.92584	296.121	75.4287	6.23704	7.96174e-16	1.46026e-14	Frmd7	FERM domain containing 7 [Source:MGI Symbol;Acc:MGI:2686379]
ENSMUSG00000085323	57.2673	1.50976	113.025	74.863	6.22618	1.22158e-06	1.1011e-05	9130410C08Rik	RIKEN cDNA 9130410C08 gene [Source:MGI Symbol;Acc:MGI:1918862]
ENSMUSG00000020676	5074.38	133.928	10014.8	74.7776	6.22453	1.47941e-186	6.39817e-183	Ccl11	chemokine (C-C motif) ligand 11 [Source:MGI Symbol;Acc:MGI:103576]
ENSMUSG00000045573	473.12	12.6012	933.64	74.0916	6.21124	3.53251e-42	1.73607e-40	Penk	preproenkephalin [Source:MGI Symbol;Acc:MGI:104629]
ENSMUSG00000043943	1207.32	32.55	2382.08	73.1823	6.19342	2.00885e-89	3.42042e-87	Naalad2	N-acetylated alpha-linked acidic dipeptidase 2 [Source:MGI Symbol;Acc:MGI:1919810]
ENSMUSG00000053219	44.5092	1.20686	87.8115	72.7603	6.18508	1.9804e-05	0.000151967	Raet1e	retinoic acid early transcript 1E [Source:MGI Symbol;Acc:MGI:2675273]
ENSMUSG00000024598	2475.43	67.1962	4883.66	72.6775	6.18344	1.85986e-139	1.18287e-136	Fbn2	fibrillin 2 [Source:MGI Symbol;Acc:MGI:95490]
ENSMUSG00000022548	87453.5	2387.3	172520	72.2654	6.17523	5.87022e-110	1.83968e-107	Apod	apolipoprotein D [Source:MGI Symbol;Acc:MGI:88056]
ENSMUSG00000046856	93.3895	2.55687	184.222	72.05	6.17093	3.02955e-10	3.86268e-09	Gpr1	G protein-coupled receptor 1 [Source:MGI Symbol;Acc:MGI:2385324]
ENSMUSG00000074505	373.785	10.2847	737.286	71.6876	6.16365	8.3121e-34	3.09898e-32	Fat3	FAT tumor suppressor homolog 3 (Drosophila) [Source:MGI Symbol;Acc:MGI:2444314]
ENSMUSG00000019929	119347	3304.38	235390	71.2356	6.15453	4.61594e-88	7.23298e-86	Dcn	decorin [Source:MGI Symbol;Acc:MGI:94872]
ENSMUSG00000034959	62.652	1.74308	123.561	70.8867	6.14744	7.48523e-07	6.9349e-06	5031414D18Rik	RIKEN cDNA 5031414D18 gene [Source:MGI Symbol;Acc:MGI:2685590]
ENSMUSG00000106832	30.9119	0.871539	60.9522	69.9362	6.12797	0.00089284	0.00496701	Gm42632	predicted gene 42632 [Source:MGI Symbol;Acc:MGI:5662769]
ENSMUSG00000103662	31.2982	0.893943	61.7025	69.0228	6.109	0.00051286	0.00300707	Gm34294	predicted gene, 34294 [Source:MGI Symbol;Acc:MGI:5593453]
ENSMUSG00000037005	593.254	16.9773	1169.53	68.8881	6.10618	2.10267e-50	1.28441e-48	Xpnpep2	X-prolyl aminopeptidase (aminopeptidase P) 2, membrane-bound [Source:MGI Symbol;Acc:MGI:2180001]
ENSMUSG00000101445	31.1288	0.893943	61.3636	68.6438	6.10106	0.000697972	0.00397078	Gm28932	predicted gene 28932 [Source:MGI Symbol;Acc:MGI:5579638]
ENSMUSG00000048387	81.7242	2.34887	161.1	68.5859	6.09984	1.18066e-08	1.29861e-07	Osr1	odd-skipped related 1 (Drosophila) [Source:MGI Symbol;Acc:MGI:1344424]
ENSMUSG00000026697	6884.43	199.657	13569.2	67.9628	6.08667	6.46182e-190	6.98652e-186	Myoc	myocilin [Source:MGI Symbol;Acc:MGI:1202864]
ENSMUSG00000045733	39.06	1.14201	76.9779	67.4055	6.07479	0.000131747	0.000867286	Sprn	shadow of prion protein [Source:MGI Symbol;Acc:MGI:3582583]
ENSMUSG00000044162	69.7881	2.04598	137.53	67.2199	6.07082	3.17623e-07	3.06209e-06	Tnip3	TNFAIP3 interacting protein 3 [Source:MGI Symbol;Acc:MGI:3041165]
ENSMUSG00000028373	66.2777	1.97347	130.582	66.1685	6.04807	6.60246e-07	6.1566e-06	Astn2	astrotactin 2 [Source:MGI Symbol;Acc:MGI:1889277]
ENSMUSG00000085794	184.011	5.50045	362.522	65.9077	6.04237	6.02901e-18	1.23575e-16	Vax2os	ventral anterior homeobox 2, opposite strand [Source:MGI Symbol;Acc:MGI:3583301]
ENSMUSG00000073490	364.549	10.901	718.198	65.8835	6.04185	5.60782e-32	1.97176e-30	AI607873	expressed sequence AI607873 [Source:MGI Symbol;Acc:MGI:2138302]
ENSMUSG00000070469	3951.59	119.001	7784.18	65.4125	6.0315	2.36298e-165	2.83873e-162	Adamtsl3	ADAMTS-like 3 [Source:MGI Symbol;Acc:MGI:3028499]
ENSMUSG00000078302	912.28	27.4868	1797.07	65.3794	6.03076	1.28882e-69	1.26679e-67	Foxd1	forkhead box D1 [Source:MGI Symbol;Acc:MGI:1347463]
ENSMUSG00000024076	7109.81	216.46	14003.2	64.6918	6.01551	3.79863e-188	2.73805e-184	Vit	vitrin [Source:MGI Symbol;Acc:MGI:1921449]
ENSMUSG00000020901	275.79	8.43907	543.141	64.3603	6.0081	4.72069e-25	1.31716e-23	Pik3r5	phosphoinositide-3-kinase, regulatory subunit 5, p101 [Source:MGI Symbol;Acc:MGI:2443588]
ENSMUSG00000024678	323.391	9.92698	636.856	64.154	6.00347	2.07832e-29	6.71773e-28	Ms4a4d	membrane-spanning 4-domains, subfamily A, member 4D [Source:MGI Symbol;Acc:MGI:1913857]
ENSMUSG00000031506	28.1441	0.871539	55.4166	63.5847	5.99061	0.00166525	0.00864363	Ptpn7	protein tyrosine phosphatase, non-receptor type 7 [Source:MGI Symbol;Acc:MGI:2156893]
ENSMUSG00000059498	55.5319	1.72304	109.341	63.4581	5.98773	3.13226e-06	2.68991e-05	Fcgr3	Fc receptor, IgG, low affinity III [Source:MGI Symbol;Acc:MGI:95500]
ENSMUSG00000021624	28.7894	0.893943	56.6848	63.4098	5.98663	0.00140349	0.0074476	Cd180	CD180 antigen [Source:MGI Symbol;Acc:MGI:1194924]
ENSMUSG00000026582	9214.91	286.38	18143.4	63.3545	5.98537	1.069e-192	2.3116e-188	Sele	selectin, endothelial cell [Source:MGI Symbol;Acc:MGI:98278]
ENSMUSG00000052769	36.8629	1.15203	72.5739	62.9964	5.9772	0.000177065	0.00113886	Gm9889	predicted gene 9889 [Source:MGI Symbol;Acc:MGI:3642568]
ENSMUSG00000041797	7199.1	225.356	14172.9	62.8908	5.97478	1.4972e-187	8.09387e-184	Abca9	ATP-binding cassette, sub-family A (ABC1), member 9 [Source:MGI Symbol;Acc:MGI:2386796]
ENSMUSG00000028626	247.346	7.77079	486.921	62.6604	5.96948	1.33611e-22	3.35953e-21	Col9a2	collagen, type IX, alpha 2 [Source:MGI Symbol;Acc:MGI:88466]
ENSMUSG00000037872	1628.19	51.8242	3204.56	61.8353	5.95036	5.60906e-106	1.51613e-103	Ackr1	atypical chemokine receptor 1 (Duffy blood group) [Source:MGI Symbol;Acc:MGI:1097689]
ENSMUSG00000024481	1749.36	55.8768	3442.84	61.6149	5.94521	4.43549e-110	1.41048e-107	Lvrn	laeverin [Source:MGI Symbol;Acc:MGI:1921824]
ENSMUSG00000049103	206.746	6.65411	406.837	61.1408	5.93406	6.55397e-20	1.46863e-18	Ccr2	chemokine (C-C motif) receptor 2 [Source:MGI Symbol;Acc:MGI:106185]
ENSMUSG00000016918	3744.62	120.697	7368.55	61.05	5.93192	2.44635e-158	2.64499e-155	Sulf1	sulfatase 1 [Source:MGI Symbol;Acc:MGI:2138563]
ENSMUSG00000037206	3572.29	115.681	7028.9	60.7611	5.92508	1.65166e-153	1.62343e-150	Islr	immunoglobulin superfamily containing leucine-rich repeat [Source:MGI Symbol;Acc:MGI:1349645]
ENSMUSG00000075318	46.5215	1.51978	91.5233	60.2215	5.91221	2.98812e-05	0.000222197	Scn2a1	sodium channel, voltage-gated, type II, alpha 1 [Source:MGI Symbol;Acc:MGI:98248]
ENSMUSG00000030147	27.3518	0.893943	53.8096	60.1935	5.91154	0.00191117	0.00974006	Clec4b1	C-type lectin domain family 4, member b1 [Source:MGI Symbol;Acc:MGI:1917060]
ENSMUSG00000028354	61.987	2.04598	121.928	59.594	5.8971	1.67266e-06	1.48663e-05	Fmn2	formin 2 [Source:MGI Symbol;Acc:MGI:1859252]
ENSMUSG00000044749	4295.36	142.1	8448.61	59.4553	5.89373	9.10405e-166	1.40619e-162	Abca6	ATP-binding cassette, sub-family A (ABC1), member 6 [Source:MGI Symbol;Acc:MGI:1923434]
ENSMUSG00000031740	26592.9	882.033	52303.7	59.299	5.88994	6.23267e-178	1.4975e-174	Mmp2	matrix metallopeptidase 2 [Source:MGI Symbol;Acc:MGI:97009]
ENSMUSG00000039891	52.8089	1.76548	103.852	58.8237	5.87833	7.56459e-06	6.17037e-05	Txlnb	taxilin beta [Source:MGI Symbol;Acc:MGI:2671945]
ENSMUSG00000027360	550.413	18.545	1082.28	58.3598	5.8669	8.58137e-45	4.61601e-43	Hdc	histidine decarboxylase [Source:MGI Symbol;Acc:MGI:96062]
ENSMUSG00000030116	875.695	29.9741	1721.42	57.4302	5.84374	6.10391e-65	5.30084e-63	Mfap5	microfibrillar associated protein 5 [Source:MGI Symbol;Acc:MGI:1354387]
ENSMUSG00000025422	141.017	4.82981	277.205	57.3947	5.84285	1.68282e-13	2.67766e-12	Agap2	ArfGAP with GTPase domain, ankyrin repeat and PH domain 2 [Source:MGI Symbol;Acc:MGI:3580016]
ENSMUSG00000082223	33.5038	1.15203	65.8556	57.1647	5.83705	0.000651844	0.00373588	Gm15079	predicted gene 15079 [Source:MGI Symbol;Acc:MGI:3705703]
ENSMUSG00000090084	2887.07	99.3165	5674.83	57.1389	5.8364	1.21451e-139	7.95834e-137	Srpx	sushi-repeat-containing protein [Source:MGI Symbol;Acc:MGI:1858306]
ENSMUSG00000097418	60.6228	2.11319	119.132	56.3757	5.817	2.30356e-06	2.01017e-05	Mir155hg	Mir155 host gene (non-protein coding) [Source:MGI Symbol;Acc:MGI:5477161]
ENSMUSG00000019278	1403.62	49.0828	2758.15	56.194	5.81234	3.96999e-92	7.27517e-90	Dpep1	dipeptidase 1 (renal) [Source:MGI Symbol;Acc:MGI:94917]
ENSMUSG00000026890	906.454	32.1282	1780.78	55.4273	5.79253	6.73011e-67	6.19284e-65	Lhx6	LIM homeobox protein 6 [Source:MGI Symbol;Acc:MGI:1306803]
ENSMUSG00000046805	445.865	15.8498	875.881	55.2614	5.7882	6.82776e-37	2.82301e-35	Mpeg1	macrophage expressed gene 1 [Source:MGI Symbol;Acc:MGI:1333743]
ENSMUSG00000021922	33.744	1.20686	66.2811	54.9203	5.77927	0.000646738	0.00370858	Itih4	inter alpha-trypsin inhibitor, heavy chain 4 [Source:MGI Symbol;Acc:MGI:109536]
ENSMUSG00000026580	8356.26	300.18	16412.3	54.6751	5.77281	2.02554e-179	6.25719e-176	Selp	selectin, platelet [Source:MGI Symbol;Acc:MGI:98280]
ENSMUSG00000058427	1910.45	69.0605	3751.84	54.3268	5.76359	1.38368e-109	4.21418e-107	Cxcl2	chemokine (C-X-C motif) ligand 2 [Source:MGI Symbol;Acc:MGI:1340094]
ENSMUSG00000036139	53.4383	1.97347	104.903	53.1566	5.73218	8.88707e-06	7.18676e-05	Hoxc9	homeobox C9 [Source:MGI Symbol;Acc:MGI:96199]
ENSMUSG00000062329	140.683	5.2316	276.134	52.7819	5.72197	1.21712e-13	1.96264e-12	Cytl1	cytokine-like 1 [Source:MGI Symbol;Acc:MGI:2684993]
ENSMUSG00000025789	800.52	29.7821	1571.26	52.7584	5.72133	1.22289e-59	9.34407e-58	St8sia2	ST8 alpha-N-acetyl-neuraminide alpha-2,8-sialyltransferase 2 [Source:MGI Symbol;Acc:MGI:106020]
ENSMUSG00000028024	681.104	25.3649	1336.84	52.7045	5.71985	3.7656e-52	2.38091e-50	Enpep	glutamyl aminopeptidase [Source:MGI Symbol;Acc:MGI:106645]
ENSMUSG00000035004	53.7171	2.00353	105.431	52.6224	5.71761	7.21818e-06	5.90564e-05	Igsf6	immunoglobulin superfamily, member 6 [Source:MGI Symbol;Acc:MGI:1891393]
ENSMUSG00000028480	325.76	12.1506	639.369	52.6206	5.71755	6.00422e-28	1.82867e-26	Glipr2	GLI pathogenesis-related 2 [Source:MGI Symbol;Acc:MGI:1917770]
ENSMUSG00000053825	37.8009	1.42251	74.1794	52.1469	5.70451	0.000214703	0.00135991	Ppfia2	protein tyrosine phosphatase, receptor type, f polypeptide (PTPRF), interacting protein (liprin), alpha 2 [Source:MGI Symbol;Acc:MGI:2443834]
ENSMUSG00000030307	46.9916	1.77787	92.2054	51.863	5.69663	4.84572e-05	0.000345389	Slc6a11	solute carrier family 6 (neurotransmitter transporter, GABA), member 11 [Source:MGI Symbol;Acc:MGI:95630]
ENSMUSG00000052821	224.229	8.48443	439.973	51.8565	5.69645	4.89369e-20	1.10345e-18	Cysltr1	cysteinyl leukotriene receptor 1 [Source:MGI Symbol;Acc:MGI:1926218]
ENSMUSG00000031825	8406.57	319.515	16493.6	51.6208	5.68988	1.99036e-178	5.37994e-175	Crispld2	cysteine-rich secretory protein LCCL domain containing 2 [Source:MGI Symbol;Acc:MGI:1926142]
ENSMUSG00000014329	2246.12	85.4677	4406.78	51.5608	5.6882	3.6167e-119	1.47561e-116	Bicc1	bicaudal C homolog 1 (Drosophila) [Source:MGI Symbol;Acc:MGI:1933388]
ENSMUSG00000028339	33954.6	1299.16	66610.1	51.2717	5.68009	5.8727e-157	6.04721e-154	Col15a1	collagen, type XV, alpha 1 [Source:MGI Symbol;Acc:MGI:88449]
ENSMUSG00000047878	530.275	20.3162	1040.23	51.2021	5.67813	1.73758e-42	8.67745e-41	A4galt	alpha 1,4-galactosyltransferase [Source:MGI Symbol;Acc:MGI:3512453]
ENSMUSG00000037548	48.2087	1.8551	94.5623	50.9743	5.6717	2.5882e-05	0.000195144	H2-DMb2	histocompatibility 2, class II, locus Mb2 [Source:MGI Symbol;Acc:MGI:95923]
ENSMUSG00000036446	26403.7	1022.36	51785.1	50.6526	5.66256	6.87706e-169	1.14392e-165	Lum	lumican [Source:MGI Symbol;Acc:MGI:109347]
ENSMUSG00000032327	374.207	14.5641	733.849	50.3877	5.655	2.29472e-30	7.6694e-29	Stra6	stimulated by retinoic acid gene 6 [Source:MGI Symbol;Acc:MGI:107742]
ENSMUSG00000019899	12797.7	498.58	25096.9	50.3368	5.65354	3.42908e-181	1.23584e-177	Lama2	laminin, alpha 2 [Source:MGI Symbol;Acc:MGI:99912]
ENSMUSG00000011256	2798.47	110.256	5486.69	49.7634	5.63701	1.072e-130	5.94383e-128	Adam19	a disintegrin and metallopeptidase domain 19 (meltrin beta) [Source:MGI Symbol;Acc:MGI:105377]
ENSMUSG00000015852	198.744	7.86862	389.619	49.5156	5.62981	1.00819e-17	2.03558e-16	Fcrls	Fc receptor-like S, scavenger receptor [Source:MGI Symbol;Acc:MGI:1933397]
ENSMUSG00000046916	418.796	16.5918	821.001	49.4822	5.62884	3.93882e-34	1.48904e-32	Myct1	myc target 1 [Source:MGI Symbol;Acc:MGI:1915882]
ENSMUSG00000037813	860.176	34.1752	1686.18	49.3392	5.62466	8.84135e-62	7.10726e-60	D630003M21Rik	RIKEN cDNA D630003M21 gene [Source:MGI Symbol;Acc:MGI:3606579]
ENSMUSG00000078640	67.1249	2.68183	131.568	49.059	5.61645	7.08054e-07	6.58535e-06	Gm11627	predicted gene 11627 [Source:MGI Symbol;Acc:MGI:3650659]
ENSMUSG00000027966	247.228	9.92935	484.527	48.7975	5.60874	6.28108e-21	1.47793e-19	Col11a1	collagen, type XI, alpha 1 [Source:MGI Symbol;Acc:MGI:88446]
ENSMUSG00000043832	44.8241	1.80027	87.8479	48.7971	5.60872	5.58114e-05	0.000394014	Clec4a3	C-type lectin domain family 4, member a3 [Source:MGI Symbol;Acc:MGI:1920399]
ENSMUSG00000075437	35.5446	1.45493	69.6342	47.8608	5.58077	0.000443893	0.00263992	Gm11681	predicted gene 11681 [Source:MGI Symbol;Acc:MGI:3650778]
ENSMUSG00000001493	2210.39	90.6187	4330.15	47.7843	5.57847	4.1482e-116	1.6018e-113	Meox1	mesenchyme homeobox 1 [Source:MGI Symbol;Acc:MGI:103220]
ENSMUSG00000051855	297.531	12.2386	582.824	47.6216	5.57354	1.48496e-24	4.0698e-23	Mest	mesoderm specific transcript [Source:MGI Symbol;Acc:MGI:96968]
ENSMUSG00000033207	1986.61	82.1382	3891.08	47.3723	5.56597	4.50176e-109	1.33351e-106	Mamdc2	MAM domain containing 2 [Source:MGI Symbol;Acc:MGI:1918988]
ENSMUSG00000032649	815.61	33.8188	1597.4	47.2342	5.56176	4.77551e-58	3.48871e-56	Colgalt2	collagen beta(1-O)galactosyltransferase 2 [Source:MGI Symbol;Acc:MGI:2138232]
ENSMUSG00000040855	556.562	23.0973	1090.03	47.1928	5.5605	1.49048e-41	7.16224e-40	Reps2	RALBP1 associated Eps domain containing protein 2 [Source:MGI Symbol;Acc:MGI:2663511]
ENSMUSG00000102516	48.7244	2.02357	95.4252	47.1568	5.55939	4.71557e-05	0.000337647	Gm38340	predicted gene, 38340 [Source:MGI Symbol;Acc:MGI:5611568]
ENSMUSG00000015340	263.768	11.0218	516.514	46.8629	5.55037	4.11782e-22	1.01301e-20	Cybb	cytochrome b-245, beta polypeptide [Source:MGI Symbol;Acc:MGI:88574]
ENSMUSG00000022330	1160.91	48.6581	2273.16	46.717	5.54588	2.69335e-76	3.04926e-74	Osr2	odd-skipped related 2 [Source:MGI Symbol;Acc:MGI:1930813]
ENSMUSG00000038642	460.419	19.4107	901.426	46.4396	5.53728	8.62942e-36	3.44922e-34	Ctss	cathepsin S [Source:MGI Symbol;Acc:MGI:107341]
ENSMUSG00000030413	102.422	4.32601	200.518	46.3517	5.53455	4.44309e-10	5.58415e-09	Pglyrp1	peptidoglycan recognition protein 1 [Source:MGI Symbol;Acc:MGI:1345092]
ENSMUSG00000035407	3314.98	141.958	6488.01	45.7036	5.51424	4.10492e-136	2.53614e-133	Kank4	KN motif and ankyrin repeat domains 4 [Source:MGI Symbol;Acc:MGI:3043381]
ENSMUSG00000022032	10336.1	444.021	20228.2	45.5567	5.50959	3.22694e-173	6.97794e-170	Scara5	scavenger receptor class A, member 5 (putative) [Source:MGI Symbol;Acc:MGI:1918395]
ENSMUSG00000027833	487.543	21.0484	954.037	45.3259	5.50226	5.94622e-37	2.47748e-35	Shox2	short stature homeobox 2 [Source:MGI Symbol;Acc:MGI:1201673]
ENSMUSG00000024727	354.715	15.4103	694.02	45.0362	5.49301	2.01103e-28	6.26608e-27	Trpm6	transient receptor potential cation channel, subfamily M, member 6 [Source:MGI Symbol;Acc:MGI:2675603]
ENSMUSG00000096883	47.7631	2.09078	93.4354	44.6892	5.48185	4.6491e-05	0.000333329	Shisa8	shisa family member 8 [Source:MGI Symbol;Acc:MGI:2146080]
ENSMUSG00000075707	99.2653	4.35241	194.178	44.614	5.47942	2.1274e-09	2.51657e-08	Dio3	deiodinase, iodothyronine type III [Source:MGI Symbol;Acc:MGI:1306782]
ENSMUSG00000024300	53.7107	2.36891	105.052	44.3463	5.47074	1.9255e-05	0.000148175	Myo1f	myosin IF [Source:MGI Symbol;Acc:MGI:107711]
ENSMUSG00000033082	1257.46	55.5341	2459.39	44.2861	5.46878	3.41084e-79	4.16701e-77	Clec1a	C-type lectin domain family 1, member a [Source:MGI Symbol;Acc:MGI:2444151]
ENSMUSG00000029231	8434.1	373.79	16494.4	44.1275	5.46361	1.58783e-169	2.86126e-166	Pdgfra	platelet derived growth factor receptor, alpha polypeptide [Source:MGI Symbol;Acc:MGI:97530]
ENSMUSG00000038521	9326.51	415.816	18237.2	43.8589	5.4548	7.26943e-171	1.42904e-167	C1s1	complement component 1, s subcomponent 1 [Source:MGI Symbol;Acc:MGI:1355312]
ENSMUSG00000050700	1137.84	51.0652	2224.62	43.5643	5.44508	5.12841e-73	5.43612e-71	Emilin3	elastin microfibril interfacer 3 [Source:MGI Symbol;Acc:MGI:2389142]
ENSMUSG00000069515	636.661	28.6309	1244.69	43.4737	5.44207	2.00681e-47	1.14198e-45	Lyz1	lysozyme 1 [Source:MGI Symbol;Acc:MGI:96902]
ENSMUSG00000017417	3919.44	176.514	7662.37	43.4094	5.43994	3.1391e-143	2.51407e-140	Plxdc1	plexin domain containing 1 [Source:MGI Symbol;Acc:MGI:1919574]
ENSMUSG00000055653	19597.1	894.67	38299.6	42.8086	5.41983	1.33317e-165	1.80177e-162	Gpc3	glypican 3 [Source:MGI Symbol;Acc:MGI:104903]
ENSMUSG00000016756	757.435	34.6043	1480.27	42.7769	5.41876	2.72792e-53	1.78213e-51	Cmah	cytidine monophospho-N-acetylneuraminic acid hydroxylase [Source:MGI Symbol;Acc:MGI:103227]
ENSMUSG00000030218	1938.61	88.8905	3788.33	42.618	5.41339	4.59253e-103	1.14148e-100	Mgp	matrix Gla protein [Source:MGI Symbol;Acc:MGI:96976]
ENSMUSG00000052726	174.991	8.04655	341.936	42.4947	5.40921	4.6595e-15	8.18497e-14	Kcnt2	potassium channel, subfamily T, member 2 [Source:MGI Symbol;Acc:MGI:3036273]
ENSMUSG00000043300	517.812	23.8781	1011.75	42.3712	5.40501	6.02979e-39	2.69397e-37	B3galnt1	UDP-GalNAc:betaGlcNAc beta 1,3-galactosaminyltransferase, polypeptide 1 [Source:MGI Symbol;Acc:MGI:1349405]
ENSMUSG00000000204	2071.98	95.8757	4048.08	42.2222	5.39993	1.73986e-105	4.53286e-103	Slfn4	schlafen 4 [Source:MGI Symbol;Acc:MGI:1329010]
ENSMUSG00000029380	9322.04	433.878	18210.2	41.9708	5.39132	2.00016e-165	2.54421e-162	Cxcl1	chemokine (C-X-C motif) ligand 1 [Source:MGI Symbol;Acc:MGI:108068]
ENSMUSG00000073802	498.68	23.3329	974.027	41.7447	5.38352	1.11134e-36	4.57744e-35	Cdkn2b	cyclin-dependent kinase inhibitor 2B (p15, inhibits CDK4) [Source:MGI Symbol;Acc:MGI:104737]
ENSMUSG00000035385	2259.99	105.97	4414.01	41.6532	5.38036	7.78848e-110	2.40597e-107	Ccl2	chemokine (C-C motif) ligand 2 [Source:MGI Symbol;Acc:MGI:98259]
ENSMUSG00000045658	922.572	44.1338	1801.01	40.808	5.35078	7.95016e-61	6.25142e-59	Pid1	phosphotyrosine interaction domain containing 1 [Source:MGI Symbol;Acc:MGI:2138391]
ENSMUSG00000000392	959.079	46.0556	1872.1	40.6487	5.34514	8.06054e-63	6.65271e-61	Fap	fibroblast activation protein [Source:MGI Symbol;Acc:MGI:109608]
ENSMUSG00000047180	487.388	23.5363	951.239	40.4158	5.33685	1.42276e-35	5.65549e-34	Neurl3	neuralized E3 ubiquitin protein ligase 3 [Source:MGI Symbol;Acc:MGI:2429944]
ENSMUSG00000098112	32.2623	1.56459	62.96	40.2407	5.33058	0.00144298	0.00761421	Bin2	bridging integrator 2 [Source:MGI Symbol;Acc:MGI:3611448]
ENSMUSG00000046491	336.609	16.3607	656.858	40.1486	5.32728	7.98761e-26	2.27868e-24	C1qtnf2	C1q and tumor necrosis factor related protein 2 [Source:MGI Symbol;Acc:MGI:1916433]
ENSMUSG00000072596	203.419	9.94702	396.891	39.9005	5.31834	2.84817e-17	5.62542e-16	Ear2	eosinophil-associated, ribonuclease A family, member 2 [Source:MGI Symbol;Acc:MGI:108020]
ENSMUSG00000036144	2311.71	113.639	4509.77	39.6851	5.31053	1.24817e-110	4.08945e-108	Meox2	mesenchyme homeobox 2 [Source:MGI Symbol;Acc:MGI:103219]
ENSMUSG00000085399	698.156	34.3497	1361.96	39.65	5.30925	1.31559e-48	7.68872e-47	Foxd2os	forkhead box D2, opposite strand [Source:MGI Symbol;Acc:MGI:2444065]
ENSMUSG00000078141	36.6481	1.81029	71.486	39.4887	5.30337	0.000556188	0.00323393	Gm2399	predicted gene 2399 [Source:MGI Symbol;Acc:MGI:3780567]
ENSMUSG00000050103	255.438	12.6824	498.193	39.2823	5.29581	4.52296e-20	1.02306e-18	Agmo	alkylglycerol monooxygenase [Source:MGI Symbol;Acc:MGI:2442495]
ENSMUSG00000055172	2020.43	100.41	3940.45	39.2436	5.29438	1.12683e-101	2.7074e-99	C1ra	complement component 1, r subcomponent A [Source:MGI Symbol;Acc:MGI:1355313]
ENSMUSG00000000753	4182.09	209.751	8154.42	38.8768	5.28084	2.56217e-141	1.84681e-138	Serpinf1	serine (or cysteine) peptidase inhibitor, clade F, member 1 [Source:MGI Symbol;Acc:MGI:108080]
ENSMUSG00000043099	884.438	44.6295	1724.25	38.6347	5.27183	9.26906e-58	6.72598e-56	Hic1	hypermethylated in cancer 1 [Source:MGI Symbol;Acc:MGI:1338010]
ENSMUSG00000026228	100.495	5.07894	195.911	38.5733	5.26953	5.10692e-09	5.84916e-08	Htr2b	5-hydroxytryptamine (serotonin) receptor 2B [Source:MGI Symbol;Acc:MGI:109323]
ENSMUSG00000107355	36.3947	1.8551	70.9342	38.2374	5.25691	0.000509642	0.00299064	AI839979	expressed sequence AI839979 [Source:MGI Symbol;Acc:MGI:2140975]
ENSMUSG00000068263	150.562	7.68957	293.434	38.16	5.25399	9.04675e-13	1.38057e-11	Efcc1	EF hand and coiled-coil domain containing 1 [Source:MGI Symbol;Acc:MGI:3611451]
ENSMUSG00000030862	4536.97	232.268	8841.68	38.0666	5.25046	3.53946e-143	2.73347e-140	Cpxm2	carboxypeptidase X 2 (M14 family) [Source:MGI Symbol;Acc:MGI:1926006]
ENSMUSG00000023046	3459.31	177.488	6741.12	37.9806	5.24719	9.97917e-129	5.13785e-126	Igfbp6	insulin-like growth factor binding protein 6 [Source:MGI Symbol;Acc:MGI:96441]
ENSMUSG00000044667	53.018	2.72664	103.309	37.8889	5.2437	2.69695e-05	0.000202566	Lppr4	lipid phosphate phosphatase-related protein type 4 [Source:MGI Symbol;Acc:MGI:106530]
ENSMUSG00000049744	50.0922	2.5769	97.6076	37.8778	5.24328	5.71786e-05	0.000402388	Arhgap15	Rho GTPase activating protein 15 [Source:MGI Symbol;Acc:MGI:1923367]
ENSMUSG00000024053	1163.42	60.0414	2266.8	37.754	5.23856	4.07347e-70	4.05921e-68	Emilin2	elastin microfibril interfacer 2 [Source:MGI Symbol;Acc:MGI:2389136]
ENSMUSG00000069763	319.499	16.6417	622.356	37.3973	5.22486	1.25324e-23	3.32516e-22	Tmem100	transmembrane protein 100 [Source:MGI Symbol;Acc:MGI:1915138]
ENSMUSG00000102697	33.4562	1.74544	65.167	37.3355	5.22248	0.00145291	0.00765913	Pcdhac2	protocadherin alpha subfamily C, 2 [Source:MGI Symbol;Acc:MGI:1891443]
ENSMUSG00000075010	194.948	10.2127	379.683	37.1775	5.21636	8.16283e-16	1.49334e-14	AW112010	expressed sequence AW112010 [Source:MGI Symbol;Acc:MGI:2147706]
ENSMUSG00000102564	37.368	1.96345	72.7726	37.0635	5.21193	0.00072096	0.00408651	Gm37035	predicted gene, 37035 [Source:MGI Symbol;Acc:MGI:5610263]
ENSMUSG00000022483	211.931	11.1828	412.68	36.903	5.20567	3.8532e-17	7.58158e-16	Col2a1	collagen, type II, alpha 1 [Source:MGI Symbol;Acc:MGI:88452]
ENSMUSG00000021974	206.909	10.9754	402.843	36.7042	5.19787	7.45394e-17	1.4443e-15	Fgf9	fibroblast growth factor 9 [Source:MGI Symbol;Acc:MGI:104723]
ENSMUSG00000062515	10243.7	543.955	19943.4	36.6638	5.19628	2.96091e-161	3.36983e-158	Fabp4	fatty acid binding protein 4, adipocyte [Source:MGI Symbol;Acc:MGI:88038]
ENSMUSG00000049556	240.778	12.7973	468.759	36.6295	5.19493	8.00491e-19	1.71046e-17	Lingo1	leucine rich repeat and Ig domain containing 1 [Source:MGI Symbol;Acc:MGI:1915522]
ENSMUSG00000026712	504.157	26.861	981.452	36.5382	5.19134	7.92303e-36	3.17273e-34	Mrc1	mannose receptor, C type 1 [Source:MGI Symbol;Acc:MGI:97142]
ENSMUSG00000021702	701.092	37.5461	1364.64	36.3457	5.18371	2.95599e-47	1.6777e-45	Thbs4	thrombospondin 4 [Source:MGI Symbol;Acc:MGI:1101779]
ENSMUSG00000024397	37.9976	2.03596	73.9592	36.3265	5.18295	0.000620966	0.00357312	Aif1	allograft inflammatory factor 1 [Source:MGI Symbol;Acc:MGI:1343098]
ENSMUSG00000032419	769.869	41.2616	1498.48	36.3165	5.18255	9.99094e-51	6.13762e-49	Tbx18	T-box18 [Source:MGI Symbol;Acc:MGI:1923615]
ENSMUSG00000029223	32.0758	1.74308	62.4085	35.8036	5.16203	0.00168835	0.00874885	Uchl1	ubiquitin carboxy-terminal hydrolase L1 [Source:MGI Symbol;Acc:MGI:103149]
ENSMUSG00000032028	302.233	16.7487	587.718	35.0904	5.133	7.10515e-23	1.81181e-21	Nxpe2	neurexophilin and PC-esterase domain family, member 2 [Source:MGI Symbol;Acc:MGI:1925502]
ENSMUSG00000058589	251.758	14.2754	489.241	34.2716	5.09894	1.7014e-19	3.72756e-18	Anks1b	ankyrin repeat and sterile alpha motif domain containing 1B [Source:MGI Symbol;Acc:MGI:1924781]
ENSMUSG00000046618	5564.16	317.017	10811.3	34.1033	5.09184	5.49821e-142	4.09977e-139	Olfml2a	olfactomedin-like 2A [Source:MGI Symbol;Acc:MGI:2444741]
ENSMUSG00000027848	3053.13	174.43	5931.83	34.007	5.08776	1.00059e-118	4.00679e-116	Olfml3	olfactomedin-like 3 [Source:MGI Symbol;Acc:MGI:1914877]
ENSMUSG00000078945	105.852	6.09075	205.613	33.7583	5.07717	3.44894e-09	4.00321e-08	Naip2	NLR family, apoptosis inhibitory protein 2 [Source:MGI Symbol;Acc:MGI:1298226]
ENSMUSG00000020467	3972.72	228.748	7716.7	33.7345	5.07615	1.98403e-130	1.07256e-127	Efemp1	epidermal growth factor-containing fibulin-like extracellular matrix protein 1 [Source:MGI Symbol;Acc:MGI:1339998]
ENSMUSG00000030587	197.928	11.4702	384.386	33.5116	5.06659	1.98533e-15	3.55094e-14	2200002D01Rik	RIKEN cDNA 2200002D01 gene [Source:MGI Symbol;Acc:MGI:1919525]
ENSMUSG00000031239	1399.9	82.5932	2717.21	32.8987	5.03996	4.58668e-76	5.16575e-74	Itm2a	integral membrane protein 2A [Source:MGI Symbol;Acc:MGI:107706]
ENSMUSG00000027579	86.4138	5.1327	167.695	32.6718	5.02998	1.37308e-07	1.37716e-06	Srms	src-related kinase lacking C-terminal regulatory tyrosine and N-terminal myristylation sites [Source:MGI Symbol;Acc:MGI:101865]
ENSMUSG00000044017	772.78	45.9036	1499.66	32.6697	5.02988	1.58572e-48	9.24248e-47	Adgrd1	adhesion G protein-coupled receptor D1 [Source:MGI Symbol;Acc:MGI:3041203]
ENSMUSG00000100005	384.477	22.8568	746.098	32.6423	5.02867	4.49575e-27	1.33355e-25	B130024G19Rik	RIKEN cDNA B130024G19 gene [Source:MGI Symbol;Acc:MGI:3604353]
ENSMUSG00000089961	197.028	11.758	382.298	32.5137	5.02298	1.71172e-15	3.07682e-14	Gm16567	predicted gene 16567 [Source:MGI Symbol;Acc:MGI:4414987]
ENSMUSG00000022324	6663.51	398.894	12928.1	32.4099	5.01836	5.29678e-144	4.40529e-141	Matn2	matrilin 2 [Source:MGI Symbol;Acc:MGI:109613]
ENSMUSG00000029664	365.349	21.8788	708.82	32.3976	5.01781	1.82158e-25	5.14229e-24	Tfpi2	tissue factor pathway inhibitor 2 [Source:MGI Symbol;Acc:MGI:108543]
ENSMUSG00000001986	535.117	32.2528	1037.98	32.1827	5.00821	3.54263e-36	1.42655e-34	Gria3	glutamate receptor, ionotropic, AMPA3 (alpha 3) [Source:MGI Symbol;Acc:MGI:95810]
ENSMUSG00000056529	664.09	40.079	1288.1	32.139	5.00625	5.97141e-43	3.03112e-41	Ptafr	platelet-activating factor receptor [Source:MGI Symbol;Acc:MGI:106066]
ENSMUSG00000050663	79.4921	4.81083	154.173	32.0471	5.00212	6.4622e-07	6.03883e-06	Trhde	TRH-degrading enzyme [Source:MGI Symbol;Acc:MGI:2384311]
ENSMUSG00000004655	50385	3058.92	97711	31.943	4.99743	2.81529e-110	9.08624e-108	Aqp1	aquaporin 1 [Source:MGI Symbol;Acc:MGI:103201]
ENSMUSG00000053626	934.114	56.7475	1811.48	31.9218	4.99647	2.23846e-57	1.60812e-55	Tll1	tolloid-like [Source:MGI Symbol;Acc:MGI:106923]
ENSMUSG00000006462	55.5288	3.37594	107.682	31.8968	4.99534	3.13508e-05	0.000232327	A530013C23Rik	RIKEN cDNA A530013C23 gene [Source:MGI Symbol;Acc:MGI:3041178]
ENSMUSG00000030110	1682	103.549	3260.44	31.4868	4.97668	4.21499e-86	6.37377e-84	Ret	ret proto-oncogene [Source:MGI Symbol;Acc:MGI:97902]
ENSMUSG00000003617	13594.7	837.586	26351.9	31.4617	4.97552	1.44091e-150	1.35471e-147	Cp	ceruloplasmin [Source:MGI Symbol;Acc:MGI:88476]
ENSMUSG00000007908	182.255	11.2363	353.274	31.4403	4.97454	6.96867e-14	1.1416e-12	Hmgcll1	3-hydroxymethyl-3-methylglutaryl-Coenzyme A lyase-like 1 [Source:MGI Symbol;Acc:MGI:2446108]
ENSMUSG00000033453	629.363	38.85	1219.88	31.3997	4.97268	2.09818e-40	9.92801e-39	Adamts15	a disintegrin-like and metallopeptidase (reprolysin type) with thrombospondin type 1 motif, 15 [Source:MGI Symbol;Acc:MGI:2449569]
ENSMUSG00000053004	262.286	16.1909	508.382	31.3992	4.97265	1.97667e-19	4.32189e-18	Hrh1	histamine receptor H1 [Source:MGI Symbol;Acc:MGI:107619]
ENSMUSG00000029602	618.62	38.2836	1198.96	31.3178	4.96891	3.30701e-40	1.54451e-38	Rasal1	RAS protein activator like 1 (GAP1 like) [Source:MGI Symbol;Acc:MGI:1330842]
ENSMUSG00000042607	340.317	21.0963	659.538	31.2632	4.96639	1.69573e-23	4.48271e-22	Asb4	ankyrin repeat and SOCS box-containing 4 [Source:MGI Symbol;Acc:MGI:1929751]
ENSMUSG00000035373	497.275	30.8633	963.686	31.2243	4.9646	8.37604e-33	2.99378e-31	Ccl7	chemokine (C-C motif) ligand 7 [Source:MGI Symbol;Acc:MGI:99512]
ENSMUSG00000026674	2900.1	183.575	5616.62	30.5957	4.93526	3.50023e-111	1.18264e-108	Ddr2	discoidin domain receptor family, member 2 [Source:MGI Symbol;Acc:MGI:1345277]
ENSMUSG00000028581	365.232	23.2989	707.166	30.3519	4.92371	3.96823e-25	1.11151e-23	Laptm5	lysosomal-associated protein transmembrane 5 [Source:MGI Symbol;Acc:MGI:108046]
ENSMUSG00000021390	514.946	32.8666	997.026	30.3356	4.92294	6.87839e-34	2.57333e-32	Ogn	osteoglycin [Source:MGI Symbol;Acc:MGI:109278]
ENSMUSG00000050875	40.5475	2.58929	78.5057	30.3194	4.92217	0.00060525	0.00349571	A730017C20Rik	RIKEN cDNA A730017C20 gene [Source:MGI Symbol;Acc:MGI:2442934]
ENSMUSG00000026077	218.263	14.0629	422.463	30.0411	4.90887	1.11834e-16	2.14578e-15	Npas2	neuronal PAS domain protein 2 [Source:MGI Symbol;Acc:MGI:109232]
ENSMUSG00000056486	440.23	28.4951	851.966	29.8987	4.90201	7.36607e-30	2.4061e-28	Chn1	chimerin 1 [Source:MGI Symbol;Acc:MGI:1915674]
ENSMUSG00000017344	1233.84	79.8786	2387.81	29.893	4.90173	8.22972e-68	7.77115e-66	Vtn	vitronectin [Source:MGI Symbol;Acc:MGI:98940]
ENSMUSG00000040170	687.079	44.5273	1329.63	29.861	4.90019	8.29638e-44	4.35439e-42	Fmo2	flavin containing monooxygenase 2 [Source:MGI Symbol;Acc:MGI:1916776]
ENSMUSG00000108256	60.5825	3.93693	117.228	29.7765	4.8961	3.86899e-05	0.000281978	RP23-157G22.2
ENSMUSG00000035948	85.8132	5.57694	166.049	29.7743	4.896	2.34374e-07	2.29326e-06	Acss3	acyl-CoA synthetase short-chain family member 3 [Source:MGI Symbol;Acc:MGI:2685720]
ENSMUSG00000071347	2087.05	135.809	4038.28	29.735	4.89409	5.88609e-94	1.16771e-91	C1qtnf9	C1q and tumor necrosis factor related protein 9 [Source:MGI Symbol;Acc:MGI:3045252]
ENSMUSG00000026395	263.942	17.2222	510.661	29.6513	4.89002	2.50017e-19	5.44448e-18	Ptprc	protein tyrosine phosphatase, receptor type, C [Source:MGI Symbol;Acc:MGI:97810]
ENSMUSG00000034845	15270.9	998.024	29543.8	29.6023	4.88764	3.255e-146	2.81545e-143	Plvap	plasmalemma vesicle associated protein [Source:MGI Symbol;Acc:MGI:1890497]
ENSMUSG00000031673	1754.74	115.288	3394.18	29.4409	4.87975	1.4469e-84	2.08585e-82	Cdh11	cadherin 11 [Source:MGI Symbol;Acc:MGI:99217]
ENSMUSG00000038623	1023.16	67.2882	1979.03	29.4112	4.8783	1.6694e-58	1.23205e-56	Tm6sf1	transmembrane 6 superfamily member 1 [Source:MGI Symbol;Acc:MGI:1933209]
ENSMUSG00000027188	439.74	28.9958	850.485	29.3313	4.87437	3.05561e-29	9.78881e-28	Pamr1	peptidase domain containing associated with muscle regeneration 1 [Source:MGI Symbol;Acc:MGI:2445082]
ENSMUSG00000032860	344.221	22.7289	665.713	29.2893	4.8723	1.12734e-23	2.99848e-22	P2ry2	purinergic receptor P2Y, G-protein coupled 2 [Source:MGI Symbol;Acc:MGI:105107]
ENSMUSG00000051506	62.2112	4.11199	120.31	29.2585	4.87078	1.41954e-05	0.000111623	Wdfy4	WD repeat and FYVE domain containing 4 [Source:MGI Symbol;Acc:MGI:3584510]
ENSMUSG00000069893	125.842	8.32468	243.359	29.2334	4.86955	6.07746e-10	7.53982e-09	9930111J21Rik1	RIKEN cDNA 9930111J21 gene 1 [Source:MGI Symbol;Acc:MGI:3041173]
ENSMUSG00000044258	1240.12	82.0824	2398.15	29.2164	4.8687	2.69538e-67	2.51228e-65	Ctla2a	cytotoxic T lymphocyte-associated protein 2 alpha [Source:MGI Symbol;Acc:MGI:88554]
ENSMUSG00000068196	703.34	46.7332	1359.95	29.1002	4.86296	2.53753e-43	1.30028e-41	Col8a1	collagen, type VIII, alpha 1 [Source:MGI Symbol;Acc:MGI:88463]
ENSMUSG00000055210	464.415	31.037	897.794	28.9266	4.85432	6.39887e-31	2.1722e-29	Foxd2	forkhead box D2 [Source:MGI Symbol;Acc:MGI:1347471]
ENSMUSG00000092060	522.742	35.0891	1010.39	28.7951	4.84775	6.33207e-34	2.37305e-32	Bend4	BEN domain containing 4 [Source:MGI Symbol;Acc:MGI:3648414]
ENSMUSG00000036186	107.237	7.20451	207.27	28.7695	4.84647	1.74987e-08	1.90051e-07	Fam69b	family with sequence similarity 69, member B [Source:MGI Symbol;Acc:MGI:1927576]
ENSMUSG00000023224	6467.34	436.327	12498.4	28.6445	4.84018	6.72949e-136	4.04218e-133	Serping1	serine (or cysteine) peptidase inhibitor, clade G, member 1 [Source:MGI Symbol;Acc:MGI:894696]
ENSMUSG00000050666	245.301	16.7319	473.87	28.3213	4.82382	2.27402e-17	4.51546e-16	Vstm4	V-set and transmembrane domain containing 4 [Source:MGI Symbol;Acc:MGI:2444633]
ENSMUSG00000041119	629.028	42.9954	1215.06	28.2602	4.8207	3.57108e-39	1.61213e-37	Pde9a	phosphodiesterase 9A [Source:MGI Symbol;Acc:MGI:1277179]
ENSMUSG00000029718	4912.14	337.078	9487.2	28.1454	4.81483	1.29798e-128	6.52734e-126	Pcolce	procollagen C-endopeptidase enhancer protein [Source:MGI Symbol;Acc:MGI:105099]
ENSMUSG00000049307	34.6245	2.3813	66.8678	28.0804	4.81149	0.0014416	0.00760875	Fut4	fucosyltransferase 4 [Source:MGI Symbol;Acc:MGI:95594]
ENSMUSG00000024164	3507.77	241.705	6773.84	28.0252	4.80865	6.42541e-116	2.4376e-113	C3	complement component 3 [Source:MGI Symbol;Acc:MGI:88227]
ENSMUSG00000096957	63.2313	4.37008	122.093	27.9383	4.80417	1.79059e-05	0.000138483	E230013L22Rik	RIKEN cDNA E230013L22 gene [Source:MGI Symbol;Acc:MGI:2142601]
ENSMUSG00000055254	2577.2	178.447	4975.95	27.8847	4.8014	2.013e-101	4.73141e-99	Ntrk2	neurotrophic tyrosine kinase, receptor, type 2 [Source:MGI Symbol;Acc:MGI:97384]
ENSMUSG00000037095	4871.74	337.33	9406.14	27.8841	4.80137	1.3546e-128	6.65724e-126	Lrg1	leucine-rich alpha-2-glycoprotein 1 [Source:MGI Symbol;Acc:MGI:1924155]
ENSMUSG00000022485	106.53	7.4178	205.643	27.7229	4.79301	1.70933e-08	1.85741e-07	Hoxc5	homeobox C5 [Source:MGI Symbol;Acc:MGI:96196]
ENSMUSG00000029304	952.022	66.3356	1837.71	27.7032	4.79198	6.91955e-54	4.64684e-52	Spp1	secreted phosphoprotein 1 [Source:MGI Symbol;Acc:MGI:98389]
ENSMUSG00000028475	433.882	30.3814	837.382	27.5623	4.78462	2.86229e-28	8.84204e-27	5430416O09Rik	RIKEN cDNA 5430416O09 gene [Source:MGI Symbol;Acc:MGI:1918656]
ENSMUSG00000089672	239.15	16.8138	461.486	27.4469	4.77857	5.94916e-17	1.15688e-15	Lilr4b	leukocyte immunoglobulin-like receptor, subfamily B, member 4B [Source:MGI Symbol;Acc:MGI:102702]
ENSMUSG00000029204	55.5894	3.94695	107.232	27.1683	4.76385	7.0496e-05	0.000488122	Rhoh	ras homolog gene family, member H [Source:MGI Symbol;Acc:MGI:1921984]
ENSMUSG00000031375	10933.1	782.492	21083.7	26.9443	4.75191	3.45607e-140	2.41077e-137	Bgn	biglycan [Source:MGI Symbol;Acc:MGI:88158]
ENSMUSG00000030134	533.68	38.3165	1029.04	26.8564	4.74719	4.58921e-33	1.65395e-31	Rasgef1a	RasGEF domain family, member 1A [Source:MGI Symbol;Acc:MGI:1917977]
ENSMUSG00000023886	13335.6	961.258	25710	26.7462	4.74126	6.05277e-140	4.09016e-137	Smoc2	SPARC related modular calcium binding 2 [Source:MGI Symbol;Acc:MGI:1929881]
ENSMUSG00000047330	357.676	25.9549	689.397	26.5614	4.73126	3.48561e-23	9.04836e-22	Kcne4	potassium voltage-gated channel, Isk-related subfamily, gene 4 [Source:MGI Symbol;Acc:MGI:1891125]
ENSMUSG00000030865	2290.33	167.606	4413.05	26.3299	4.71863	3.3139e-94	6.76036e-92	Chp2	calcineurin-like EF hand protein 2 [Source:MGI Symbol;Acc:MGI:1917511]
ENSMUSG00000026043	127984	9417.17	246550	26.1809	4.71044	2.47469e-56	1.74878e-54	Col3a1	collagen, type III, alpha 1 [Source:MGI Symbol;Acc:MGI:88453]
ENSMUSG00000005124	135.414	9.97179	260.856	26.1594	4.70925	2.6498e-10	3.39853e-09	Wisp1	WNT1 inducible signaling pathway protein 1 [Source:MGI Symbol;Acc:MGI:1197008]
ENSMUSG00000038067	236.529	17.4264	455.631	26.146	4.70852	7.84289e-16	1.44091e-14	Csf3	colony stimulating factor 3 (granulocyte) [Source:MGI Symbol;Acc:MGI:1339751]
ENSMUSG00000071714	5477.85	404.677	10551	26.0727	4.70447	1.505e-126	7.232e-124	Csf2rb2	colony stimulating factor 2 receptor, beta 2, low-affinity (granulocyte-macrophage) [Source:MGI Symbol;Acc:MGI:1339760]
ENSMUSG00000071713	4108.7	304.024	7913.38	26.0288	4.70204	5.93687e-118	2.33416e-115	Csf2rb	colony stimulating factor 2 receptor, beta, low-affinity (granulocyte-macrophage) [Source:MGI Symbol;Acc:MGI:1339759]
ENSMUSG00000034463	2377.46	176.959	4577.95	25.8702	4.69322	8.6234e-94	1.6952e-91	Scara3	scavenger receptor class A, member 3 [Source:MGI Symbol;Acc:MGI:2444418]
ENSMUSG00000039364	702.451	52.4012	1352.5	25.8105	4.68989	4.86806e-41	2.31866e-39	Sectm1b	secreted and transmembrane 1B [Source:MGI Symbol;Acc:MGI:1929083]
ENSMUSG00000028755	164.651	12.336	316.965	25.6944	4.68338	4.78575e-12	6.97352e-11	Cda	cytidine deaminase [Source:MGI Symbol;Acc:MGI:1919519]
ENSMUSG00000029070	5319.62	398.928	10240.3	25.6696	4.68199	1.82648e-124	8.40338e-122	Mxra8	matrix-remodelling associated 8 [Source:MGI Symbol;Acc:MGI:1922011]
ENSMUSG00000028072	44.8692	3.36486	86.3736	25.6693	4.68197	0.000487145	0.0028664	Ntrk1	neurotrophic tyrosine kinase, receptor, type 1 [Source:MGI Symbol;Acc:MGI:97383]
ENSMUSG00000033544	204.979	15.4158	394.541	25.5933	4.6777	8.91993e-15	1.54061e-13	Angptl1	angiopoietin-like 1 [Source:MGI Symbol;Acc:MGI:1919963]
ENSMUSG00000048834	154.048	11.6052	296.491	25.5481	4.67514	3.27703e-11	4.45957e-10	Vstm2a	V-set and transmembrane domain containing 2A [Source:MGI Symbol;Acc:MGI:2384826]
ENSMUSG00000028600	2815.52	212.873	5418.17	25.4526	4.66974	6.53844e-102	1.58862e-99	Podn	podocan [Source:MGI Symbol;Acc:MGI:2674939]
ENSMUSG00000074912	38.2371	2.89511	73.5791	25.4149	4.6676	0.0011297	0.00614325	Gm14207	predicted gene 14207 [Source:MGI Symbol;Acc:MGI:3649550]
ENSMUSG00000066682	82.5035	6.27578	158.731	25.2927	4.66065	1.07962e-06	9.80911e-06	Pilrb2	paired immunoglobin-like type 2 receptor beta 2 [Source:MGI Symbol;Acc:MGI:2450535]
ENSMUSG00000023336	95.8592	7.29761	184.421	25.2714	4.65943	2.23814e-07	2.1949e-06	Wfdc1	WAP four-disulfide core domain 1 [Source:MGI Symbol;Acc:MGI:1915116]
ENSMUSG00000020810	1163	89.4686	2236.54	24.998	4.64374	2.25588e-59	1.71764e-57	Cygb	cytoglobin [Source:MGI Symbol;Acc:MGI:2149481]
ENSMUSG00000090272	618.667	47.8293	1189.51	24.8698	4.63632	5.96284e-37	2.47963e-35	Mndal	myeloid nuclear differentiation antigen like [Source:MGI Symbol;Acc:MGI:3780953]
ENSMUSG00000050556	135.114	10.5272	259.7	24.6695	4.62466	4.61378e-10	5.78032e-09	Kcnb1	potassium voltage gated channel, Shab-related subfamily, member 1 [Source:MGI Symbol;Acc:MGI:96666]
ENSMUSG00000027074	1984.43	154.618	3814.25	24.6688	4.62461	1.92114e-84	2.75117e-82	Slc43a3	solute carrier family 43, member 3 [Source:MGI Symbol;Acc:MGI:1931054]
ENSMUSG00000086605	85.3837	6.65355	164.114	24.6656	4.62443	8.60854e-07	7.88775e-06	Gm14290	predicted gene 14290 [Source:MGI Symbol;Acc:MGI:3649702]
ENSMUSG00000025165	1267.17	98.7626	2435.58	24.6609	4.62415	1.63859e-64	1.3841e-62	Sectm1a	secreted and transmembrane 1A [Source:MGI Symbol;Acc:MGI:2384805]
ENSMUSG00000027318	1470.75	114.74	2826.76	24.6363	4.62271	2.79535e-68	2.65117e-66	Adam33	a disintegrin and metallopeptidase domain 33 [Source:MGI Symbol;Acc:MGI:1341813]
ENSMUSG00000022440	662.928	51.7525	1274.1	24.6191	4.62171	5.46643e-38	2.3547e-36	C1qtnf6	C1q and tumor necrosis factor related protein 6 [Source:MGI Symbol;Acc:MGI:1919959]
ENSMUSG00000046844	120.024	9.3889	230.659	24.5672	4.61866	7.27239e-09	8.16501e-08	Vat1l	vesicle amine transport protein 1 homolog-like (T. californica) [Source:MGI Symbol;Acc:MGI:2142534]
ENSMUSG00000040875	78.9381	6.17981	151.696	24.5471	4.61748	1.99207e-06	1.75751e-05	Osbpl10	oxysterol binding protein-like 10 [Source:MGI Symbol;Acc:MGI:1921736]
ENSMUSG00000004952	9503.35	745.488	18261.2	24.4957	4.61445	1.64884e-133	9.63634e-131	Rasa4	RAS p21 protein activator 4 [Source:MGI Symbol;Acc:MGI:1858600]
ENSMUSG00000085042	75.1287	5.95285	144.304	24.2413	4.59939	7.8038e-06	6.35591e-05	Abhd11os	abhydrolase domain containing 11, opposite strand [Source:MGI Symbol;Acc:MGI:1917062]
ENSMUSG00000019767	126.324	10.0177	242.63	24.2203	4.59814	2.90169e-09	3.39352e-08	Ccdc170	coiled-coil domain containing 170 [Source:MGI Symbol;Acc:MGI:2685067]
ENSMUSG00000050919	210.235	16.6865	403.784	24.1982	4.59683	1.98041e-14	3.36405e-13	Zfp366	zinc finger protein 366 [Source:MGI Symbol;Acc:MGI:2178429]
ENSMUSG00000085180	54.8829	4.3577	105.408	24.1889	4.59628	0.000120463	0.00080126	AI838599	expressed sequence AI838599 [Source:MGI Symbol;Acc:MGI:3510989]
ENSMUSG00000046159	269.008	21.5499	516.465	23.9661	4.58292	1.15267e-17	2.3208e-16	Chrm3	cholinergic receptor, muscarinic 3, cardiac [Source:MGI Symbol;Acc:MGI:88398]
ENSMUSG00000015085	2824.19	227.265	5421.11	23.8537	4.57614	2.48951e-98	5.49319e-96	Entpd2	ectonucleoside triphosphate diphosphohydrolase 2 [Source:MGI Symbol;Acc:MGI:1096863]
ENSMUSG00000022816	12933.8	1045.27	24822.4	23.7475	4.5697	2.70758e-132	1.54075e-129	Fstl1	follistatin-like 1 [Source:MGI Symbol;Acc:MGI:102793]
ENSMUSG00000045333	899.233	72.7991	1725.67	23.7045	4.56709	2.02398e-48	1.17652e-46	Zfp423	zinc finger protein 423 [Source:MGI Symbol;Acc:MGI:1891217]
ENSMUSG00000034040	490.222	39.7185	940.725	23.6848	4.56589	4.15486e-29	1.3271e-27	Wbscr17	Williams-Beuren syndrome chromosome region 17 homolog (human) [Source:MGI Symbol;Acc:MGI:2137594]
ENSMUSG00000029093	2218.14	180.08	4256.21	23.6352	4.56286	4.02653e-87	6.26401e-85	Sorcs2	sortilin-related VPS10 domain containing receptor 2 [Source:MGI Symbol;Acc:MGI:1932289]
ENSMUSG00000006586	793.085	64.9713	1521.2	23.4134	4.54926	1.65233e-43	8.50713e-42	Runx1t1	runt-related transcription factor 1; translocated to, 1 (cyclin D-related) [Source:MGI Symbol;Acc:MGI:104793]
ENSMUSG00000018819	872.089	71.5884	1672.59	23.364	4.54621	2.75836e-46	1.53334e-44	Lsp1	lymphocyte specific 1 [Source:MGI Symbol;Acc:MGI:96832]
ENSMUSG00000053117	87.4778	7.20874	167.747	23.2699	4.5404	6.17546e-07	5.77837e-06	E330013P04Rik	RIKEN cDNA E330013P04 gene [Source:MGI Symbol;Acc:MGI:2147732]
ENSMUSG00000059588	2272.77	187.34	4358.2	23.2636	4.54	1.56778e-88	2.49277e-86	Calcrl	calcitonin receptor-like [Source:MGI Symbol;Acc:MGI:1926944]
ENSMUSG00000036006	125.698	10.4384	240.957	23.0837	4.5288	4.57804e-09	5.26292e-08	Fam65b	family with sequence similarity 65, member B [Source:MGI Symbol;Acc:MGI:2444879]
ENSMUSG00000003665	313.365	26.0377	600.691	23.0701	4.52795	2.78624e-19	6.05525e-18	Has1	hyaluronan synthase1 [Source:MGI Symbol;Acc:MGI:106590]
ENSMUSG00000030711	1030.29	85.8665	1974.71	22.9974	4.5234	2.89688e-53	1.88681e-51	Sult1a1	sulfotransferase family 1A, phenol-preferring, member 1 [Source:MGI Symbol;Acc:MGI:102896]
ENSMUSG00000055782	160.144	13.3683	306.92	22.9587	4.52097	2.39823e-11	3.29057e-10	Abcd2	ATP-binding cassette, sub-family D (ALD), member 2 [Source:MGI Symbol;Acc:MGI:1349467]
ENSMUSG00000020312	456.752	38.3551	875.15	22.8171	4.51204	1.04649e-26	3.07881e-25	Shc2	SHC (Src homology 2 domain containing) transforming protein 2 [Source:MGI Symbol;Acc:MGI:106180]
ENSMUSG00000069516	1524.87	128.093	2921.64	22.8088	4.51152	3.90083e-69	3.7657e-67	Lyz2	lysozyme 2 [Source:MGI Symbol;Acc:MGI:96897]
ENSMUSG00000020053	1820.89	153.196	3488.58	22.7721	4.50919	9.45878e-77	1.09378e-74	Igf1	insulin-like growth factor 1 [Source:MGI Symbol;Acc:MGI:96432]
ENSMUSG00000031994	84.0886	7.09746	161.08	22.6954	4.50433	1.57373e-06	1.40158e-05	Adamts8	a disintegrin-like and metallopeptidase (reprolysin type) with thrombospondin type 1 motif, 8 [Source:MGI Symbol;Acc:MGI:1353468]
ENSMUSG00000025746	2180.63	185.57	4175.7	22.502	4.49198	3.05671e-82	4.08015e-80	Il6	interleukin 6 [Source:MGI Symbol;Acc:MGI:96559]
ENSMUSG00000039883	604.007	51.4516	1156.56	22.4787	4.49048	7.26757e-35	2.82144e-33	Lrrc17	leucine rich repeat containing 17 [Source:MGI Symbol;Acc:MGI:1921761]
ENSMUSG00000020241	18355.4	1564.79	35146.1	22.4606	4.48933	4.92746e-125	2.31633e-122	Col6a2	collagen, type VI, alpha 2 [Source:MGI Symbol;Acc:MGI:88460]
ENSMUSG00000032179	39.3273	3.38726	75.2674	22.2207	4.47383	0.00129364	0.00692761	Bmp5	bone morphogenetic protein 5 [Source:MGI Symbol;Acc:MGI:88181]
ENSMUSG00000021217	1595.39	138.101	3052.68	22.1048	4.46629	2.44808e-69	2.37387e-67	Tshz3	teashirt zinc finger family member 3 [Source:MGI Symbol;Acc:MGI:2442819]
ENSMUSG00000036905	342.94	29.7648	656.115	22.0433	4.46227	7.52708e-21	1.76535e-19	C1qb	complement component 1, q subcomponent, beta polypeptide [Source:MGI Symbol;Acc:MGI:88224]
ENSMUSG00000041479	1988.79	172.848	3804.73	22.0121	4.46022	2.05499e-80	2.59866e-78	Syt15	synaptotagmin XV [Source:MGI Symbol;Acc:MGI:2442166]
ENSMUSG00000027408	1556.65	135.614	2977.7	21.9571	4.45662	7.00699e-69	6.73419e-67	Cpxm1	carboxypeptidase X 1 (M14 family) [Source:MGI Symbol;Acc:MGI:1934569]
ENSMUSG00000028766	123.751	10.8262	236.676	21.8615	4.45032	8.93676e-09	9.96126e-08	Alpl	alkaline phosphatase, liver/bone/kidney [Source:MGI Symbol;Acc:MGI:87983]
ENSMUSG00000026825	6940.77	607.222	13274.3	21.8607	4.45027	3.15508e-120	1.31203e-117	Dnm1	dynamin 1 [Source:MGI Symbol;Acc:MGI:107384]
ENSMUSG00000015396	98.266	8.63231	187.9	21.767	4.44407	3.89342e-07	3.72363e-06	Cd83	CD83 antigen [Source:MGI Symbol;Acc:MGI:1328316]
ENSMUSG00000042429	166.751	14.6629	318.84	21.7446	4.44258	3.62069e-11	4.90255e-10	Adora1	adenosine A1 receptor [Source:MGI Symbol;Acc:MGI:99401]
ENSMUSG00000030737	3177.34	280.876	6073.81	21.6245	4.43459	1.53375e-98	3.45477e-96	Slco2b1	solute carrier organic anion transporter family, member 2b1 [Source:MGI Symbol;Acc:MGI:1351872]
ENSMUSG00000033107	292.926	25.9412	559.911	21.5839	4.43188	4.6186e-18	9.5572e-17	Rnf125	ring finger protein 125 [Source:MGI Symbol;Acc:MGI:1914914]
ENSMUSG00000057098	2772.42	245.721	5299.12	21.5656	4.43066	1.23114e-93	2.39739e-91	Ebf1	early B cell factor 1 [Source:MGI Symbol;Acc:MGI:95275]
ENSMUSG00000016024	3390.21	301.373	6479.04	21.4984	4.42616	1.67525e-101	3.98084e-99	Lbp	lipopolysaccharide binding protein [Source:MGI Symbol;Acc:MGI:1098776]
ENSMUSG00000033788	1117.07	99.51	2134.63	21.4514	4.423	4.70275e-55	3.22832e-53	Dysf	dysferlin [Source:MGI Symbol;Acc:MGI:1349385]
ENSMUSG00000033350	287.26	25.5924	548.928	21.4489	4.42283	3.44222e-18	7.17788e-17	Chst2	carbohydrate sulfotransferase 2 [Source:MGI Symbol;Acc:MGI:1891160]
ENSMUSG00000027230	1251.03	111.649	2390.42	21.4102	4.42022	3.49285e-58	2.56032e-56	Creb3l1	cAMP responsive element binding protein 3-like 1 [Source:MGI Symbol;Acc:MGI:1347062]
ENSMUSG00000029352	215.605	19.2523	411.957	21.3978	4.41939	1.33982e-13	2.14609e-12	Crybb3	crystallin, beta B3 [Source:MGI Symbol;Acc:MGI:102717]
ENSMUSG00000030798	109.346	9.77089	208.921	21.382	4.41832	7.28186e-08	7.48042e-07	Cd37	CD37 antigen [Source:MGI Symbol;Acc:MGI:88330]
ENSMUSG00000040537	194.764	17.5357	371.993	21.2135	4.40691	1.33987e-12	2.02186e-11	Adam22	a disintegrin and metallopeptidase domain 22 [Source:MGI Symbol;Acc:MGI:1340046]
ENSMUSG00000004698	64.4205	5.80098	123.04	21.2102	4.40669	3.17094e-05	0.000234582	Hdac9	histone deacetylase 9 [Source:MGI Symbol;Acc:MGI:1931221]
ENSMUSG00000026879	180528	16261.3	344795	21.2035	4.40623	1.00503e-38	4.45346e-37	Gsn	gelsolin [Source:MGI Symbol;Acc:MGI:95851]
ENSMUSG00000022488	179.288	16.1858	342.391	21.1537	4.40284	4.30683e-12	6.29688e-11	Nckap1l	NCK associated protein 1 like [Source:MGI Symbol;Acc:MGI:1926063]
ENSMUSG00000043631	2829.82	255.678	5403.96	21.1358	4.40162	1.24171e-93	2.39739e-91	Ecm2	extracellular matrix protein 2, female organ and adipocyte specific [Source:MGI Symbol;Acc:MGI:3039578]
ENSMUSG00000032925	1104.5	99.8289	2109.17	21.1279	4.40108	2.50615e-53	1.6472e-51	Itgbl1	integrin, beta-like 1 [Source:MGI Symbol;Acc:MGI:2443439]
ENSMUSG00000001930	18239.9	1649.55	34830.3	21.115	4.40019	6.67188e-122	2.94434e-119	Vwf	Von Willebrand factor homolog [Source:MGI Symbol;Acc:MGI:98941]
ENSMUSG00000024529	517.238	46.9066	987.57	21.054	4.39602	1.14196e-28	3.59444e-27	Lox	lysyl oxidase [Source:MGI Symbol;Acc:MGI:96817]
ENSMUSG00000041794	746.756	67.742	1425.77	21.0471	4.39555	1.94258e-39	8.84343e-38	Myrip	myosin VIIA and Rab interacting protein [Source:MGI Symbol;Acc:MGI:2384407]
ENSMUSG00000067389	40.9152	3.71655	78.1139	21.0178	4.39354	0.00135848	0.00722828	Gm17080	predicted gene 17080 [Source:MGI Symbol;Acc:MGI:4937907]
ENSMUSG00000025185	199.332	18.1246	380.54	20.9958	4.39203	8.55339e-13	1.30777e-11	Loxl4	lysyl oxidase-like 4 [Source:MGI Symbol;Acc:MGI:1914823]
ENSMUSG00000040265	728.682	66.4093	1390.96	20.9452	4.38855	1.23699e-38	5.45893e-37	Dnm3	dynamin 3 [Source:MGI Symbol;Acc:MGI:1341299]
ENSMUSG00000017493	10084.6	919.11	19250.1	20.9443	4.38848	1.30155e-123	5.86347e-121	Igfbp4	insulin-like growth factor binding protein 4 [Source:MGI Symbol;Acc:MGI:96439]
ENSMUSG00000029084	190.471	17.3677	363.573	20.9338	4.38776	1.12132e-12	1.70277e-11	Cd38	CD38 antigen [Source:MGI Symbol;Acc:MGI:107474]
ENSMUSG00000030787	412.52	37.6346	787.406	20.9224	4.38698	9.44513e-25	2.60845e-23	Lyve1	lymphatic vessel endothelial hyaluronan receptor 1 [Source:MGI Symbol;Acc:MGI:2136348]
ENSMUSG00000079445	49.5103	4.51796	94.5026	20.9171	4.38661	0.000427493	0.00255221	B3gnt7	UDP-GlcNAc:betaGal beta-1,3-N-acetylglucosaminyltransferase 7 [Source:MGI Symbol;Acc:MGI:2384394]
ENSMUSG00000035493	23033	2105.72	43960.3	20.8766	4.38381	2.92888e-115	1.09197e-112	Tgfbi	transforming growth factor, beta induced [Source:MGI Symbol;Acc:MGI:99959]
ENSMUSG00000038457	634.818	58.0544	1211.58	20.8698	4.38334	3.53996e-34	1.34295e-32	Tmem255b	transmembrane protein 255B [Source:MGI Symbol;Acc:MGI:2685533]
ENSMUSG00000060961	331.758	30.3598	633.157	20.8551	4.38233	2.33191e-20	5.35868e-19	Slc4a4	solute carrier family 4 (anion exchanger), member 4 [Source:MGI Symbol;Acc:MGI:1927555]
ENSMUSG00000037990	50.5195	4.67061	96.3684	20.6329	4.36688	0.00042513	0.00253951	Sh3rf3	SH3 domain containing ring finger 3 [Source:MGI Symbol;Acc:MGI:2444637]
ENSMUSG00000041445	5383.32	498.443	10268.2	20.6005	4.36461	3.9035e-112	1.36144e-109	Mmrn2	multimerin 2 [Source:MGI Symbol;Acc:MGI:2385618]
ENSMUSG00000026398	212.884	19.7567	406.011	20.5506	4.36111	1.44806e-13	2.31433e-12	Nr5a2	nuclear receptor subfamily 5, group A, member 2 [Source:MGI Symbol;Acc:MGI:1346834]
ENSMUSG00000020695	2259	209.677	4308.32	20.5474	4.36088	3.59776e-82	4.77288e-80	Mrc2	mannose receptor, C type 2 [Source:MGI Symbol;Acc:MGI:107818]
ENSMUSG00000029096	1467.74	136.651	2798.83	20.4817	4.35626	4.98695e-63	4.13172e-61	Htra3	HtrA serine peptidase 3 [Source:MGI Symbol;Acc:MGI:1925808]
ENSMUSG00000048572	927.186	86.3562	1768.02	20.4735	4.35569	9.57238e-46	5.29394e-44	Tmem252	transmembrane protein 252 [Source:MGI Symbol;Acc:MGI:3583948]
ENSMUSG00000030043	1477.81	137.983	2817.64	20.4202	4.35192	1.63708e-64	1.3841e-62	Tacr1	tachykinin receptor 1 [Source:MGI Symbol;Acc:MGI:98475]
ENSMUSG00000016494	14990.2	1401.58	28578.8	20.3904	4.34982	9.92706e-122	4.29325e-119	Cd34	CD34 antigen [Source:MGI Symbol;Acc:MGI:88329]
ENSMUSG00000039997	857.606	80.2157	1635	20.3825	4.34926	5.7951e-44	3.0714e-42	Ifi203	interferon activated gene 203 [Source:MGI Symbol;Acc:MGI:96428]
ENSMUSG00000097039	139.822	13.0951	266.549	20.3549	4.3473	1.25907e-09	1.51677e-08	Pvt1	plasmacytoma variant translocation 1 [Source:MGI Symbol;Acc:MGI:97824]
ENSMUSG00000025355	720.531	67.5275	1373.53	20.3404	4.34627	7.39147e-37	3.05025e-35	Mmp19	matrix metallopeptidase 19 [Source:MGI Symbol;Acc:MGI:1927899]
ENSMUSG00000030519	119.588	11.2535	227.923	20.2535	4.3401	1.64512e-08	1.79305e-07	Apba2	amyloid beta (A4) precursor protein-binding, family A, member 2 [Source:MGI Symbol;Acc:MGI:1261791]
ENSMUSG00000020251	260.714	24.64	496.788	20.1619	4.33356	7.99392e-16	1.46492e-14	Glt8d2	glycosyltransferase 8 domain containing 2 [Source:MGI Symbol;Acc:MGI:1922032]
ENSMUSG00000042759	89.9746	8.51449	171.435	20.1345	4.33159	1.82672e-06	1.61624e-05	Apobr	apolipoprotein B receptor [Source:MGI Symbol;Acc:MGI:2176230]
ENSMUSG00000036545	4323.57	409.184	8237.96	20.1327	4.33147	5.75008e-106	1.53506e-103	Adamts2	a disintegrin-like and metallopeptidase (reprolysin type) with thrombospondin type 1 motif, 2 [Source:MGI Symbol;Acc:MGI:1347356]
ENSMUSG00000029661	120614	11453.2	229776	20.0622	4.3264	1.97155e-51	1.22861e-49	Col1a2	collagen, type I, alpha 2 [Source:MGI Symbol;Acc:MGI:88468]
ENSMUSG00000020363	1288.9	122.603	2455.19	20.0255	4.32377	2.13214e-57	1.53685e-55	Gfpt2	glutamine fructose-6-phosphate transaminase 2 [Source:MGI Symbol;Acc:MGI:1338883]
ENSMUSG00000027204	12491.8	1194.27	23789.3	19.9195	4.31611	1.27927e-121	5.4241e-119	Fbn1	fibrillin 1 [Source:MGI Symbol;Acc:MGI:95489]
ENSMUSG00000024366	176.42	16.9422	335.899	19.8262	4.30933	5.15188e-11	6.89383e-10	Gfra3	glial cell line derived neurotrophic factor family receptor alpha 3 [Source:MGI Symbol;Acc:MGI:1201403]
ENSMUSG00000020681	6064.89	582.961	11546.8	19.8072	4.30795	6.44825e-114	2.36334e-111	Ace	angiotensin I converting enzyme (peptidyl-dipeptidase A) 1 [Source:MGI Symbol;Acc:MGI:87874]
ENSMUSG00000028128	899.504	86.4827	1712.53	19.8019	4.30757	9.30789e-44	4.86168e-42	F3	coagulation factor III [Source:MGI Symbol;Acc:MGI:88381]
ENSMUSG00000002944	3462.51	333.65	6591.38	19.7554	4.30417	4.72592e-99	1.07572e-96	Cd36	CD36 antigen [Source:MGI Symbol;Acc:MGI:107899]
ENSMUSG00000022840	998.763	96.4171	1901.11	19.7176	4.30141	4.32225e-48	2.47916e-46	Adcy5	adenylate cyclase 5 [Source:MGI Symbol;Acc:MGI:99673]
ENSMUSG00000054690	1466.81	142.095	2791.52	19.6455	4.29613	2.32492e-63	1.93361e-61	Emcn	endomucin [Source:MGI Symbol;Acc:MGI:1891716]
ENSMUSG00000068699	2889.55	280.075	5499.02	19.6341	4.29529	3.76971e-88	5.95009e-86	Flnc	filamin C, gamma [Source:MGI Symbol;Acc:MGI:95557]
ENSMUSG00000036896	191.696	18.6276	364.765	19.5819	4.29145	3.31203e-12	4.89204e-11	C1qc	complement component 1, q subcomponent, C chain [Source:MGI Symbol;Acc:MGI:88225]
ENSMUSG00000051022	282.649	27.6943	537.603	19.412	4.27888	5.75431e-17	1.11999e-15	Hs3st1	heparan sulfate (glucosamine) 3-O-sulfotransferase 1 [Source:MGI Symbol;Acc:MGI:1201606]
ENSMUSG00000028497	129.217	12.6823	245.752	19.3775	4.27631	1.08394e-08	1.19771e-07	Hacd4	3-hydroxyacyl-CoA dehydratase 4 [Source:MGI Symbol;Acc:MGI:1914025]
ENSMUSG00000032125	2082.65	204.574	3960.73	19.3609	4.27507	6.30736e-77	7.41252e-75	Robo4	roundabout homolog 4 (Drosophila) [Source:MGI Symbol;Acc:MGI:1921394]
ENSMUSG00000097961	183.755	18.0665	349.443	19.342	4.27367	1.52188e-11	2.12728e-10	Gm27000	predicted gene, 27000 [Source:MGI Symbol;Acc:MGI:5504115]
ENSMUSG00000098098	207.062	20.7146	393.409	18.9919	4.24731	5.45914e-13	8.414e-12	Bvht	braveheart long non-coding RNA [Source:MGI Symbol;Acc:MGI:5434104]
ENSMUSG00000022831	409.588	41.055	778.122	18.9531	4.24437	1.11567e-22	2.81179e-21	Hcls1	hematopoietic cell specific Lyn substrate 1 [Source:MGI Symbol;Acc:MGI:104568]
ENSMUSG00000024663	1867.13	188.174	3546.09	18.8448	4.23609	1.48381e-71	1.53521e-69	Rab3il1	RAB3A interacting protein (rabin3)-like 1 [Source:MGI Symbol;Acc:MGI:1922010]
ENSMUSG00000037358	380.46	38.3932	722.527	18.8192	4.23413	1.60916e-21	3.89223e-20	4930578C19Rik	RIKEN cDNA 4930578C19 gene [Source:MGI Symbol;Acc:MGI:1923155]
ENSMUSG00000024620	3952.59	400.569	7504.62	18.7349	4.22765	2.41683e-98	5.38778e-96	Pdgfrb	platelet derived growth factor receptor, beta polypeptide [Source:MGI Symbol;Acc:MGI:97531]
ENSMUSG00000017309	2868.49	291.597	5445.39	18.6744	4.22299	5.78363e-89	9.47937e-87	Cd300lg	CD300 antigen like family member G [Source:MGI Symbol;Acc:MGI:1289168]
ENSMUSG00000018169	474.884	48.3062	901.461	18.6614	4.22199	1.02278e-25	2.91007e-24	Mfng	MFNG O-fucosylpeptide 3-beta-N-acetylglucosaminyltransferase [Source:MGI Symbol;Acc:MGI:1095404]
ENSMUSG00000056427	3458.17	351.927	6564.41	18.6527	4.22132	4.55415e-94	9.20363e-92	Slit3	slit homolog 3 (Drosophila) [Source:MGI Symbol;Acc:MGI:1315202]
ENSMUSG00000071001	89.9236	9.1862	170.661	18.578	4.21552	5.02148e-06	4.18922e-05	Hrct1	histidine rich carboxyl terminus 1 [Source:MGI Symbol;Acc:MGI:1917945]
ENSMUSG00000096972	161.078	16.5563	305.599	18.4581	4.20619	2.48451e-10	3.19792e-09	Gm26883	predicted gene, 26883 [Source:MGI Symbol;Acc:MGI:5477377]
ENSMUSG00000042116	4944.69	508.683	9380.69	18.4411	4.20486	1.66683e-105	4.39556e-103	Vwa1	von Willebrand factor A domain containing 1 [Source:MGI Symbol;Acc:MGI:2179729]
ENSMUSG00000007097	1694.66	174.351	3214.98	18.4397	4.20474	9.047e-65	7.8253e-63	Atp1a2	ATPase, Na+/K+ transporting, alpha 2 polypeptide [Source:MGI Symbol;Acc:MGI:88106]
ENSMUSG00000001119	21647.4	2229.75	41065.1	18.4169	4.20296	1.95588e-109	5.87415e-107	Col6a1	collagen, type VI, alpha 1 [Source:MGI Symbol;Acc:MGI:88459]
ENSMUSG00000062980	2939.41	305.121	5573.69	18.2672	4.19118	8.0058e-87	1.22778e-84	Cped1	cadherin-like and PC-esterase domain containing 1 [Source:MGI Symbol;Acc:MGI:2444814]
ENSMUSG00000022367	573.096	59.61	1086.58	18.2282	4.1881	2.12355e-28	6.5882e-27	Has2	hyaluronan synthase 2 [Source:MGI Symbol;Acc:MGI:107821]
ENSMUSG00000070031	76.3283	7.96004	144.697	18.1779	4.18411	1.03587e-05	8.3363e-05	Sp140	Sp140 nuclear body protein [Source:MGI Symbol;Acc:MGI:3702467]
ENSMUSG00000035681	186.658	19.4715	353.845	18.1725	4.18369	1.33884e-11	1.88116e-10	Kcnc2	potassium voltage gated channel, Shaw-related subfamily, member 2 [Source:MGI Symbol;Acc:MGI:96668]
ENSMUSG00000028874	59.1877	6.18111	112.194	18.1512	4.18199	0.000123612	0.000819431	Fgr	Gardner-Rasheed feline sarcoma viral (Fgr) oncogene homolog [Source:MGI Symbol;Acc:MGI:95527]
ENSMUSG00000022220	2417.15	252.685	4581.61	18.1317	4.18044	4.45146e-80	5.56406e-78	Adcy4	adenylate cyclase 4 [Source:MGI Symbol;Acc:MGI:99674]
ENSMUSG00000046245	209.359	21.9818	396.737	18.0484	4.1738	1.48645e-12	2.23837e-11	Pilra	paired immunoglobin-like type 2 receptor alpha [Source:MGI Symbol;Acc:MGI:2450529]
ENSMUSG00000021280	60.2274	6.32481	114.13	18.0448	4.17351	0.000166689	0.0010779	Exoc3l4	exocyst complex component 3-like 4 [Source:MGI Symbol;Acc:MGI:1921363]
ENSMUSG00000005338	2506.41	263.936	4748.89	17.9926	4.16933	1.05909e-81	1.37137e-79	Cadm3	cell adhesion molecule 3 [Source:MGI Symbol;Acc:MGI:2137858]
ENSMUSG00000012428	4077.41	431.856	7722.96	17.8832	4.16053	1.05158e-97	2.22934e-95	Steap4	STEAP family member 4 [Source:MGI Symbol;Acc:MGI:1923560]
ENSMUSG00000104420	69.1256	7.33291	130.918	17.8535	4.15814	5.96229e-05	0.000417921	E230020A03Rik	RIKEN cDNA E230020A03 gene [Source:MGI Symbol;Acc:MGI:2442139]
ENSMUSG00000038587	5824.9	620.567	11029.2	17.7728	4.1516	4.26373e-105	1.09761e-102	Akap12	A kinase (PRKA) anchor protein (gravin) 12 [Source:MGI Symbol;Acc:MGI:1932576]
ENSMUSG00000027716	180.643	19.2663	342.019	17.7521	4.14992	4.54834e-11	6.10511e-10	Trpc3	transient receptor potential cation channel, subfamily C, member 3 [Source:MGI Symbol;Acc:MGI:109526]
ENSMUSG00000050737	2522.84	270.997	4774.69	17.619	4.13906	1.03985e-80	1.32268e-78	Ptges	prostaglandin E synthase [Source:MGI Symbol;Acc:MGI:1927593]
ENSMUSG00000027313	51.2822	5.51975	97.0447	17.5814	4.13598	0.00064243	0.00368681	Chac1	ChaC, cation transport regulator 1 [Source:MGI Symbol;Acc:MGI:1916315]
ENSMUSG00000026222	1069.08	115.114	2023.05	17.5743	4.1354	1.09363e-47	6.23974e-46	Sp100	nuclear antigen Sp100 [Source:MGI Symbol;Acc:MGI:109561]
ENSMUSG00000010476	945.961	102.124	1789.8	17.5258	4.13141	8.43727e-44	4.41762e-42	Ebf3	early B cell factor 3 [Source:MGI Symbol;Acc:MGI:894289]
ENSMUSG00000022844	1150.74	124.569	2176.91	17.4755	4.12726	2.13064e-50	1.29783e-48	Pdia5	protein disulfide isomerase associated 5 [Source:MGI Symbol;Acc:MGI:1919849]
ENSMUSG00000058715	108.936	11.8129	206.058	17.4435	4.12462	1.50763e-07	1.50513e-06	Fcer1g	Fc receptor, IgE, high affinity I, gamma polypeptide [Source:MGI Symbol;Acc:MGI:95496]
ENSMUSG00000031803	800.459	86.9416	1513.98	17.4137	4.12215	9.62125e-38	4.10355e-36	B3gnt3	UDP-GlcNAc:betaGal beta-1,3-N-acetylglucosaminyltransferase 3 [Source:MGI Symbol;Acc:MGI:2152535]
ENSMUSG00000026042	12998.9	1413.34	24584.5	17.3946	4.12057	2.29604e-112	8.13926e-110	Col5a2	collagen, type V, alpha 2 [Source:MGI Symbol;Acc:MGI:88458]
ENSMUSG00000003746	4224.05	461.561	7986.53	17.3033	4.11298	4.10512e-98	8.78902e-96	Man1a	mannosidase 1, alpha [Source:MGI Symbol;Acc:MGI:104677]
ENSMUSG00000008845	372.19	40.8229	703.556	17.2343	4.10721	3.00071e-20	6.85913e-19	Cd163	CD163 antigen [Source:MGI Symbol;Acc:MGI:2135946]
ENSMUSG00000048126	12918.6	1421.37	24415.9	17.1777	4.10247	4.67598e-111	1.55559e-108	Col6a3	collagen, type VI, alpha 3 [Source:MGI Symbol;Acc:MGI:88461]
ENSMUSG00000032625	1556.63	171.421	2941.85	17.1615	4.1011	4.4119e-61	3.5204e-59	Thsd7a	thrombospondin, type I, domain containing 7A [Source:MGI Symbol;Acc:MGI:2685683]
ENSMUSG00000064080	10584.4	1167.96	20000.8	17.1245	4.09799	9.92761e-112	3.40753e-109	Fbln2	fibulin 2 [Source:MGI Symbol;Acc:MGI:95488]
ENSMUSG00000061535	142.664	15.8054	269.522	17.0526	4.09192	4.12884e-09	4.76425e-08	C1qtnf7	C1q and tumor necrosis factor related protein 7 [Source:MGI Symbol;Acc:MGI:1925911]
ENSMUSG00000019989	410.642	45.5324	775.752	17.0374	4.09063	1.83034e-22	4.56508e-21	Enpp3	ectonucleotide pyrophosphatase/phosphodiesterase 3 [Source:MGI Symbol;Acc:MGI:2143702]
ENSMUSG00000026536	167.704	18.5966	316.811	17.036	4.09051	7.69693e-10	9.43528e-09	Mnda	myeloid cell nuclear differentiation antigen [Source:MGI Symbol;Acc:MGI:3041120]
ENSMUSG00000036103	1702.56	188.797	3216.32	17.0359	4.09051	4.04534e-64	3.39056e-62	Colec12	collectin sub-family member 12 [Source:MGI Symbol;Acc:MGI:2152907]
ENSMUSG00000024247	1835.72	203.677	3467.77	17.0259	4.08966	8.8962e-66	7.88408e-64	Pkdcc	protein kinase domain containing, cytoplasmic [Source:MGI Symbol;Acc:MGI:2147077]
ENSMUSG00000029338	1649.99	183.919	3116.06	16.9426	4.08258	8.29094e-63	6.81686e-61	Antxr2	anthrax toxin receptor 2 [Source:MGI Symbol;Acc:MGI:1919164]
ENSMUSG00000022484	97.7466	10.9163	184.577	16.9083	4.07966	1.11435e-06	1.01077e-05	Hoxc10	homeobox C10 [Source:MGI Symbol;Acc:MGI:96192]
ENSMUSG00000002111	75.0238	8.44728	141.6	16.7628	4.06719	2.39346e-05	0.000181346	Spi1	spleen focus forming virus (SFFV) proviral integration oncogene [Source:MGI Symbol;Acc:MGI:98282]
ENSMUSG00000036256	8949.67	1008.97	16890.4	16.7402	4.06524	1.24216e-108	3.62979e-106	Igfbp7	insulin-like growth factor binding protein 7 [Source:MGI Symbol;Acc:MGI:1352480]
ENSMUSG00000097324	61.6066	6.97885	116.234	16.6552	4.0579	0.000193053	0.00123508	Mir143hg	Mir143 and Mir145 host gene (non-protein coding) [Source:MGI Symbol;Acc:MGI:4439832]
ENSMUSG00000042961	1921.5	218.301	3624.7	16.6041	4.05347	1.02928e-67	9.67698e-66	Egflam	EGF-like, fibronectin type III and laminin G domains [Source:MGI Symbol;Acc:MGI:2146149]
ENSMUSG00000018845	603.822	68.6429	1139	16.5931	4.05251	3.40209e-30	1.12316e-28	Unc45b	unc-45 homolog B (C. elegans) [Source:MGI Symbol;Acc:MGI:2443377]
ENSMUSG00000031494	65.6198	7.4652	123.774	16.5802	4.05139	6.52105e-05	0.00045385	Cd209a	CD209a antigen [Source:MGI Symbol;Acc:MGI:2157942]
ENSMUSG00000051177	455.097	51.9531	858.241	16.5195	4.0461	5.8551e-23	1.50369e-21	Plcb1	phospholipase C, beta 1 [Source:MGI Symbol;Acc:MGI:97613]
ENSMUSG00000030786	71.6129	8.17917	135.047	16.511	4.04536	4.84376e-05	0.000345389	Itgam	integrin alpha M [Source:MGI Symbol;Acc:MGI:96607]
ENSMUSG00000042807	297.874	34.0771	561.67	16.4823	4.04285	3.03571e-16	5.67857e-15	Hecw2	HECT, C2 and WW domain containing E3 ubiquitin protein ligase 2 [Source:MGI Symbol;Acc:MGI:2685817]
ENSMUSG00000054641	3716.12	426.931	7005.3	16.4085	4.03637	4.73927e-93	8.98964e-91	Mmrn1	multimerin 1 [Source:MGI Symbol;Acc:MGI:1918195]
ENSMUSG00000024743	622.74	71.5671	1173.91	16.403	4.03589	2.52147e-30	8.41423e-29	Syt7	synaptotagmin VII [Source:MGI Symbol;Acc:MGI:1859545]
ENSMUSG00000096606	121.15	13.9268	228.372	16.3981	4.03545	1.03482e-07	1.04909e-06	Gm4980	predicted gene 4980 [Source:MGI Symbol;Acc:MGI:3646425]
ENSMUSG00000022103	2739.88	315.13	5164.62	16.3889	4.03464	8.53333e-80	1.05443e-77	Gfra2	glial cell line derived neurotrophic factor family receptor alpha 2 [Source:MGI Symbol;Acc:MGI:1195462]
ENSMUSG00000073652	58.2238	6.70657	109.741	16.3632	4.03238	0.000309541	0.00190233	Apol7d	apolipoprotein L 7d [Source:MGI Symbol;Acc:MGI:3723449]
ENSMUSG00000054580	452.14	52.1157	852.165	16.3514	4.03134	5.99885e-23	1.53696e-21	Pla2r1	phospholipase A2 receptor 1 [Source:MGI Symbol;Acc:MGI:102468]
ENSMUSG00000072294	78.1838	9.0148	147.353	16.3457	4.03084	2.55149e-05	0.000192644	Klf12	Kruppel-like factor 12 [Source:MGI Symbol;Acc:MGI:1333796]
ENSMUSG00000038539	7370.1	852.788	13887.4	16.2847	4.02545	1.16628e-104	2.96702e-102	Atf5	activating transcription factor 5 [Source:MGI Symbol;Acc:MGI:2141857]
ENSMUSG00000047793	15575.6	1806.54	29344.6	16.2435	4.02179	4.91079e-106	1.34419e-103	Sned1	sushi, nidogen and EGF-like domains 1 [Source:MGI Symbol;Acc:MGI:3045960]
ENSMUSG00000034353	506.825	58.9178	954.732	16.2045	4.01832	2.22081e-25	6.25295e-24	Ramp1	receptor (calcitonin) activity modifying protein 1 [Source:MGI Symbol;Acc:MGI:1858418]
ENSMUSG00000016087	1510.21	175.744	2844.67	16.1864	4.01671	1.19383e-58	8.90184e-57	Fli1	Friend leukemia integration 1 [Source:MGI Symbol;Acc:MGI:95554]
ENSMUSG00000020717	14868.1	1733.32	28002.9	16.1556	4.01397	6.06348e-108	1.72522e-105	Pecam1	platelet/endothelial cell adhesion molecule 1 [Source:MGI Symbol;Acc:MGI:97537]
ENSMUSG00000027931	3818.42	445.487	7191.36	16.1427	4.01281	4.48805e-90	7.82658e-88	Npr1	natriuretic peptide receptor 1 [Source:MGI Symbol;Acc:MGI:97371]
ENSMUSG00000002900	11959.5	1401.55	22517.5	16.0661	4.00595	2.74197e-107	7.70031e-105	Lamb1	laminin B1 [Source:MGI Symbol;Acc:MGI:96743]
ENSMUSG00000052160	102.223	12.0043	192.443	16.0312	4.00281	7.45505e-07	6.91287e-06	Pld4	phospholipase D family, member 4 [Source:MGI Symbol;Acc:MGI:2144765]
ENSMUSG00000057722	3906.86	458.833	7354.89	16.0295	4.00266	1.63067e-91	2.89029e-89	Lepr	leptin receptor [Source:MGI Symbol;Acc:MGI:104993]
ENSMUSG00000052316	211.239	24.845	397.633	16.0045	4.00041	5.80853e-12	8.38476e-11	Lrrc15	leucine rich repeat containing 15 [Source:MGI Symbol;Acc:MGI:1921738]
ENSMUSG00000058099	81.5292	9.58924	153.469	16.0043	4.00039	1.3834e-05	0.000108979	Nfam1	Nfat activating molecule with ITAM motif 1 [Source:MGI Symbol;Acc:MGI:1921289]
ENSMUSG00000006386	4169.79	490.544	7849.04	16.0007	4.00006	5.70036e-93	1.07187e-90	Tek	endothelial-specific receptor tyrosine kinase [Source:MGI Symbol;Acc:MGI:98664]
ENSMUSG00000059049	540.26	63.7091	1016.81	15.9602	3.99641	3.35122e-26	9.67513e-25	Frem1	Fras1 related extracellular matrix protein 1 [Source:MGI Symbol;Acc:MGI:2670972]
ENSMUSG00000024535	171.339	20.2168	322.461	15.9501	3.9955	1.60094e-10	2.08924e-09	Snx24	sorting nexing 24 [Source:MGI Symbol;Acc:MGI:1916476]
ENSMUSG00000026837	13182.2	1557.98	24806.4	15.9221	3.99296	1.54269e-106	4.2768e-104	Col5a1	collagen, type V, alpha 1 [Source:MGI Symbol;Acc:MGI:88457]
ENSMUSG00000044338	501.461	59.388	943.535	15.8876	3.98983	3.82231e-25	1.07203e-23	Aplnr	apelin receptor [Source:MGI Symbol;Acc:MGI:1346086]
ENSMUSG00000005803	390.572	46.2954	734.848	15.873	3.98851	2.55606e-20	5.86133e-19	Sqrdl	sulfide quinone reductase-like (yeast) [Source:MGI Symbol;Acc:MGI:1929899]
ENSMUSG00000042453	5612.27	666.744	10557.8	15.8349	3.98503	3.37349e-98	7.29482e-96	Reln	reelin [Source:MGI Symbol;Acc:MGI:103022]
ENSMUSG00000029659	239.226	28.439	450.013	15.8238	3.98402	3.77263e-13	5.86902e-12	Medag	mesenteric estrogen dependent adipogenesis [Source:MGI Symbol;Acc:MGI:1917967]
ENSMUSG00000030643	131.298	15.6222	246.975	15.8092	3.98269	1.11699e-07	1.12815e-06	Rab30	RAB30, member RAS oncogene family [Source:MGI Symbol;Acc:MGI:1923235]
ENSMUSG00000039304	564.749	67.2843	1062.21	15.7869	3.98066	8.13925e-28	2.45814e-26	Tnfsf10	tumor necrosis factor (ligand) superfamily, member 10 [Source:MGI Symbol;Acc:MGI:107414]
ENSMUSG00000030789	94.3042	11.2398	177.369	15.7804	3.98006	5.98476e-06	4.96031e-05	Itgax	integrin alpha X [Source:MGI Symbol;Acc:MGI:96609]
ENSMUSG00000001506	113354	13527.8	213180	15.7587	3.97807	3.38389e-47	1.91553e-45	Col1a1	collagen, type I, alpha 1 [Source:MGI Symbol;Acc:MGI:88467]
ENSMUSG00000019856	176.426	21.0876	331.764	15.7326	3.97569	1.38108e-10	1.80997e-09	Fam184a	family with sequence similarity 184, member A [Source:MGI Symbol;Acc:MGI:1923156]
ENSMUSG00000056679	97.4397	11.7385	183.141	15.6017	3.96363	3.30139e-06	2.8273e-05	Gpr173	G-protein coupled receptor 173 [Source:MGI Symbol;Acc:MGI:1918021]
ENSMUSG00000039529	2282.05	275.135	4288.97	15.5886	3.96242	5.29863e-71	5.37923e-69	Atp8b1	ATPase, class I, type 8B, member 1 [Source:MGI Symbol;Acc:MGI:1859665]
ENSMUSG00000020407	384.918	46.4083	723.428	15.5884	3.9624	1.09888e-19	2.43714e-18	Upp1	uridine phosphorylase 1 [Source:MGI Symbol;Acc:MGI:1097668]
ENSMUSG00000028931	603.757	72.8064	1134.71	15.5853	3.96211	5.17682e-28	1.58112e-26	Kcnab2	potassium voltage-gated channel, shaker-related subfamily, beta member 2 [Source:MGI Symbol;Acc:MGI:109239]
ENSMUSG00000049791	756.912	91.2866	1422.54	15.5832	3.96192	1.19796e-34	4.60938e-33	Fzd4	frizzled homolog 4 (Drosophila) [Source:MGI Symbol;Acc:MGI:108520]
ENSMUSG00000094840	124.916	15.1121	234.719	15.5318	3.95715	1.12847e-07	1.13868e-06	Muc3a	mucin 3A, cell surface associated [Source:MGI Symbol;Acc:MGI:3588263]
ENSMUSG00000024176	1391.86	168.917	2614.8	15.4798	3.95231	1.97574e-52	1.26028e-50	Sox8	SRY (sex determining region Y)-box 8 [Source:MGI Symbol;Acc:MGI:98370]
ENSMUSG00000050222	255.371	31.0028	479.738	15.474	3.95178	7.42395e-14	1.21434e-12	Il17d	interleukin 17D [Source:MGI Symbol;Acc:MGI:2446510]
ENSMUSG00000037892	700.291	85.2142	1315.37	15.436	3.94823	1.06118e-31	3.70711e-30	Pcdh18	protocadherin 18 [Source:MGI Symbol;Acc:MGI:1920423]
ENSMUSG00000038233	95.4056	11.6229	179.188	15.4169	3.94644	3.86331e-06	3.27352e-05	Fam198a	family with sequence similarity 198, member A [Source:MGI Symbol;Acc:MGI:3041196]
ENSMUSG00000027994	123.404	15.0413	231.768	15.4088	3.94568	1.6049e-07	1.59707e-06	Ccdc109b	coiled-coil domain containing 109B [Source:MGI Symbol;Acc:MGI:1914065]
ENSMUSG00000021596	708.89	86.4536	1331.33	15.3993	3.94479	3.02794e-32	1.06987e-30	Mctp1	multiple C2 domains, transmembrane 1 [Source:MGI Symbol;Acc:MGI:1926021]
ENSMUSG00000022340	63.9748	7.80614	120.143	15.3909	3.944	0.000155638	0.00101158	Sybu	syntabulin (syntaxin-interacting) [Source:MGI Symbol;Acc:MGI:2442392]
ENSMUSG00000024534	703.411	85.9233	1320.9	15.373	3.94233	8.80421e-32	3.08062e-30	Sncaip	synuclein, alpha interacting protein (synphilin) [Source:MGI Symbol;Acc:MGI:1915097]
ENSMUSG00000026748	3260.57	398.555	6122.59	15.362	3.94129	1.04791e-83	1.48104e-81	Plxdc2	plexin domain containing 2 [Source:MGI Symbol;Acc:MGI:1914698]
ENSMUSG00000032322	50.3348	6.19039	94.4791	15.2622	3.93189	0.00110875	0.00604375	Pstpip1	proline-serine-threonine phosphatase-interacting protein 1 [Source:MGI Symbol;Acc:MGI:1321396]
ENSMUSG00000055639	430.477	53.0044	807.95	15.2431	3.93008	5.61938e-21	1.32368e-19	Dach1	dachshund 1 (Drosophila) [Source:MGI Symbol;Acc:MGI:1277991]
ENSMUSG00000060402	270.359	33.3004	507.418	15.2376	3.92957	3.22778e-14	5.39811e-13	Chst8	carbohydrate (N-acetylgalactosamine 4-0) sulfotransferase 8 [Source:MGI Symbol;Acc:MGI:1916197]
ENSMUSG00000020181	175.03	21.5798	328.48	15.2216	3.92805	4.76348e-10	5.95064e-09	Nav3	neuron navigator 3 [Source:MGI Symbol;Acc:MGI:2183703]
ENSMUSG00000039982	1676.98	207.424	3146.54	15.1696	3.92311	1.62274e-60	1.26679e-58	Dtx4	deltex 4 homolog (Drosophila) [Source:MGI Symbol;Acc:MGI:2672905]
ENSMUSG00000025656	421.654	52.2243	791.083	15.1478	3.92104	1.49178e-20	3.45748e-19	Arhgef9	CDC42 guanine nucleotide exchange factor (GEF) 9 [Source:MGI Symbol;Acc:MGI:2442233]
ENSMUSG00000021822	1257.6	155.974	2359.23	15.1258	3.91894	8.42619e-50	5.04731e-48	Plau	plasminogen activator, urokinase [Source:MGI Symbol;Acc:MGI:97611]
ENSMUSG00000026321	669.524	83.0431	1256.01	15.1248	3.91884	1.27304e-30	4.28788e-29	Tnfrsf11a	tumor necrosis factor receptor superfamily, member 11a, NFKB activator [Source:MGI Symbol;Acc:MGI:1314891]
ENSMUSG00000072620	503.07	62.5011	943.639	15.098	3.91628	2.97514e-24	8.05187e-23	Slfn2	schlafen 2 [Source:MGI Symbol;Acc:MGI:1313258]
ENSMUSG00000001227	1978.56	246.33	3710.79	15.0643	3.91306	5.79491e-65	5.05278e-63	Sema6b	sema domain, transmembrane domain (TM), and cytoplasmic domain, (semaphorin) 6B [Source:MGI Symbol;Acc:MGI:1202889]
ENSMUSG00000019539	5349.23	667.42	10031	15.0296	3.90973	4.60418e-94	9.21859e-92	Rcn3	reticulocalbin 3, EF-hand calcium binding domain [Source:MGI Symbol;Acc:MGI:1277122]
ENSMUSG00000070304	108.67	13.614	203.726	14.9645	3.90347	1.71798e-06	1.52377e-05	Scn2b	sodium channel, voltage-gated, type II, beta [Source:MGI Symbol;Acc:MGI:106921]
ENSMUSG00000027859	180.898	22.6797	339.115	14.9524	3.9023	2.26024e-10	2.91273e-09	Ngf	nerve growth factor [Source:MGI Symbol;Acc:MGI:97321]
ENSMUSG00000025089	4167.26	522.683	7811.83	14.9456	3.90165	3.13145e-89	5.24918e-87	Gfra1	glial cell line derived neurotrophic factor family receptor alpha 1 [Source:MGI Symbol;Acc:MGI:1100842]
ENSMUSG00000009281	1737.97	218.139	3257.81	14.9345	3.90058	1.01491e-58	7.59388e-57	Rarres2	retinoic acid receptor responder (tazarotene induced) 2 [Source:MGI Symbol;Acc:MGI:1918910]
ENSMUSG00000031253	252.724	31.7575	473.69	14.9158	3.89877	1.71465e-13	2.72429e-12	Srpx2	sushi-repeat-containing protein, X-linked 2 [Source:MGI Symbol;Acc:MGI:1916042]
ENSMUSG00000087651	102.776	12.9451	192.606	14.8786	3.89517	2.23908e-06	1.95707e-05	1500009L16Rik	RIKEN cDNA 1500009L16 gene [Source:MGI Symbol;Acc:MGI:1917034]
ENSMUSG00000040037	119.314	15.036	223.591	14.8704	3.89437	2.38077e-07	2.32844e-06	Negr1	neuronal growth regulator 1 [Source:MGI Symbol;Acc:MGI:2444846]
ENSMUSG00000060586	2386.27	301.047	4471.5	14.8532	3.8927	2.13625e-71	2.19973e-69	H2-Eb1	histocompatibility 2, class II antigen E beta [Source:MGI Symbol;Acc:MGI:95901]
ENSMUSG00000032420	2852.83	360.627	5345.03	14.8215	3.88962	8.31093e-77	9.71435e-75	Nt5e	5' nucleotidase, ecto [Source:MGI Symbol;Acc:MGI:99782]
ENSMUSG00000053279	385.545	48.7434	722.347	14.8194	3.88941	2.66833e-19	5.80482e-18	Aldh1a1	aldehyde dehydrogenase family 1, subfamily A1 [Source:MGI Symbol;Acc:MGI:1353450]
ENSMUSG00000009185	93.0181	11.7907	174.245	14.7781	3.88539	5.10519e-06	4.25741e-05	Ccl8	chemokine (C-C motif) ligand 8 [Source:MGI Symbol;Acc:MGI:101878]
ENSMUSG00000042942	57.6577	7.31287	108.003	14.7688	3.88448	0.000622258	0.0035796	Greb1l	growth regulation by estrogen in breast cancer-like [Source:MGI Symbol;Acc:MGI:3576497]
ENSMUSG00000050105	1295.33	165.11	2425.55	14.6905	3.87681	4.97242e-49	2.9298e-47	Grrp1	glycine/arginine rich protein 1 [Source:MGI Symbol;Acc:MGI:1919940]
ENSMUSG00000027661	249.064	31.7531	466.375	14.6876	3.87652	5.04484e-13	7.79768e-12	Slc2a10	solute carrier family 2 (facilitated glucose transporter), member 10 [Source:MGI Symbol;Acc:MGI:2156687]
ENSMUSG00000018008	175.112	22.3514	327.873	14.669	3.8747	5.9037e-10	7.32845e-09	Cyth4	cytohesin 4 [Source:MGI Symbol;Acc:MGI:2441702]
ENSMUSG00000027955	1525.12	195.051	2855.19	14.6381	3.87166	2.93405e-55	2.02703e-53	Fam198b	family with sequence similarity 198, member B [Source:MGI Symbol;Acc:MGI:1915909]
ENSMUSG00000043505	360.024	46.0952	673.953	14.6209	3.86996	9.67223e-18	1.9547e-16	Gimap5	GTPase, IMAP family member 5 [Source:MGI Symbol;Acc:MGI:2442232]
ENSMUSG00000054083	102.068	13.1455	190.991	14.529	3.86086	3.76488e-06	3.19512e-05	Capn12	calpain 12 [Source:MGI Symbol;Acc:MGI:1891369]
ENSMUSG00000027868	737.881	95.0647	1380.7	14.5238	3.86034	6.65112e-32	2.3348e-30	Tbx15	T-box 15 [Source:MGI Symbol;Acc:MGI:1277234]
ENSMUSG00000009394	100.897	13.0004	188.793	14.5221	3.86018	2.72182e-06	2.35239e-05	Syn2	synapsin II [Source:MGI Symbol;Acc:MGI:103020]
ENSMUSG00000042485	376.534	48.5635	704.505	14.5069	3.85867	2.43976e-18	5.12704e-17	Mustn1	musculoskeletal, embryonic nuclear protein 1 [Source:MGI Symbol;Acc:MGI:1913425]
ENSMUSG00000021614	2506.26	324.346	4688.17	14.4542	3.85342	2.26397e-71	2.3202e-69	Vcan	versican [Source:MGI Symbol;Acc:MGI:102889]
ENSMUSG00000020154	6041.28	782.631	11299.9	14.4384	3.85184	5.42549e-95	1.11734e-92	Ptprb	protein tyrosine phosphatase, receptor type, B [Source:MGI Symbol;Acc:MGI:97809]
ENSMUSG00000002108	911.468	118.149	1704.79	14.4292	3.85092	7.22362e-38	3.10544e-36	Nr1h3	nuclear receptor subfamily 1, group H, member 3 [Source:MGI Symbol;Acc:MGI:1352462]
ENSMUSG00000028369	799.483	104.102	1494.86	14.3596	3.84395	1.47331e-33	5.43667e-32	Svep1	sushi, von Willebrand factor type A, EGF and pentraxin domain containing 1 [Source:MGI Symbol;Acc:MGI:1928849]
ENSMUSG00000004633	264.537	34.5442	494.531	14.3159	3.83954	5.91738e-14	9.73802e-13	Chn2	chimerin 2 [Source:MGI Symbol;Acc:MGI:1917243]
ENSMUSG00000048865	75.4664	9.87739	141.055	14.2806	3.83599	9.4628e-05	0.00063885	Arhgap30	Rho GTPase activating protein 30 [Source:MGI Symbol;Acc:MGI:2684948]
ENSMUSG00000049404	381.119	49.9517	712.287	14.2595	3.83385	5.02626e-18	1.03512e-16	Rarres1	retinoic acid receptor responder (tazarotene induced) 1 [Source:MGI Symbol;Acc:MGI:1924461]
ENSMUSG00000035305	657.533	86.261	1228.81	14.2452	3.8324	4.76211e-29	1.51658e-27	Ror1	receptor tyrosine kinase-like orphan receptor 1 [Source:MGI Symbol;Acc:MGI:1347520]
ENSMUSG00000084803	123.391	16.237	230.545	14.1987	3.82769	3.16474e-07	3.05238e-06	5830444B04Rik	RIKEN cDNA 5830444B04 gene [Source:MGI Symbol;Acc:MGI:3603170]
ENSMUSG00000039349	5486.5	724.506	10248.5	14.1455	3.82227	9.88684e-92	1.76688e-89	C130074G19Rik	RIKEN cDNA C130074G19 gene [Source:MGI Symbol;Acc:MGI:2444831]
ENSMUSG00000036862	1172.32	155.091	2189.56	14.1179	3.81945	4.50482e-45	2.44755e-43	Dchs1	dachsous 1 (Drosophila) [Source:MGI Symbol;Acc:MGI:2685011]
ENSMUSG00000032849	608.727	80.5443	1136.91	14.1153	3.81919	1.77605e-27	5.29729e-26	Abcc4	ATP-binding cassette, sub-family C (CFTR/MRP), member 4 [Source:MGI Symbol;Acc:MGI:2443111]
ENSMUSG00000052133	262.122	34.6985	489.545	14.1085	3.8185	2.61395e-13	4.12283e-12	Sema5b	sema domain, seven thrombospondin repeats (type 1 and type 1-like), transmembrane domain (TM) and short cytoplasmic domain, (semaphorin) 5B [Source:MGI Symbol;Acc:MGI:107555]
ENSMUSG00000032334	485.396	64.3081	906.483	14.0959	3.81721	1.016e-21	2.46576e-20	Loxl1	lysyl oxidase-like 1 [Source:MGI Symbol;Acc:MGI:106096]
ENSMUSG00000020577	1192.29	158.103	2226.47	14.0824	3.81582	1.35259e-45	7.46135e-44	Tspan13	tetraspanin 13 [Source:MGI Symbol;Acc:MGI:1913359]
ENSMUSG00000027386	142.478	18.9117	266.044	14.0677	3.81431	4.67658e-08	4.88533e-07	Fbln7	fibulin 7 [Source:MGI Symbol;Acc:MGI:1917620]
ENSMUSG00000025887	459.719	61.1107	858.327	14.0454	3.81203	4.67799e-21	1.10554e-19	Casp12	caspase 12 [Source:MGI Symbol;Acc:MGI:1312922]
ENSMUSG00000040181	2409.06	320.658	4497.47	14.0257	3.81	2.0012e-69	1.95809e-67	Fmo1	flavin containing monooxygenase 1 [Source:MGI Symbol;Acc:MGI:1310002]
ENSMUSG00000032011	9600.67	1280.49	17920.8	13.9953	3.80687	3.21176e-98	7.01526e-96	Thy1	thymus cell antigen 1, theta [Source:MGI Symbol;Acc:MGI:98747]
ENSMUSG00000004730	171.889	22.9328	320.846	13.9907	3.8064	1.1281e-09	1.36204e-08	Adgre1	adhesion G protein-coupled receptor E1 [Source:MGI Symbol;Acc:MGI:106912]
ENSMUSG00000054404	5334.57	712.131	9957.01	13.982	3.8055	5.78652e-89	9.47937e-87	Slfn5	schlafen 5 [Source:MGI Symbol;Acc:MGI:1329004]
ENSMUSG00000020689	1514.15	202.323	2825.99	13.9677	3.80402	4.90333e-53	3.18407e-51	Itgb3	integrin beta 3 [Source:MGI Symbol;Acc:MGI:96612]
ENSMUSG00000050530	1512.8	202.408	2823.19	13.9481	3.80199	8.38433e-54	5.61309e-52	Fam171a1	family with sequence similarity 171, member A1 [Source:MGI Symbol;Acc:MGI:2442917]
ENSMUSG00000034911	2213.14	297.256	4129.03	13.8905	3.79602	1.03137e-65	9.06602e-64	Ushbp1	Usher syndrome 1C binding protein 1 [Source:MGI Symbol;Acc:MGI:1922920]
ENSMUSG00000032174	231.831	31.1544	432.508	13.8827	3.79522	5.32436e-12	7.7323e-11	Icam5	intercellular adhesion molecule 5, telencephalin [Source:MGI Symbol;Acc:MGI:109430]
ENSMUSG00000083041	115.047	15.462	214.632	13.8813	3.79507	7.0554e-07	6.5648e-06	Gm9835	predicted pseudogene 9835 [Source:MGI Symbol;Acc:MGI:3704264]
ENSMUSG00000054435	1084.1	145.984	2022.22	13.8523	3.79206	1.64744e-42	8.26549e-41	Gimap4	GTPase, IMAP family member 4 [Source:MGI Symbol;Acc:MGI:1349656]
ENSMUSG00000015981	191.007	25.7649	356.25	13.8269	3.78941	2.92064e-10	3.73483e-09	Stk32c	serine/threonine kinase 32C [Source:MGI Symbol;Acc:MGI:2385336]
ENSMUSG00000034997	162.779	22.0913	303.467	13.737	3.77999	4.1418e-09	4.77666e-08	Htr2a	5-hydroxytryptamine (serotonin) receptor 2A [Source:MGI Symbol;Acc:MGI:109521]
ENSMUSG00000053552	398.709	54.134	743.284	13.7305	3.77931	1.02816e-18	2.19043e-17	Ebf4	early B cell factor 4 [Source:MGI Symbol;Acc:MGI:2385972]
ENSMUSG00000051323	906.741	123.234	1690.25	13.7157	3.77776	5.62843e-36	2.26225e-34	Pcdh19	protocadherin 19 [Source:MGI Symbol;Acc:MGI:2685563]
ENSMUSG00000030551	4823.94	655.728	8992.15	13.7132	3.7775	1.62957e-89	2.81902e-87	Nr2f2	nuclear receptor subfamily 2, group F, member 2 [Source:MGI Symbol;Acc:MGI:1352452]
ENSMUSG00000022894	1153.38	157.243	2149.51	13.67	3.77294	5.98696e-44	3.16533e-42	Adamts5	a disintegrin-like and metallopeptidase (reprolysin type) with thrombospondin type 1 motif, 5 (aggrecanase-2) [Source:MGI Symbol;Acc:MGI:1346321]
ENSMUSG00000020902	6790.95	930.931	12651	13.5896	3.76443	1.70324e-93	3.25938e-91	Ntn1	netrin 1 [Source:MGI Symbol;Acc:MGI:105088]
ENSMUSG00000039007	402.522	55.1956	749.849	13.5853	3.76397	5.2476e-19	1.12462e-17	Cpq	carboxypeptidase Q [Source:MGI Symbol;Acc:MGI:1889205]
ENSMUSG00000027239	457.401	62.7353	852.066	13.5819	3.76361	2.22707e-21	5.33905e-20	Mdk	midkine [Source:MGI Symbol;Acc:MGI:96949]
ENSMUSG00000074575	71.9899	9.87981	134.1	13.5731	3.76268	0.000201291	0.00128248	Kcng1	potassium voltage-gated channel, subfamily G, member 1 [Source:MGI Symbol;Acc:MGI:3616086]
ENSMUSG00000053475	1161.81	159.64	2163.98	13.5554	3.76079	1.90526e-42	9.49295e-41	Tnfaip6	tumor necrosis factor alpha induced protein 6 [Source:MGI Symbol;Acc:MGI:1195266]
ENSMUSG00000040447	3198.57	440.37	5956.77	13.5268	3.75774	1.31774e-76	1.51569e-74	Spns2	spinster homolog 2 [Source:MGI Symbol;Acc:MGI:2384936]
ENSMUSG00000074743	4019.22	554.488	7483.95	13.497	3.75457	8.85049e-83	1.19614e-80	Thbd	thrombomodulin [Source:MGI Symbol;Acc:MGI:98736]
ENSMUSG00000022438	1129.89	155.901	2103.88	13.4949	3.75435	1.87065e-43	9.60831e-42	Parvb	parvin, beta [Source:MGI Symbol;Acc:MGI:2153063]
ENSMUSG00000020227	503.936	69.7461	938.127	13.4506	3.7496	1.65905e-22	4.14744e-21	Irak3	interleukin-1 receptor-associated kinase 3 [Source:MGI Symbol;Acc:MGI:1921164]
ENSMUSG00000001870	4169.7	579.137	7760.26	13.3997	3.74413	2.04151e-83	2.8481e-81	Ltbp1	latent transforming growth factor beta binding protein 1 [Source:MGI Symbol;Acc:MGI:109151]
ENSMUSG00000043342	1578.9	219.332	2938.46	13.3973	3.74387	2.55587e-54	1.74347e-52	Hoxd9	homeobox D9 [Source:MGI Symbol;Acc:MGI:96210]
ENSMUSG00000048120	2400.88	333.601	4468.15	13.3937	3.74348	4.88663e-67	4.51574e-65	Entpd1	ectonucleoside triphosphate diphosphohydrolase 1 [Source:MGI Symbol;Acc:MGI:102805]
ENSMUSG00000075602	2930.69	407.242	5454.13	13.3929	3.74339	8.31553e-74	9.03593e-72	Ly6a	lymphocyte antigen 6 complex, locus A [Source:MGI Symbol;Acc:MGI:107527]
ENSMUSG00000000120	2699.17	375.615	5022.73	13.372	3.74114	5.18373e-70	5.14188e-68	Ngfr	nerve growth factor receptor (TNFR superfamily, member 16) [Source:MGI Symbol;Acc:MGI:97323]
ENSMUSG00000005360	341.795	47.5779	636.013	13.3678	3.74069	2.75984e-16	5.17595e-15	Slc1a3	solute carrier family 1 (glial high affinity glutamate transporter), member 3 [Source:MGI Symbol;Acc:MGI:99917]
ENSMUSG00000000359	258.985	36.2133	481.756	13.3033	3.73371	1.17114e-12	1.77593e-11	Rem1	rad and gem related GTP binding protein 1 [Source:MGI Symbol;Acc:MGI:1097696]
ENSMUSG00000069920	730.193	102.225	1358.16	13.2861	3.73184	2.8408e-30	9.43615e-29	B3gnt9	UDP-GlcNAc:betaGal beta-1,3-N-acetylglucosaminyltransferase 9 [Source:MGI Symbol;Acc:MGI:2142841]
ENSMUSG00000045930	623.832	87.4512	1160.21	13.267	3.72977	4.88252e-27	1.4463e-25	Clec14a	C-type lectin domain family 14, member a [Source:MGI Symbol;Acc:MGI:1914114]
ENSMUSG00000034898	756.084	106.202	1405.97	13.2386	3.72668	4.67042e-31	1.58794e-29	Filip1	filamin A interacting protein 1 [Source:MGI Symbol;Acc:MGI:1917848]
ENSMUSG00000022261	4286.6	602.938	7970.27	13.2191	3.72455	1.5408e-83	2.16352e-81	Sdc2	syndecan 2 [Source:MGI Symbol;Acc:MGI:1349165]
ENSMUSG00000035273	152.6	21.5817	283.619	13.1417	3.71607	3.18362e-08	3.38792e-07	Hpse	heparanase [Source:MGI Symbol;Acc:MGI:1343124]
ENSMUSG00000050368	242.071	34.2374	449.905	13.1408	3.71598	2.15853e-12	3.21904e-11	Hoxd10	homeobox D10 [Source:MGI Symbol;Acc:MGI:96202]
ENSMUSG00000030263	174.276	24.6506	323.902	13.1397	3.71586	2.33859e-09	2.76336e-08	Lrmp	lymphoid-restricted membrane protein [Source:MGI Symbol;Acc:MGI:108424]
ENSMUSG00000021903	4502.21	636.865	8367.56	13.1387	3.71575	2.62343e-84	3.73217e-82	Galnt15	UDP-N-acetyl-alpha-D-galactosamine:polypeptide N-acetylgalactosaminyltransferase 15 [Source:MGI Symbol;Acc:MGI:1926004]
ENSMUSG00000027435	2969.35	420.373	5518.32	13.1272	3.71449	4.70783e-73	5.01488e-71	Cd93	CD93 antigen [Source:MGI Symbol;Acc:MGI:106664]
ENSMUSG00000031502	17999.5	2551.71	33447.3	13.1078	3.71235	1.06287e-92	1.98134e-90	Col4a1	collagen, type IV, alpha 1 [Source:MGI Symbol;Acc:MGI:88454]
ENSMUSG00000031093	831.553	118.178	1544.93	13.0729	3.70851	1.3749e-33	5.08218e-32	Dock11	dedicator of cytokinesis 11 [Source:MGI Symbol;Acc:MGI:1923224]
ENSMUSG00000039497	915.026	130.272	1699.78	13.048	3.70575	2.23512e-35	8.81976e-34	Dse	dermatan sulfate epimerase [Source:MGI Symbol;Acc:MGI:2443455]
ENSMUSG00000029321	992.522	141.517	1843.53	13.0269	3.70342	7.28988e-38	3.12771e-36	Slc10a6	solute carrier family 10 (sodium/bile acid cotransporter family), member 6 [Source:MGI Symbol;Acc:MGI:1923000]
ENSMUSG00000026072	2294.54	327.823	4261.26	12.9987	3.70029	1.39405e-64	1.18681e-62	Il1r1	interleukin 1 receptor, type I [Source:MGI Symbol;Acc:MGI:96545]
ENSMUSG00000031250	274.848	39.4221	510.274	12.9438	3.69419	2.72224e-13	4.27803e-12	Tnmd	tenomodulin [Source:MGI Symbol;Acc:MGI:1929885]
ENSMUSG00000032719	1188.9	170.583	2207.22	12.9393	3.69368	3.16471e-43	1.61782e-41	Sbspon	somatomedin B and thrombospondin, type 1 domain containing [Source:MGI Symbol;Acc:MGI:2684952]
ENSMUSG00000024610	3760.65	540.143	6981.16	12.9247	3.69205	5.31518e-80	6.60548e-78	Cd74	CD74 antigen (invariant polypeptide of major histocompatibility complex, class II antigen-associated) [Source:MGI Symbol;Acc:MGI:96534]
ENSMUSG00000049929	90.282	12.9876	167.576	12.9028	3.68961	2.11457e-05	0.000161802	Lpar4	lysophosphatidic acid receptor 4 [Source:MGI Symbol;Acc:MGI:1925384]
ENSMUSG00000022371	2037.67	293.477	3781.85	12.8864	3.68777	1.3487e-58	1.00221e-56	Col14a1	collagen, type XIV, alpha 1 [Source:MGI Symbol;Acc:MGI:1341272]
ENSMUSG00000101174	147.523	21.3768	273.67	12.8022	3.67832	3.32094e-08	3.5202e-07	Hoxd4	homeobox D4 [Source:MGI Symbol;Acc:MGI:96208]
ENSMUSG00000107655	233.285	34.0491	432.52	12.7029	3.66708	4.05004e-12	5.93801e-11	RP24-358M18.2
ENSMUSG00000027463	318.082	46.5312	589.632	12.6718	3.66354	1.77552e-15	3.18356e-14	Slc52a3	solute carrier protein family 52, member 3 [Source:MGI Symbol;Acc:MGI:1916948]
ENSMUSG00000040950	328.393	48.145	608.64	12.6418	3.66013	5.06759e-15	8.86582e-14	Mgl2	macrophage galactose N-acetyl-galactosamine specific lectin 2 [Source:MGI Symbol;Acc:MGI:2385729]
ENSMUSG00000007805	335.142	49.2288	621.056	12.6157	3.65715	2.92282e-15	5.19763e-14	Twist2	twist basic helix-loop-helix transcription factor 2 [Source:MGI Symbol;Acc:MGI:104685]
ENSMUSG00000046223	568.766	83.5616	1053.97	12.6131	3.65685	1.63027e-23	4.32021e-22	Plaur	plasminogen activator, urokinase receptor [Source:MGI Symbol;Acc:MGI:97612]
ENSMUSG00000025969	8902.94	1311.09	16494.8	12.581	3.65317	5.10979e-92	9.20785e-90	Nrp2	neuropilin 2 [Source:MGI Symbol;Acc:MGI:1100492]
ENSMUSG00000024713	565.914	83.3412	1048.49	12.5807	3.65314	2.61032e-23	6.8171e-22	Pcsk5	proprotein convertase subtilisin/kexin type 5 [Source:MGI Symbol;Acc:MGI:97515]
ENSMUSG00000031871	6608.32	973.428	12243.2	12.5774	3.65276	1.26268e-88	2.02253e-86	Cdh5	cadherin 5 [Source:MGI Symbol;Acc:MGI:105057]
ENSMUSG00000047907	3655.07	541.505	6768.64	12.4997	3.64382	5.39403e-77	6.3738e-75	Tshz2	teashirt zinc finger family member 2 [Source:MGI Symbol;Acc:MGI:2153084]
ENSMUSG00000034457	360.515	53.4719	667.557	12.4843	3.64204	1.20368e-16	2.30339e-15	Eda2r	ectodysplasin A2 receptor [Source:MGI Symbol;Acc:MGI:2442860]
ENSMUSG00000073599	1428.85	212.131	2645.56	12.4714	3.64055	9.1138e-49	5.35535e-47	Ecscr	endothelial cell surface expressed chemotaxis and apoptosis regulator [Source:MGI Symbol;Acc:MGI:1915795]
ENSMUSG00000037820	9243.31	1372.35	17114.3	12.4708	3.64048	1.89606e-91	3.33336e-89	Tgm2	transglutaminase 2, C polypeptide [Source:MGI Symbol;Acc:MGI:98731]
ENSMUSG00000030653	3605.27	535.572	6674.98	12.4633	3.63961	2.24672e-76	2.557e-74	Pde2a	phosphodiesterase 2A, cGMP-stimulated [Source:MGI Symbol;Acc:MGI:2446107]
ENSMUSG00000027004	303.085	45.1317	561.039	12.4311	3.63589	5.05328e-14	8.34775e-13	Frzb	frizzled-related protein [Source:MGI Symbol;Acc:MGI:892032]
ENSMUSG00000076617	95.4337	14.2351	176.632	12.4082	3.63322	9.41559e-06	7.60279e-05	Ighm	immunoglobulin heavy constant mu [Source:MGI Symbol;Acc:MGI:96448]
ENSMUSG00000029648	3846.02	575.412	7116.62	12.3679	3.62853	4.61619e-77	5.48464e-75	Flt1	FMS-like tyrosine kinase 1 [Source:MGI Symbol;Acc:MGI:95558]
ENSMUSG00000010830	518.533	77.7328	959.333	12.3414	3.62544	6.76388e-22	1.65268e-20	Kdelr3	KDEL (Lys-Asp-Glu-Leu) endoplasmic reticulum protein retention receptor 3 [Source:MGI Symbol;Acc:MGI:2145953]
ENSMUSG00000037936	12027.8	1804.74	22250.9	12.3291	3.624	3.50235e-92	6.47306e-90	Scarb1	scavenger receptor class B, member 1 [Source:MGI Symbol;Acc:MGI:893578]
ENSMUSG00000014303	1158.62	173.92	2143.32	12.3236	3.62335	8.11526e-41	3.8568e-39	Glis2	GLIS family zinc finger 2 [Source:MGI Symbol;Acc:MGI:1932535]
ENSMUSG00000041757	2678.44	402.642	4954.25	12.3043	3.6211	2.64922e-66	2.37704e-64	Plekha6	pleckstrin homology domain containing, family A member 6 [Source:MGI Symbol;Acc:MGI:2388662]
ENSMUSG00000042286	6062.11	912.865	11211.3	12.2815	3.61841	4.39237e-86	6.59587e-84	Stab1	stabilin 1 [Source:MGI Symbol;Acc:MGI:2178742]
ENSMUSG00000012017	2354.28	354.599	4353.95	12.2785	3.61806	2.15286e-62	1.75673e-60	Scarf2	scavenger receptor class F, member 2 [Source:MGI Symbol;Acc:MGI:1858430]
ENSMUSG00000039167	1287.57	194.418	2380.72	12.2454	3.61417	3.91986e-45	2.13509e-43	Adgrl4	adhesion G protein-coupled receptor L4 [Source:MGI Symbol;Acc:MGI:2655562]
ENSMUSG00000032548	2603.66	393.368	4813.95	12.2378	3.61327	3.57117e-66	3.19103e-64	Slco2a1	solute carrier organic anion transporter family, member 2a1 [Source:MGI Symbol;Acc:MGI:1346021]
ENSMUSG00000026418	101.677	15.3826	187.971	12.2197	3.61114	1.16842e-05	9.33354e-05	Tnni1	troponin I, skeletal, slow 1 [Source:MGI Symbol;Acc:MGI:105073]
ENSMUSG00000022037	3825.27	578.84	7071.69	12.217	3.61082	1.63581e-76	1.87158e-74	Clu	clusterin [Source:MGI Symbol;Acc:MGI:88423]
ENSMUSG00000041134	1169.66	177.263	2162.07	12.1969	3.60844	2.30815e-41	1.10668e-39	Cyyr1	cysteine and tyrosine-rich protein 1 [Source:MGI Symbol;Acc:MGI:2152187]
ENSMUSG00000035184	408.763	62.1271	755.398	12.1589	3.60394	4.44978e-18	9.21667e-17	Fam124a	family with sequence similarity 124, member A [Source:MGI Symbol;Acc:MGI:3645930]
ENSMUSG00000011263	745.976	113.661	1378.29	12.1264	3.60007	2.95773e-29	9.50342e-28	Exoc3l2	exocyst complex component 3-like 2 [Source:MGI Symbol;Acc:MGI:1921713]
ENSMUSG00000053399	74.494	11.3524	137.636	12.1239	3.59978	0.000199034	0.00126884	Adamts18	a disintegrin-like and metallopeptidase (reprolysin type) with thrombospondin type 1 motif, 18 [Source:MGI Symbol;Acc:MGI:2442600]
ENSMUSG00000073421	2654.42	405.078	4903.75	12.1057	3.59761	1.60395e-66	1.4512e-64	H2-Ab1	histocompatibility 2, class II antigen A, beta 1 [Source:MGI Symbol;Acc:MGI:103070]
ENSMUSG00000020682	644.367	98.5236	1190.21	12.0805	3.5946	5.55679e-26	1.59152e-24	Mmp28	matrix metallopeptidase 28 (epilysin) [Source:MGI Symbol;Acc:MGI:2153062]
ENSMUSG00000071984	965.228	147.676	1782.78	12.0723	3.59363	7.47369e-36	2.99835e-34	Fndc1	fibronectin type III domain containing 1 [Source:MGI Symbol;Acc:MGI:1915905]
ENSMUSG00000019194	2058.82	315.943	3801.7	12.0329	3.58891	1.97073e-58	1.4495e-56	Scn1b	sodium channel, voltage-gated, type I, beta [Source:MGI Symbol;Acc:MGI:98247]
ENSMUSG00000045092	1943.47	298.745	3588.19	12.0109	3.58627	5.76908e-56	4.02421e-54	S1pr1	sphingosine-1-phosphate receptor 1 [Source:MGI Symbol;Acc:MGI:1096355]
ENSMUSG00000046807	69.4292	10.7083	128.15	11.9673	3.58103	0.000297209	0.00183415	Lrrc75b	leucine rich repeat containing 75B [Source:MGI Symbol;Acc:MGI:2143657]
ENSMUSG00000037347	173.42	26.761	320.079	11.9607	3.58022	6.24218e-09	7.06337e-08	Chst7	carbohydrate (N-acetylglucosamino) sulfotransferase 7 [Source:MGI Symbol;Acc:MGI:1891767]
ENSMUSG00000048376	966.625	149.739	1783.51	11.9108	3.5742	2.61871e-35	1.03146e-33	F2r	coagulation factor II (thrombin) receptor [Source:MGI Symbol;Acc:MGI:101802]
ENSMUSG00000030351	206.085	31.9759	380.195	11.8901	3.57168	8.65666e-10	1.05639e-08	Tspan11	tetraspanin 11 [Source:MGI Symbol;Acc:MGI:1915748]
ENSMUSG00000022623	6674.09	1039.79	12308.4	11.8374	3.56528	3.17688e-85	4.67326e-83	Shank3	SH3/ankyrin domain gene 3 [Source:MGI Symbol;Acc:MGI:1930016]
ENSMUSG00000047735	622.966	97.0662	1148.87	11.8359	3.5651	5.46565e-25	1.5211e-23	Samd9l	sterile alpha motif domain containing 9-like [Source:MGI Symbol;Acc:MGI:1343184]
ENSMUSG00000030074	792.783	123.579	1461.99	11.8304	3.56442	4.07545e-30	1.34136e-28	Gxylt2	glucoside xylosyltransferase 2 [Source:MGI Symbol;Acc:MGI:2682940]
ENSMUSG00000001249	106.856	16.6579	197.053	11.8294	3.56431	7.0647e-06	5.78882e-05	Hpn	hepsin [Source:MGI Symbol;Acc:MGI:1196620]
ENSMUSG00000020866	1204.77	188.093	2221.44	11.8103	3.56198	3.01945e-40	1.41632e-38	Cacna1g	calcium channel, voltage-dependent, T type, alpha 1G subunit [Source:MGI Symbol;Acc:MGI:1201678]
ENSMUSG00000047250	1198.41	187.321	2209.49	11.7952	3.56013	1.37559e-41	6.63966e-40	Ptgs1	prostaglandin-endoperoxide synthase 1 [Source:MGI Symbol;Acc:MGI:97797]
ENSMUSG00000058396	216.382	33.8315	398.932	11.7917	3.5597	1.07428e-10	1.41476e-09	Gpr182	G protein-coupled receptor 182 [Source:MGI Symbol;Acc:MGI:109545]
ENSMUSG00000034810	2453.71	384.686	4522.74	11.757	3.55544	7.78217e-62	6.27917e-60	Scn7a	sodium channel, voltage-gated, type VII, alpha [Source:MGI Symbol;Acc:MGI:102965]
ENSMUSG00000043496	1114.89	174.833	2054.95	11.7538	3.55505	8.63064e-39	3.8401e-37	Tril	TLR4 interactor with leucine-rich repeats [Source:MGI Symbol;Acc:MGI:1914123]
ENSMUSG00000037379	123.228	19.3307	227.125	11.7495	3.55452	1.94951e-06	1.72066e-05	Spon2	spondin 2, extracellular matrix protein [Source:MGI Symbol;Acc:MGI:1923724]
ENSMUSG00000044562	2206.72	346.527	4066.91	11.7362	3.55289	4.65233e-59	3.52989e-57	Rasip1	Ras interacting protein 1 [Source:MGI Symbol;Acc:MGI:1917153]
ENSMUSG00000046280	1612.04	253.32	2970.76	11.7273	3.5518	4.00305e-50	2.4112e-48	She	src homology 2 domain-containing transforming protein E [Source:MGI Symbol;Acc:MGI:1099462]
ENSMUSG00000095026	60.7629	9.55682	111.969	11.7161	3.55042	0.00124255	0.0066788	Gm3336	predicted gene 3336 [Source:MGI Symbol;Acc:MGI:3781514]
ENSMUSG00000031750	877.556	138.071	1617.04	11.7117	3.54987	1.39114e-32	4.9477e-31	Il34	interleukin 34 [Source:MGI Symbol;Acc:MGI:1923777]
ENSMUSG00000062593	137.917	21.7053	254.128	11.7081	3.54944	4.59052e-07	4.35949e-06	Lilrb4a	leukocyte immunoglobulin-like receptor, subfamily B, member 4A [Source:MGI Symbol;Acc:MGI:102701]
ENSMUSG00000022594	653.805	102.908	1204.7	11.7066	3.54925	8.16223e-26	2.32543e-24	Lynx1	Ly6/neurotoxin 1 [Source:MGI Symbol;Acc:MGI:1345180]
ENSMUSG00000019966	2287.2	360.456	4213.95	11.6906	3.54728	2.65131e-60	2.04757e-58	Kitl	kit ligand [Source:MGI Symbol;Acc:MGI:96974]
ENSMUSG00000027765	1607.31	253.469	2961.16	11.6825	3.54628	5.64945e-50	3.39343e-48	P2ry1	purinergic receptor P2Y, G-protein coupled 1 [Source:MGI Symbol;Acc:MGI:105049]
ENSMUSG00000028517	8605.82	1365.67	15846	11.6031	3.53644	1.26255e-86	1.92264e-84	Ppap2b	phosphatidic acid phosphatase type 2B [Source:MGI Symbol;Acc:MGI:1915166]
ENSMUSG00000028111	2575.67	409.569	4741.77	11.5775	3.53325	1.59872e-62	1.3095e-60	Ctsk	cathepsin K [Source:MGI Symbol;Acc:MGI:107823]
ENSMUSG00000021998	364.96	58.06	671.86	11.5718	3.53255	2.67874e-16	5.03258e-15	Lcp1	lymphocyte cytosolic protein 1 [Source:MGI Symbol;Acc:MGI:104808]
ENSMUSG00000028599	489.761	78.1621	901.361	11.5319	3.52756	9.81946e-21	2.2881e-19	Tnfrsf1b	tumor necrosis factor receptor superfamily, member 1b [Source:MGI Symbol;Acc:MGI:1314883]
ENSMUSG00000034041	289.322	46.2132	532.43	11.5212	3.52621	3.3231e-13	5.18836e-12	Lyl1	lymphoblastomic leukemia 1 [Source:MGI Symbol;Acc:MGI:96891]
ENSMUSG00000056481	1025.68	163.961	1887.4	11.5113	3.52498	1.93303e-36	7.85713e-35	Cd248	CD248 antigen, endosialin [Source:MGI Symbol;Acc:MGI:1917695]
ENSMUSG00000025784	1204.58	193.643	2215.51	11.4412	3.51617	6.7062e-40	3.10011e-38	Clec3b	C-type lectin domain family 3, member b [Source:MGI Symbol;Acc:MGI:104540]
ENSMUSG00000067219	325.962	52.4543	599.47	11.4284	3.51455	5.15247e-14	8.49863e-13	Nipal1	NIPA-like domain containing 1 [Source:MGI Symbol;Acc:MGI:1917951]
ENSMUSG00000031503	14818.9	2384.86	27253	11.4275	3.51444	7.40074e-86	1.10368e-83	Col4a2	collagen, type IV, alpha 2 [Source:MGI Symbol;Acc:MGI:88455]
ENSMUSG00000038188	780.105	125.643	1434.57	11.4178	3.51322	1.06118e-28	3.35482e-27	Scarf1	scavenger receptor class F, member 1 [Source:MGI Symbol;Acc:MGI:2449455]
ENSMUSG00000024621	352.689	56.8094	648.569	11.4166	3.51306	1.36528e-15	2.47054e-14	Csf1r	colony stimulating factor 1 receptor [Source:MGI Symbol;Acc:MGI:1339758]
ENSMUSG00000022587	8932.76	1446.02	16419.5	11.355	3.50526	7.51279e-87	1.1604e-84	Ly6e	lymphocyte antigen 6 complex, locus E [Source:MGI Symbol;Acc:MGI:106651]
ENSMUSG00000040118	742.225	120.769	1363.68	11.2916	3.49718	8.08751e-28	2.44632e-26	Cacna2d1	calcium channel, voltage-dependent, alpha2/delta subunit 1 [Source:MGI Symbol;Acc:MGI:88295]
ENSMUSG00000036523	425.898	69.4252	782.371	11.2693	3.49432	2.38081e-17	4.72319e-16	Greb1	gene regulated by estrogen in breast cancer protein [Source:MGI Symbol;Acc:MGI:2149712]
ENSMUSG00000070034	147.006	24.0047	270.007	11.2481	3.49161	1.71024e-07	1.69644e-06	Sp110	Sp110 nuclear body protein [Source:MGI Symbol;Acc:MGI:1923364]
ENSMUSG00000056492	8216.65	1343.48	15089.8	11.2319	3.48953	1.22587e-84	1.77908e-82	Adgrf5	adhesion G protein-coupled receptor F5 [Source:MGI Symbol;Acc:MGI:2182928]
ENSMUSG00000049804	969.547	158.586	1780.51	11.2274	3.48895	6.1261e-34	2.30295e-32	Armcx4	armadillo repeat containing, X-linked 4 [Source:MGI Symbol;Acc:MGI:2147887]
ENSMUSG00000001555	1967.79	322.43	3613.16	11.206	3.4862	3.70149e-54	2.50912e-52	Fkbp10	FK506 binding protein 10 [Source:MGI Symbol;Acc:MGI:104769]
ENSMUSG00000001946	3840.95	630.082	7051.81	11.1919	3.48438	9.42675e-73	9.94361e-71	Esam	endothelial cell-specific adhesion molecule [Source:MGI Symbol;Acc:MGI:1916774]
ENSMUSG00000058624	1770.23	290.784	3249.67	11.1756	3.48228	1.55591e-51	9.724e-50	Gda	guanine deaminase [Source:MGI Symbol;Acc:MGI:95678]
ENSMUSG00000097649	68.7547	11.3001	126.209	11.1688	3.48141	0.000415593	0.00249002	Gm10561	predicted gene 10561 [Source:MGI Symbol;Acc:MGI:3648163]
ENSMUSG00000022309	88.8127	14.6057	163.02	11.1614	3.48044	0.000131753	0.000867286	Angpt1	angiopoietin 1 [Source:MGI Symbol;Acc:MGI:108448]
ENSMUSG00000027500	315.026	51.974	578.078	11.1224	3.4754	7.10886e-14	1.16368e-12	Stmn2	stathmin-like 2 [Source:MGI Symbol;Acc:MGI:98241]
ENSMUSG00000027102	1089.81	179.81	1999.82	11.1218	3.47532	6.35347e-37	2.63194e-35	Hoxd8	homeobox D8 [Source:MGI Symbol;Acc:MGI:96209]
ENSMUSG00000022237	247.191	40.8016	453.58	11.1167	3.47466	3.41634e-11	4.63748e-10	Ankrd33b	ankyrin repeat domain 33B [Source:MGI Symbol;Acc:MGI:1917904]
ENSMUSG00000028978	1945.7	323.339	3568.07	11.0351	3.46402	1.45614e-53	9.65876e-52	Nos3	nitric oxide synthase 3, endothelial cell [Source:MGI Symbol;Acc:MGI:97362]
ENSMUSG00000079018	3773.01	630.101	6915.92	10.9759	3.45627	9.31966e-71	9.33001e-69	Ly6c1	lymphocyte antigen 6 complex, locus C1 [Source:MGI Symbol;Acc:MGI:96882]
ENSMUSG00000000290	164.334	27.4739	301.195	10.9629	3.45456	2.92779e-08	3.13109e-07	Itgb2	integrin beta 2 [Source:MGI Symbol;Acc:MGI:96611]
ENSMUSG00000092283	97.6921	16.3543	179.03	10.947	3.45246	2.08025e-05	0.00015929	Gm20412	predicted gene 20412 [Source:MGI Symbol;Acc:MGI:5141877]
ENSMUSG00000021185	226.046	37.9072	414.185	10.9263	3.44973	3.75819e-10	4.75247e-09	9030617O03Rik	RIKEN cDNA 9030617O03 gene [Source:MGI Symbol;Acc:MGI:2444813]
ENSMUSG00000067158	169.315	28.4	310.23	10.9236	3.44937	5.05957e-08	5.26761e-07	Col4a4	collagen, type IV, alpha 4 [Source:MGI Symbol;Acc:MGI:104687]
ENSMUSG00000045287	386.856	64.9279	708.785	10.9165	3.44844	3.62319e-16	6.75412e-15	Rtn4rl1	reticulon 4 receptor-like 1 [Source:MGI Symbol;Acc:MGI:2661375]
ENSMUSG00000066113	1090.84	183.342	1998.34	10.8996	3.4462	1.49174e-36	6.09779e-35	Adamtsl1	ADAMTS-like 1 [Source:MGI Symbol;Acc:MGI:1924989]
ENSMUSG00000025427	222.338	37.3754	407.302	10.8976	3.44594	8.09102e-10	9.90715e-09	Rnf165	ring finger protein 165 [Source:MGI Symbol;Acc:MGI:2444521]
ENSMUSG00000046546	3150.52	529.852	5771.18	10.8921	3.4452	1.05053e-65	9.19707e-64	Fam43a	family with sequence similarity 43, member A [Source:MGI Symbol;Acc:MGI:2676309]
ENSMUSG00000021708	1737.96	292.803	3183.12	10.8712	3.44244	9.02578e-50	5.39153e-48	Rasgrf2	RAS protein-specific guanine nucleotide-releasing factor 2 [Source:MGI Symbol;Acc:MGI:109137]
ENSMUSG00000025491	225.072	37.9817	412.163	10.8516	3.43984	3.93841e-10	4.97164e-09	Ifitm1	interferon induced transmembrane protein 1 [Source:MGI Symbol;Acc:MGI:1915963]
ENSMUSG00000032184	480.757	81.1464	880.367	10.8491	3.43951	2.42767e-19	5.29194e-18	Lysmd2	LysM, putative peptidoglycan-binding, domain containing 2 [Source:MGI Symbol;Acc:MGI:1917332]
ENSMUSG00000037649	390.148	65.8704	714.425	10.8459	3.43908	4.94227e-16	9.16566e-15	H2-DMa	histocompatibility 2, class II, locus DMa [Source:MGI Symbol;Acc:MGI:95921]
ENSMUSG00000028073	4205.06	710.267	7699.86	10.8408	3.4384	1.0216e-72	1.07238e-70	Pear1	platelet endothelial aggregation receptor 1 [Source:MGI Symbol;Acc:MGI:1920432]
ENSMUSG00000031626	904.962	153.32	1656.6	10.8049	3.43361	1.86993e-31	6.46966e-30	Sorbs2	sorbin and SH3 domain containing 2 [Source:MGI Symbol;Acc:MGI:1924574]
ENSMUSG00000022512	3469.93	588.473	6351.39	10.793	3.43202	1.79419e-68	1.70915e-66	Cldn1	claudin 1 [Source:MGI Symbol;Acc:MGI:1276109]
ENSMUSG00000036594	1788.24	303.583	3272.89	10.7809	3.43041	2.42202e-50	1.47117e-48	H2-Aa	histocompatibility 2, class II antigen A, alpha [Source:MGI Symbol;Acc:MGI:95895]
ENSMUSG00000020357	3385.85	575.055	6196.64	10.7757	3.42971	1.69724e-68	1.62395e-66	Flt4	FMS-like tyrosine kinase 4 [Source:MGI Symbol;Acc:MGI:95561]
ENSMUSG00000038456	1754.48	298.165	3210.79	10.7685	3.42874	1.76404e-49	1.05084e-47	Dennd2a	DENN/MADD domain containing 2A [Source:MGI Symbol;Acc:MGI:2444961]
ENSMUSG00000004791	189.412	32.2632	346.56	10.7417	3.42515	1.54732e-08	1.68901e-07	Pgf	placental growth factor [Source:MGI Symbol;Acc:MGI:105095]
ENSMUSG00000035000	623.229	106.272	1140.19	10.7289	3.42343	3.42943e-23	8.91323e-22	Dpp4	dipeptidylpeptidase 4 [Source:MGI Symbol;Acc:MGI:94919]
ENSMUSG00000049555	101.186	17.282	185.089	10.71	3.42088	1.17215e-05	9.35645e-05	Tmie	transmembrane inner ear [Source:MGI Symbol;Acc:MGI:2159400]
ENSMUSG00000051236	1500.86	256.648	2745.07	10.6959	3.41898	5.01363e-45	2.71716e-43	Msrb3	methionine sulfoxide reductase B3 [Source:MGI Symbol;Acc:MGI:2443538]
ENSMUSG00000021464	607.566	103.967	1111.17	10.6877	3.41788	6.46284e-23	1.65192e-21	Ror2	receptor tyrosine kinase-like orphan receptor 2 [Source:MGI Symbol;Acc:MGI:1347521]
ENSMUSG00000024011	901.479	154.547	1648.41	10.6661	3.41495	6.84516e-30	2.23933e-28	Pi16	peptidase inhibitor 16 [Source:MGI Symbol;Acc:MGI:1921366]
ENSMUSG00000079429	84.9607	14.597	155.324	10.6409	3.41154	0.00018842	0.00120652	Mroh2a	maestro heat-like repeat family member 2A [Source:MGI Symbol;Acc:MGI:3705228]
ENSMUSG00000040612	288.735	49.6194	527.851	10.638	3.41116	6.99151e-12	9.98576e-11	Ildr2	immunoglobulin-like domain containing receptor 2 [Source:MGI Symbol;Acc:MGI:1196370]
ENSMUSG00000055805	241.471	41.5265	441.415	10.6297	3.41003	1.10461e-10	1.45381e-09	Fmnl1	formin-like 1 [Source:MGI Symbol;Acc:MGI:1888994]
ENSMUSG00000055368	353.581	60.8238	646.337	10.6264	3.40958	1.81826e-14	3.1057e-13	Slc6a2	solute carrier family 6 (neurotransmitter transporter, noradrenalin), member 2 [Source:MGI Symbol;Acc:MGI:1270850]
ENSMUSG00000024986	478.919	82.418	875.42	10.6217	3.40894	6.37132e-19	1.36409e-17	Hhex	hematopoietically expressed homeobox [Source:MGI Symbol;Acc:MGI:96086]
ENSMUSG00000021895	2019.71	347.74	3691.69	10.6162	3.4082	1.79729e-53	1.1849e-51	Arhgef3	Rho guanine nucleotide exchange factor (GEF) 3 [Source:MGI Symbol;Acc:MGI:1918954]
ENSMUSG00000031805	2108.48	363.198	3853.76	10.6106	3.40744	5.76761e-54	3.88532e-52	Jak3	Janus kinase 3 [Source:MGI Symbol;Acc:MGI:99928]
ENSMUSG00000090958	2092.21	360.673	3823.75	10.6017	3.40622	4.60384e-54	3.11105e-52	Lrrc32	leucine rich repeat containing 32 [Source:MGI Symbol;Acc:MGI:93882]
ENSMUSG00000031290	103.848	17.9387	189.757	10.5781	3.403	1.87052e-05	0.0001442	Lrch2	leucine-rich repeats and calponin homology (CH) domain containing 2 [Source:MGI Symbol;Acc:MGI:2147870]
ENSMUSG00000027995	338.308	58.5202	618.096	10.5621	3.40082	1.05989e-13	1.71421e-12	Tlr2	toll-like receptor 2 [Source:MGI Symbol;Acc:MGI:1346060]
ENSMUSG00000052384	530.59	91.8106	969.369	10.5584	3.40031	2.70578e-20	6.19808e-19	Nrros	negative regulator of reactive oxygen species [Source:MGI Symbol;Acc:MGI:2445095]
ENSMUSG00000107728	62.9764	10.9073	115.046	10.5476	3.39884	0.000641961	0.0036851	RP23-174M4.3
ENSMUSG00000100303	428.282	74.2321	782.333	10.539	3.39767	1.2797e-17	2.57177e-16	2600014E21Rik	RIKEN cDNA 2600014E21 gene [Source:MGI Symbol;Acc:MGI:1919384]
ENSMUSG00000029298	2206.35	382.728	4029.96	10.5296	3.39637	2.60518e-55	1.80559e-53	Gbp9	guanylate-binding protein 9 [Source:MGI Symbol;Acc:MGI:3605620]
ENSMUSG00000021806	2420.78	420.047	4421.51	10.5262	3.39592	7.44955e-57	5.29898e-55	Nid2	nidogen 2 [Source:MGI Symbol;Acc:MGI:1298229]
ENSMUSG00000040488	9970.62	1736.63	18204.6	10.4827	3.38994	1.21434e-81	1.56303e-79	Ltbp4	latent transforming growth factor beta binding protein 4 [Source:MGI Symbol;Acc:MGI:1321395]
ENSMUSG00000038011	210.32	36.6363	384.004	10.4815	3.38977	1.80976e-09	2.15496e-08	Dnah10	dynein, axonemal, heavy chain 10 [Source:MGI Symbol;Acc:MGI:1860299]
ENSMUSG00000026193	26408.8	4602.59	48214.9	10.4756	3.38896	1.08205e-75	1.20609e-73	Fn1	fibronectin 1 [Source:MGI Symbol;Acc:MGI:95566]
ENSMUSG00000079164	91.6022	15.9762	167.228	10.4673	3.38782	4.33139e-05	0.000312311	Tlr5	toll-like receptor 5 [Source:MGI Symbol;Acc:MGI:1858171]
ENSMUSG00000046314	605.015	105.525	1104.5	10.4667	3.38774	2.16157e-22	5.36646e-21	Stxbp6	syntaxin binding protein 6 (amisyn) [Source:MGI Symbol;Acc:MGI:2384963]
ENSMUSG00000033585	945.383	164.995	1725.77	10.4595	3.38674	9.91692e-33	3.53284e-31	Ndn	necdin [Source:MGI Symbol;Acc:MGI:97290]
ENSMUSG00000034258	336.69	58.7879	614.593	10.4544	3.38604	6.80167e-14	1.11593e-12	Mfsd7c	major facilitator superfamily domain containing 7C [Source:MGI Symbol;Acc:MGI:2384974]
ENSMUSG00000104475	87.4081	15.2874	159.529	10.4353	3.3834	7.64462e-05	0.000525954	D630036G22Rik	RIKEN cDNA D630036G22 gene [Source:MGI Symbol;Acc:MGI:3045265]
ENSMUSG00000039377	171.853	30.0668	313.639	10.4314	3.38286	3.31965e-08	3.5202e-07	Hlx	H2.0-like homeobox [Source:MGI Symbol;Acc:MGI:96109]
ENSMUSG00000025776	456.155	80.0057	832.304	10.4031	3.37894	8.24065e-18	1.67477e-16	Crispld1	cysteine-rich secretory protein LCCL domain containing 1 [Source:MGI Symbol;Acc:MGI:1934666]
ENSMUSG00000038807	123.625	21.6863	225.564	10.4012	3.37869	2.84481e-06	2.45182e-05	Rap1gap2	RAP1 GTPase activating protein 2 [Source:MGI Symbol;Acc:MGI:3028623]
ENSMUSG00000039578	127.778	22.4149	233.141	10.4011	3.37867	2.75166e-06	2.37532e-05	Ccser1	coiled-coil serine rich 1 [Source:MGI Symbol;Acc:MGI:3045354]
ENSMUSG00000013367	143.105	25.1716	261.038	10.3703	3.37439	1.75215e-06	1.55281e-05	Iglon5	IgLON family member 5 [Source:MGI Symbol;Acc:MGI:2686277]
ENSMUSG00000062563	408.254	71.8135	744.694	10.3698	3.37432	6.59857e-16	1.21643e-14	Cys1	cystin 1 [Source:MGI Symbol;Acc:MGI:2177632]
ENSMUSG00000024013	137.571	24.2226	250.919	10.3589	3.3728	5.67964e-07	5.33521e-06	Fgd2	FYVE, RhoGEF and PH domain containing 2 [Source:MGI Symbol;Acc:MGI:1347084]
ENSMUSG00000029484	351.595	61.9126	641.276	10.3578	3.37264	3.7184e-14	6.19944e-13	Anxa3	annexin A3 [Source:MGI Symbol;Acc:MGI:1201378]
ENSMUSG00000022537	723.816	127.63	1320	10.3424	3.3705	4.69206e-26	1.34564e-24	Tmem44	transmembrane protein 44 [Source:MGI Symbol;Acc:MGI:1924489]
ENSMUSG00000036782	381.515	67.3056	695.724	10.3368	3.36972	2.19953e-15	3.9308e-14	Klhl13	kelch-like 13 [Source:MGI Symbol;Acc:MGI:1914705]
ENSMUSG00000014164	604.195	106.739	1101.65	10.321	3.36751	2.48559e-22	6.1497e-21	Klhl3	kelch-like 3 [Source:MGI Symbol;Acc:MGI:2445185]
ENSMUSG00000026586	1630.16	288.232	2972.08	10.3114	3.36617	1.39427e-45	7.6717e-44	Prrx1	paired related homeobox 1 [Source:MGI Symbol;Acc:MGI:97712]
ENSMUSG00000025492	7957.64	1410.27	14505	10.2853	3.36251	2.38467e-79	2.92989e-77	Ifitm3	interferon induced transmembrane protein 3 [Source:MGI Symbol;Acc:MGI:1913391]
ENSMUSG00000046207	215.925	38.3695	393.481	10.2551	3.35826	1.50343e-09	1.80211e-08	Pik3r6	phosphoinositide-3-kinase, regulatory subunit 6 [Source:MGI Symbol;Acc:MGI:2144613]
ENSMUSG00000041827	60.7801	10.8185	110.742	10.2363	3.35562	0.00181222	0.00929716	Oasl1	2'-5' oligoadenylate synthetase-like 1 [Source:MGI Symbol;Acc:MGI:2180849]
ENSMUSG00000028476	1451.18	258.994	2643.36	10.2063	3.35139	2.5731e-42	1.27033e-40	Reck	reversion-inducing-cysteine-rich protein with kazal motifs [Source:MGI Symbol;Acc:MGI:1855698]
ENSMUSG00000032718	271.86	48.5627	495.157	10.1962	3.34997	2.02649e-11	2.80544e-10	Mansc1	MANSC domain containing 1 [Source:MGI Symbol;Acc:MGI:1914979]
ENSMUSG00000034777	63.4136	11.3371	115.49	10.187	3.34865	0.00104641	0.00573576	Vax2	ventral anterior homeobox 2 [Source:MGI Symbol;Acc:MGI:1346018]
ENSMUSG00000017446	1420.19	254.155	2586.22	10.1757	3.34706	2.10483e-42	1.04392e-40	C1qtnf1	C1q and tumor necrosis factor related protein 1 [Source:MGI Symbol;Acc:MGI:1919254]
ENSMUSG00000058914	89.7846	16.0831	163.486	10.1651	3.34555	0.000123378	0.000818383	C1qtnf3	C1q and tumor necrosis factor related protein 3 [Source:MGI Symbol;Acc:MGI:1932136]
ENSMUSG00000022665	1358.54	243.599	2473.48	10.1539	3.34397	2.33152e-40	1.0984e-38	Ccdc80	coiled-coil domain containing 80 [Source:MGI Symbol;Acc:MGI:1915146]
ENSMUSG00000038086	84.0068	15.0963	152.917	10.1295	3.34049	0.000157145	0.00102045	Hspb2	heat shock protein 2 [Source:MGI Symbol;Acc:MGI:1916503]
ENSMUSG00000058070	1630.56	294.389	2966.73	10.0776	3.33308	2.3878e-45	1.30718e-43	Eml1	echinoderm microtubule associated protein like 1 [Source:MGI Symbol;Acc:MGI:1915769]
ENSMUSG00000029669	628.56	113.58	1143.54	10.0681	3.33172	2.9502e-23	7.69543e-22	Tspan12	tetraspanin 12 [Source:MGI Symbol;Acc:MGI:1889818]
ENSMUSG00000020122	4645.29	840.806	8449.78	10.0496	3.32907	3.68763e-71	3.76138e-69	Egfr	epidermal growth factor receptor [Source:MGI Symbol;Acc:MGI:95294]
ENSMUSG00000034413	853.88	154.731	1553.03	10.0369	3.32725	1.17893e-28	3.70002e-27	Neurl1b	neuralized E3 ubiquitin protein ligase 1B [Source:MGI Symbol;Acc:MGI:3643092]
ENSMUSG00000086825	94.2136	17.1202	171.307	10.0061	3.32281	5.72743e-05	0.000402895	Gm15675	predicted gene 15675 [Source:MGI Symbol;Acc:MGI:3783117]
ENSMUSG00000025658	84.459	15.3494	153.569	10.0049	3.32263	0.000196144	0.00125226	Cnksr2	connector enhancer of kinase suppressor of Ras 2 [Source:MGI Symbol;Acc:MGI:2661175]
ENSMUSG00000027377	927.314	168.719	1685.91	9.99242	3.32083	6.92899e-31	2.34847e-29	Mall	mal, T cell differentiation protein-like [Source:MGI Symbol;Acc:MGI:2385152]
ENSMUSG00000106734	324.459	59.1184	589.799	9.97658	3.31855	1.02172e-13	1.65495e-12	Gm20559	predicted gene, 20559 [Source:MGI Symbol;Acc:MGI:5295666]
ENSMUSG00000026255	606.82	110.603	1103.04	9.97291	3.31801	1.75224e-21	4.23357e-20	Efhd1	EF hand domain containing 1 [Source:MGI Symbol;Acc:MGI:1921607]
ENSMUSG00000040249	25962.8	4738.44	47187.1	9.95836	3.31591	4.44562e-73	4.75901e-71	Lrp1	low density lipoprotein receptor-related protein 1 [Source:MGI Symbol;Acc:MGI:96828]
ENSMUSG00000034487	1114.1	203.519	2024.68	9.94834	3.31446	4.57419e-35	1.78542e-33	Kdelc2	KDEL (Lys-Asp-Glu-Leu) containing 2 [Source:MGI Symbol;Acc:MGI:1923765]
ENSMUSG00000018593	41824.3	7640.78	76007.8	9.94766	3.31436	3.17342e-62	2.57978e-60	Sparc	secreted acidic cysteine rich glycoprotein [Source:MGI Symbol;Acc:MGI:98373]
ENSMUSG00000025902	662.567	121.21	1203.92	9.93252	3.31216	4.75725e-23	1.22611e-21	Sox17	SRY (sex determining region Y)-box 17 [Source:MGI Symbol;Acc:MGI:107543]
ENSMUSG00000018381	596.493	109.174	1083.81	9.9274	3.31142	2.20955e-21	5.30292e-20	Abi3	ABI gene family, member 3 [Source:MGI Symbol;Acc:MGI:1913860]
ENSMUSG00000036334	1233.92	225.896	2241.94	9.92468	3.31102	2.97633e-37	1.25214e-35	Igsf10	immunoglobulin superfamily, member 10 [Source:MGI Symbol;Acc:MGI:1923481]
ENSMUSG00000050370	206.117	37.7513	374.482	9.91972	3.3103	4.59656e-09	5.2786e-08	Ch25h	cholesterol 25-hydroxylase [Source:MGI Symbol;Acc:MGI:1333869]
ENSMUSG00000029675	6570.59	1204.51	11936.7	9.90996	3.30888	4.01944e-75	4.412e-73	Eln	elastin [Source:MGI Symbol;Acc:MGI:95317]
ENSMUSG00000026921	3500.57	641.88	6359.25	9.90724	3.30848	1.03249e-64	8.89502e-63	Egfl7	EGF-like domain 7 [Source:MGI Symbol;Acc:MGI:2449923]
ENSMUSG00000040867	301.046	55.246	546.845	9.89837	3.30719	5.42907e-12	7.86819e-11	Begain	brain-enriched guanylate kinase-associated [Source:MGI Symbol;Acc:MGI:3044626]
ENSMUSG00000027221	376.365	69.1582	683.571	9.88417	3.30512	9.10605e-15	1.57025e-13	Chst1	carbohydrate (keratan sulfate Gal-6) sulfotransferase 1 [Source:MGI Symbol;Acc:MGI:1924219]
ENSMUSG00000034675	583.204	107.175	1059.23	9.88318	3.30498	1.38755e-20	3.21936e-19	Dbn1	drebrin 1 [Source:MGI Symbol;Acc:MGI:1931838]
ENSMUSG00000041482	515.309	94.7538	935.864	9.8768	3.30404	2.15145e-19	4.69455e-18	Piezo2	piezo-type mechanosensitive ion channel component 2 [Source:MGI Symbol;Acc:MGI:1918781]
ENSMUSG00000038793	217.722	40.0739	395.37	9.86604	3.30247	1.86866e-09	2.22388e-08	Lefty1	left right determination factor 1 [Source:MGI Symbol;Acc:MGI:107405]
ENSMUSG00000041112	831.266	153.037	1509.49	9.8636	3.30211	3.39149e-28	1.04173e-26	Elmo1	engulfment and cell motility 1 [Source:MGI Symbol;Acc:MGI:2153044]
ENSMUSG00000046169	70.5503	12.9976	128.103	9.85589	3.30099	0.00102698	0.00563927	Adamts6	a disintegrin-like and metallopeptidase (reprolysin type) with thrombospondin type 1 motif, 6 [Source:MGI Symbol;Acc:MGI:1347348]
ENSMUSG00000001943	199.316	36.7339	361.898	9.85189	3.3004	7.54572e-09	8.45872e-08	Vsig2	V-set and immunoglobulin domain containing 2 [Source:MGI Symbol;Acc:MGI:1928009]
ENSMUSG00000032006	85.9387	15.9175	155.96	9.79799	3.29249	0.000102909	0.000691519	Pdgfd	platelet-derived growth factor, D polypeptide [Source:MGI Symbol;Acc:MGI:1919035]
ENSMUSG00000069892	335.929	62.24	609.618	9.79464	3.29199	2.67343e-13	4.2105e-12	9930111J21Rik2	RIKEN cDNA 9930111J21 gene 2 [Source:MGI Symbol;Acc:MGI:3711310]
ENSMUSG00000051243	99.8075	18.5126	181.102	9.78267	3.29023	7.20674e-05	0.000498205	Islr2	immunoglobulin superfamily containing leucine-rich repeat 2 [Source:MGI Symbol;Acc:MGI:2444277]
ENSMUSG00000058656	85.2592	15.9125	154.606	9.71602	3.28036	0.000211914	0.00134461	Samd12	sterile alpha motif domain containing 12 [Source:MGI Symbol;Acc:MGI:2444518]
ENSMUSG00000033327	5538.3	1035.18	10041.4	9.70019	3.27801	8.41301e-71	8.46153e-69	Tnxb	tenascin XB [Source:MGI Symbol;Acc:MGI:1932137]
ENSMUSG00000079017	85.8247	16.0578	155.592	9.68946	3.27642	0.00018295	0.00117287	Ifi27l2a	interferon, alpha-inducible protein 27 like 2A [Source:MGI Symbol;Acc:MGI:1924183]
ENSMUSG00000050592	59.4905	11.1747	107.806	9.64739	3.27014	0.00123362	0.00663743	Fam78a	family with sequence similarity 78, member A [Source:MGI Symbol;Acc:MGI:2443569]
ENSMUSG00000035413	464.045	87.29	840.801	9.63226	3.26788	3.73498e-17	7.35567e-16	Tmem98	transmembrane protein 98 [Source:MGI Symbol;Acc:MGI:1923457]
ENSMUSG00000031070	356.172	67.0008	645.344	9.63188	3.26782	8.11311e-14	1.32107e-12	Mrgprf	MAS-related GPR, member F [Source:MGI Symbol;Acc:MGI:2384823]
ENSMUSG00000038984	106.143	19.9744	192.312	9.62794	3.26723	3.14509e-05	0.000232988	Tspyl5	testis-specific protein, Y-encoded-like 5 [Source:MGI Symbol;Acc:MGI:2442458]
ENSMUSG00000030921	407.123	76.7285	737.518	9.61204	3.26484	1.77166e-15	3.17929e-14	Trim30a	tripartite motif-containing 30A [Source:MGI Symbol;Acc:MGI:98178]
ENSMUSG00000052921	1918.44	361.938	3474.93	9.6009	3.26317	2.04385e-48	1.18489e-46	Arhgef15	Rho guanine nucleotide exchange factor (GEF) 15 [Source:MGI Symbol;Acc:MGI:3045246]
ENSMUSG00000001240	2323.45	438.526	4208.37	9.59663	3.26253	1.03314e-53	6.89528e-52	Ramp2	receptor (calcitonin) activity modifying protein 2 [Source:MGI Symbol;Acc:MGI:1859650]
ENSMUSG00000029309	15714.3	2977.27	28451.3	9.55616	3.25643	3.00624e-75	3.33369e-73	Sparcl1	SPARC-like 1 [Source:MGI Symbol;Acc:MGI:108110]
ENSMUSG00000067924	404.516	76.6943	732.338	9.54879	3.25532	6.11582e-15	1.06139e-13	Cxx1b	CAAX box 1B [Source:MGI Symbol;Acc:MGI:3576504]
ENSMUSG00000057596	107.565	20.3982	194.733	9.54656	3.25498	3.18881e-05	0.000235743	Trim30d	tripartite motif-containing 30D [Source:MGI Symbol;Acc:MGI:3035181]
ENSMUSG00000039109	343.796	65.2238	622.368	9.54203	3.2543	1.58612e-13	2.52937e-12	F13a1	coagulation factor XIII, A1 subunit [Source:MGI Symbol;Acc:MGI:1921395]
ENSMUSG00000066000	167.736	32.0085	303.464	9.48072	3.245	7.76315e-08	7.95972e-07	2610305D13Rik	RIKEN cDNA 2610305D13 gene [Source:MGI Symbol;Acc:MGI:2148252]
ENSMUSG00000009731	146.843	28.0232	265.662	9.48007	3.2449	1.2413e-06	1.11702e-05	Kcnd1	potassium voltage-gated channel, Shal-related family, member 1 [Source:MGI Symbol;Acc:MGI:96671]
ENSMUSG00000024451	3686.31	704.59	6668.03	9.46369	3.2424	1.22683e-63	1.02428e-61	Arap3	ArfGAP with RhoGAP domain, ankyrin repeat and PH domain 3 [Source:MGI Symbol;Acc:MGI:2147274]
ENSMUSG00000047867	3069.58	587.096	5552.06	9.45682	3.24135	1.62338e-58	1.20219e-56	Gimap6	GTPase, IMAP family member 6 [Source:MGI Symbol;Acc:MGI:1918876]
ENSMUSG00000020774	308.562	59.085	558.039	9.44469	3.2395	1.60159e-12	2.40505e-11	Aspa	aspartoacylase [Source:MGI Symbol;Acc:MGI:87914]
ENSMUSG00000026424	114.012	21.8333	206.192	9.44391	3.23938	3.16164e-05	0.000234055	Gpr37l1	G protein-coupled receptor 37-like 1 [Source:MGI Symbol;Acc:MGI:1928503]
ENSMUSG00000053062	4032.88	773.169	7292.59	9.43208	3.23758	2.12359e-66	1.91335e-64	Jam2	junction adhesion molecule 2 [Source:MGI Symbol;Acc:MGI:1933820]
ENSMUSG00000026832	76.8071	14.726	138.888	9.43151	3.23749	0.000604704	0.00349442	Cytip	cytohesin 1 interacting protein [Source:MGI Symbol;Acc:MGI:2183535]
ENSMUSG00000021047	242.637	46.5241	438.751	9.43061	3.23735	3.95939e-10	4.9952e-09	Nova1	neuro-oncological ventral antigen 1 [Source:MGI Symbol;Acc:MGI:104297]
ENSMUSG00000041696	280.685	53.8515	507.518	9.42439	3.2364	5.49341e-11	7.34628e-10	Rasl12	RAS-like, family 12 [Source:MGI Symbol;Acc:MGI:1918034]
ENSMUSG00000028717	907.98	174.297	1641.66	9.41877	3.23554	9.41422e-29	2.98057e-27	Tal1	T cell acute lymphocytic leukemia 1 [Source:MGI Symbol;Acc:MGI:98480]
ENSMUSG00000021750	82.9815	15.9338	150.029	9.41581	3.23508	0.000310456	0.00190719	Fam107a	family with sequence similarity 107, member A [Source:MGI Symbol;Acc:MGI:3041256]
ENSMUSG00000068874	645.831	124.198	1167.46	9.39998	3.23266	1.96988e-22	4.9018e-21	Selenbp1	selenium binding protein 1 [Source:MGI Symbol;Acc:MGI:96825]
ENSMUSG00000032826	1677.6	322.758	3032.45	9.39544	3.23196	1.0352e-43	5.39401e-42	Ank2	ankyrin 2, brain [Source:MGI Symbol;Acc:MGI:88025]
ENSMUSG00000037624	693.982	133.682	1254.28	9.38262	3.22999	2.31373e-23	6.05716e-22	Kcnk2	potassium channel, subfamily K, member 2 [Source:MGI Symbol;Acc:MGI:109366]
ENSMUSG00000055235	115.314	22.2439	208.385	9.36819	3.22777	2.48102e-05	0.000187455	Wdr86	WD repeat domain 86 [Source:MGI Symbol;Acc:MGI:1915466]
ENSMUSG00000032878	74.6793	14.4225	134.936	9.35596	3.22589	0.00103443	0.00567587	Ccdc85a	coiled-coil domain containing 85A [Source:MGI Symbol;Acc:MGI:2445069]
ENSMUSG00000020886	736.123	142.713	1329.53	9.3161	3.21973	1.13248e-24	3.11958e-23	Dlg4	discs, large homolog 4 (Drosophila) [Source:MGI Symbol;Acc:MGI:1277959]
ENSMUSG00000001435	11773.9	2283.31	21264.4	9.313	3.21925	3.17924e-75	3.50755e-73	Col18a1	collagen, type XVIII, alpha 1 [Source:MGI Symbol;Acc:MGI:88451]
ENSMUSG00000059146	141.07	27.4124	254.727	9.29241	3.21605	1.17004e-06	1.05906e-05	Ntrk3	neurotrophic tyrosine kinase, receptor, type 3 [Source:MGI Symbol;Acc:MGI:97385]
ENSMUSG00000035258	5643.36	1097.05	10189.7	9.28825	3.21541	2.19354e-69	2.13663e-67	Abi3bp	ABI gene family, member 3 (NESH) binding protein [Source:MGI Symbol;Acc:MGI:2444583]
ENSMUSG00000002602	6399.14	1244.59	11553.7	9.2831	3.21461	7.50582e-71	7.58438e-69	Axl	AXL receptor tyrosine kinase [Source:MGI Symbol;Acc:MGI:1347244]
ENSMUSG00000024066	2409.94	469.082	4350.79	9.27511	3.21336	1.60162e-52	1.0277e-50	Xdh	xanthine dehydrogenase [Source:MGI Symbol;Acc:MGI:98973]
ENSMUSG00000075254	3209.83	625.409	5794.26	9.26475	3.21175	6.51175e-59	4.92343e-57	Heg1	HEG homolog 1 (zebrafish) [Source:MGI Symbol;Acc:MGI:1924696]
ENSMUSG00000028763	32866.3	6414.21	59318.4	9.24797	3.20914	1.79412e-64	1.50957e-62	Hspg2	perlecan (heparan sulfate proteoglycan 2) [Source:MGI Symbol;Acc:MGI:96257]
ENSMUSG00000020077	1150.63	225.22	2076.04	9.21783	3.20443	2.87791e-33	1.04768e-31	Srgn	serglycin [Source:MGI Symbol;Acc:MGI:97756]
ENSMUSG00000064262	1153.67	226.143	2081.21	9.20304	3.20211	3.60138e-34	1.36386e-32	Gimap8	GTPase, IMAP family member 8 [Source:MGI Symbol;Acc:MGI:2685303]
ENSMUSG00000032024	1222.04	239.77	2204.3	9.19342	3.2006	4.09227e-35	1.6002e-33	Clmp	CXADR-like membrane protein [Source:MGI Symbol;Acc:MGI:1918816]
ENSMUSG00000030748	2182.41	428.612	3936.2	9.18359	3.19906	3.67614e-49	2.17193e-47	Il4ra	interleukin 4 receptor, alpha [Source:MGI Symbol;Acc:MGI:105367]
ENSMUSG00000026656	1042.57	204.925	1880.21	9.17512	3.19773	3.67831e-31	1.25457e-29	Fcgr2b	Fc receptor, IgG, low affinity IIb [Source:MGI Symbol;Acc:MGI:95499]
ENSMUSG00000028597	367.111	72.2047	662.017	9.16861	3.1967	1.18205e-13	1.90751e-12	Gpx7	glutathione peroxidase 7 [Source:MGI Symbol;Acc:MGI:1914555]
ENSMUSG00000021187	421.479	83.1137	759.844	9.14222	3.19254	1.40454e-15	2.53521e-14	Tc2n	tandem C2 domains, nuclear [Source:MGI Symbol;Acc:MGI:1921663]
ENSMUSG00000039661	101.277	20.02	182.534	9.11759	3.18865	4.64339e-05	0.00033303	Dusp26	dual specificity phosphatase 26 (putative) [Source:MGI Symbol;Acc:MGI:1914209]
ENSMUSG00000074793	1450.72	287.304	2614.14	9.09885	3.18568	2.84757e-39	1.2909e-37	Hspa12b	heat shock protein 12B [Source:MGI Symbol;Acc:MGI:1919880]
ENSMUSG00000020847	174.473	34.6389	314.306	9.07378	3.1817	2.8851e-07	2.80141e-06	Rph3al	rabphilin 3A-like (without C2 domains) [Source:MGI Symbol;Acc:MGI:1923492]
ENSMUSG00000038910	154.079	30.7196	277.439	9.03131	3.17493	4.7112e-07	4.47016e-06	Plcl2	phospholipase C-like 2 [Source:MGI Symbol;Acc:MGI:1352756]
ENSMUSG00000028214	5914.96	1181.17	10648.8	9.01547	3.1724	7.28291e-67	6.67312e-65	Gem	GTP binding protein (gene overexpressed in skeletal muscle) [Source:MGI Symbol;Acc:MGI:99844]
ENSMUSG00000054555	248.826	49.7306	447.921	9.00695	3.17104	4.60109e-10	5.76777e-09	Adam12	a disintegrin and metallopeptidase domain 12 (meltrin alpha) [Source:MGI Symbol;Acc:MGI:105378]
ENSMUSG00000026288	544.597	109.278	979.915	8.96714	3.16465	2.00085e-18	4.22523e-17	Inpp5d	inositol polyphosphate-5-phosphatase D [Source:MGI Symbol;Acc:MGI:107357]
ENSMUSG00000040584	833.214	167.382	1499.05	8.95586	3.16283	4.54145e-26	1.30417e-24	Abcb1a	ATP-binding cassette, sub-family B (MDR/TAP), member 1A [Source:MGI Symbol;Acc:MGI:97570]
ENSMUSG00000047261	69.1845	13.924	124.445	8.93743	3.15986	0.00127958	0.0068591	Gap43	growth associated protein 43 [Source:MGI Symbol;Acc:MGI:95639]
ENSMUSG00000015133	1332.97	268.359	2397.58	8.93423	3.15934	5.6181e-37	2.34528e-35	Lrrk1	leucine-rich repeat kinase 1 [Source:MGI Symbol;Acc:MGI:2142227]
ENSMUSG00000005057	343.603	69.2489	617.957	8.92372	3.15764	9.3874e-13	1.42953e-11	Sh2b2	SH2B adaptor protein 2 [Source:MGI Symbol;Acc:MGI:1345171]
ENSMUSG00000064023	104.27	21.0294	187.511	8.9166	3.15649	6.86991e-05	0.00047629	Klk8	kallikrein related-peptidase 8 [Source:MGI Symbol;Acc:MGI:1343327]
ENSMUSG00000063286	541.377	109.222	973.531	8.91331	3.15596	3.96669e-18	8.23973e-17	Gm8995	predicted gene 8995 [Source:MGI Symbol;Acc:MGI:3644223]
ENSMUSG00000018906	511.209	103.149	919.268	8.912	3.15575	2.11667e-17	4.21462e-16	P4ha2	procollagen-proline, 2-oxoglutarate 4-dioxygenase (proline 4-hydroxylase), alpha II polypeptide [Source:MGI Symbol;Acc:MGI:894286]
ENSMUSG00000041324	134.198	27.1145	241.28	8.89856	3.15357	6.23695e-06	5.15747e-05	Inhba	inhibin beta-A [Source:MGI Symbol;Acc:MGI:96570]
ENSMUSG00000068452	926.863	187.526	1666.2	8.88516	3.1514	1.17365e-28	3.68882e-27	Duox2	dual oxidase 2 [Source:MGI Symbol;Acc:MGI:3036280]
ENSMUSG00000035566	238.17	48.2457	428.094	8.8732	3.14945	2.58594e-09	3.04069e-08	Pcdh17	protocadherin 17 [Source:MGI Symbol;Acc:MGI:2684924]
ENSMUSG00000019590	1144.97	232.225	2057.71	8.86085	3.14745	3.99368e-33	1.44655e-31	Cyb561	cytochrome b-561 [Source:MGI Symbol;Acc:MGI:103253]
ENSMUSG00000063605	649.734	131.872	1167.6	8.85404	3.14634	3.65091e-21	8.70423e-20	Ccdc102a	coiled-coil domain containing 102A [Source:MGI Symbol;Acc:MGI:2686927]
ENSMUSG00000038811	1071.63	217.758	1925.5	8.84236	3.14443	7.68152e-32	2.69214e-30	Gngt2	guanine nucleotide binding protein (G protein), gamma transducing activity polypeptide 2 [Source:MGI Symbol;Acc:MGI:893584]
ENSMUSG00000024140	9311.18	1892.42	16729.9	8.8405	3.14413	6.22575e-72	6.47238e-70	Epas1	endothelial PAS domain protein 1 [Source:MGI Symbol;Acc:MGI:109169]
ENSMUSG00000006344	113.975	23.1813	204.769	8.83336	3.14296	1.82471e-05	0.000140869	Ggt5	gamma-glutamyltransferase 5 [Source:MGI Symbol;Acc:MGI:1346063]
ENSMUSG00000021108	2400.2	488.295	4312.1	8.83094	3.14257	1.13519e-50	6.95394e-49	Prkch	protein kinase C, eta [Source:MGI Symbol;Acc:MGI:97600]
ENSMUSG00000030806	220.515	45.1623	395.869	8.76548	3.13183	1.40057e-08	1.53192e-07	Stx1b	syntaxin 1B [Source:MGI Symbol;Acc:MGI:1930705]
ENSMUSG00000035390	272.286	55.8533	488.72	8.75006	3.12929	4.52121e-10	5.67091e-09	Brsk1	BR serine/threonine kinase 1 [Source:MGI Symbol;Acc:MGI:2685946]
ENSMUSG00000040723	2189.65	449.432	3929.88	8.74409	3.12831	3.74354e-48	2.15293e-46	Rcsd1	RCSD domain containing 1 [Source:MGI Symbol;Acc:MGI:2676394]
ENSMUSG00000037166	197.17	40.4856	353.854	8.74024	3.12767	4.07312e-08	4.28077e-07	Ppp1r14a	protein phosphatase 1, regulatory (inhibitor) subunit 14A [Source:MGI Symbol;Acc:MGI:1931139]
ENSMUSG00000026365	702.821	144.346	1261.3	8.73799	3.1273	1.03682e-21	2.51347e-20	Cfh	complement component factor h [Source:MGI Symbol;Acc:MGI:88385]
ENSMUSG00000017737	63.5256	13.0529	113.998	8.73356	3.12657	0.00140456	0.00745106	Mmp9	matrix metallopeptidase 9 [Source:MGI Symbol;Acc:MGI:97011]
ENSMUSG00000036553	731.929	150.463	1313.4	8.72905	3.12582	4.24036e-23	1.09681e-21	Sh3tc1	SH3 domain and tetratricopeptide repeats 1 [Source:MGI Symbol;Acc:MGI:2678949]
ENSMUSG00000040710	178.028	36.6514	319.405	8.71467	3.12345	1.08492e-07	1.09731e-06	St8sia4	ST8 alpha-N-acetyl-neuraminide alpha-2,8-sialyltransferase 4 [Source:MGI Symbol;Acc:MGI:106018]
ENSMUSG00000027225	127.653	26.3558	228.95	8.68689	3.11884	1.78608e-05	0.000138183	Duoxa2	dual oxidase maturation factor 2 [Source:MGI Symbol;Acc:MGI:1914061]
ENSMUSG00000039234	1445.47	298.692	2592.24	8.67865	3.11747	1.10715e-37	4.70352e-36	Sec24d	Sec24 related gene family, member D (S. cerevisiae) [Source:MGI Symbol;Acc:MGI:1916858]
ENSMUSG00000025597	1178.23	243.496	2112.97	8.67765	3.1173	5.59403e-33	2.00939e-31	Klhl4	kelch-like 4 [Source:MGI Symbol;Acc:MGI:2442829]
ENSMUSG00000021457	362.844	75.1865	650.501	8.65182	3.113	3.21972e-13	5.03786e-12	Syk	spleen tyrosine kinase [Source:MGI Symbol;Acc:MGI:99515]
ENSMUSG00000024440	385.186	79.9173	690.456	8.63962	3.11097	4.33458e-14	7.19899e-13	Pcdh12	protocadherin 12 [Source:MGI Symbol;Acc:MGI:1855700]
ENSMUSG00000026764	148.56	30.8734	266.248	8.62386	3.10833	2.08885e-06	1.83391e-05	Kif5c	kinesin family member 5C [Source:MGI Symbol;Acc:MGI:1098269]
ENSMUSG00000038007	1103.41	229.894	1976.93	8.59931	3.10422	1.33852e-31	4.65339e-30	Acer2	alkaline ceramidase 2 [Source:MGI Symbol;Acc:MGI:1920932]
ENSMUSG00000032085	1928.63	402.089	3455.18	8.59307	3.10317	5.84301e-45	3.15873e-43	Tagln	transgelin [Source:MGI Symbol;Acc:MGI:106012]
ENSMUSG00000040732	1724.11	360.018	3088.19	8.57789	3.10062	2.15569e-42	1.0667e-40	Erg	avian erythroblastosis virus E-26 (v-ets) oncogene related [Source:MGI Symbol;Acc:MGI:95415]
ENSMUSG00000060675	399.765	83.5875	715.942	8.56518	3.09848	4.31652e-14	7.17452e-13	Pla2g16	phospholipase A2, group XVI [Source:MGI Symbol;Acc:MGI:2179715]
ENSMUSG00000018648	88.6114	18.5635	158.659	8.54683	3.09539	0.000236449	0.0014859	Dusp14	dual specificity phosphatase 14 [Source:MGI Symbol;Acc:MGI:1927168]
ENSMUSG00000054871	465.584	97.8464	833.321	8.51662	3.09028	4.12698e-16	7.66682e-15	Tmem158	transmembrane protein 158 [Source:MGI Symbol;Acc:MGI:1919559]
ENSMUSG00000033361	530.057	111.76	948.355	8.48567	3.08503	1.06735e-17	2.15301e-16	Prrg3	proline rich Gla (G-carboxyglutamic acid) 3 (transmembrane) [Source:MGI Symbol;Acc:MGI:2685214]
ENSMUSG00000035279	301.751	63.6878	539.815	8.47596	3.08338	5.83448e-11	7.78315e-10	Ssc5d	scavenger receptor cysteine rich family, 5 domains [Source:MGI Symbol;Acc:MGI:3606211]
ENSMUSG00000016206	466.561	98.4757	834.646	8.47566	3.08333	1.25772e-15	2.28546e-14	H2-M3	histocompatibility 2, M region locus 3 [Source:MGI Symbol;Acc:MGI:95915]
ENSMUSG00000051851	350.643	74.07	627.215	8.46786	3.082	1.87086e-12	2.79969e-11	Cxx1c	CAAX box 1C [Source:MGI Symbol;Acc:MGI:1920115]
ENSMUSG00000037788	975.232	206.073	1744.39	8.4649	3.08149	2.01821e-28	6.27938e-27	Vopp1	vesicular, overexpressed in cancer, prosurvival protein 1 [Source:MGI Symbol;Acc:MGI:2141658]
ENSMUSG00000025489	247.138	52.3293	441.947	8.44549	3.07818	2.76833e-09	3.24106e-08	Ifitm5	interferon induced transmembrane protein 5 [Source:MGI Symbol;Acc:MGI:1934923]
ENSMUSG00000049100	269.82	57.1917	482.449	8.43566	3.0765	9.07461e-10	1.10427e-08	Pcdh10	protocadherin 10 [Source:MGI Symbol;Acc:MGI:1338042]
ENSMUSG00000059022	69.5754	14.7732	124.378	8.41916	3.07368	0.00156564	0.00818157	Kcp	kielin/chordin-like protein [Source:MGI Symbol;Acc:MGI:2141640]
ENSMUSG00000054619	1088.53	231.224	1945.83	8.41537	3.07303	3.20249e-30	1.0605e-28	Mettl7a1	methyltransferase like 7A1 [Source:MGI Symbol;Acc:MGI:1916523]
ENSMUSG00000023064	861.863	183.187	1540.54	8.40965	3.07205	1.37055e-25	3.8741e-24	Sncg	synuclein, gamma [Source:MGI Symbol;Acc:MGI:1298397]
ENSMUSG00000037613	80.6166	17.1541	144.079	8.39908	3.07023	0.000478892	0.00282707	Tnfrsf23	tumor necrosis factor receptor superfamily, member 23 [Source:MGI Symbol;Acc:MGI:1930269]
ENSMUSG00000026980	78.5452	16.7273	140.363	8.39123	3.06888	0.00091139	0.0050585	Ly75	lymphocyte antigen 75 [Source:MGI Symbol;Acc:MGI:106662]
ENSMUSG00000042129	348.791	74.3564	623.225	8.38159	3.06722	7.29281e-12	1.03955e-10	Rassf4	Ras association (RalGDS/AF-6) domain family member 4 [Source:MGI Symbol;Acc:MGI:2386853]
ENSMUSG00000022150	1377.26	294.314	2460.21	8.35912	3.06335	2.81378e-35	1.10627e-33	Dab2	disabled 2, mitogen-responsive phosphoprotein [Source:MGI Symbol;Acc:MGI:109175]
ENSMUSG00000026725	393.041	84.1356	701.947	8.34305	3.06057	4.60125e-13	7.11713e-12	Tnn	tenascin N [Source:MGI Symbol;Acc:MGI:2665790]
ENSMUSG00000036036	478.667	102.55	854.784	8.33531	3.05924	5.93518e-16	1.09694e-14	Zfp57	zinc finger protein 57 [Source:MGI Symbol;Acc:MGI:99204]
ENSMUSG00000042436	620.301	133.1	1107.5	8.32083	3.05673	1.18903e-19	2.6317e-18	Mfap4	microfibrillar-associated protein 4 [Source:MGI Symbol;Acc:MGI:1342276]
ENSMUSG00000027412	585.095	125.954	1044.24	8.29064	3.05148	2.4464e-18	5.13601e-17	Lpin3	lipin 3 [Source:MGI Symbol;Acc:MGI:1891342]
ENSMUSG00000063558	440.878	95.0318	786.725	8.27855	3.04938	3.15233e-15	5.59196e-14	Aox1	aldehyde oxidase 1 [Source:MGI Symbol;Acc:MGI:88035]
ENSMUSG00000038349	137.987	29.8523	246.122	8.24466	3.04346	6.19645e-06	5.12594e-05	Plcl1	phospholipase C-like 1 [Source:MGI Symbol;Acc:MGI:3036262]
ENSMUSG00000026475	9756.82	2113.92	17399.7	8.231	3.04107	2.42374e-67	2.26887e-65	Rgs16	regulator of G-protein signaling 16 [Source:MGI Symbol;Acc:MGI:108407]
ENSMUSG00000057604	538.994	116.873	961.114	8.2236	3.03977	1.8459e-17	3.68566e-16	Lmcd1	LIM and cysteine-rich domains 1 [Source:MGI Symbol;Acc:MGI:1353635]
ENSMUSG00000025140	160.867	34.9038	286.831	8.21777	3.03875	9.15935e-07	8.36763e-06	Pycr1	pyrroline-5-carboxylate reductase 1 [Source:MGI Symbol;Acc:MGI:2384795]
ENSMUSG00000058297	1388.13	302.135	2474.13	8.18882	3.03366	1.25649e-34	4.81745e-33	Spock2	sparc/osteonectin, cwcv and kazal-like domains proteoglycan 2 [Source:MGI Symbol;Acc:MGI:1891351]
ENSMUSG00000014813	305.233	66.4462	544.021	8.18738	3.0334	1.68805e-10	2.19893e-09	Stc1	stanniocalcin 1 [Source:MGI Symbol;Acc:MGI:109131]
ENSMUSG00000024737	211.311	46.0035	376.619	8.18675	3.03329	3.86998e-08	4.07819e-07	Slc15a3	solute carrier family 15, member 3 [Source:MGI Symbol;Acc:MGI:1929691]
ENSMUSG00000066456	675.922	147.438	1204.41	8.16889	3.03014	1.95534e-20	4.5077e-19	Hmgn3	high mobility group nucleosomal binding domain 3 [Source:MGI Symbol;Acc:MGI:2138069]
ENSMUSG00000027611	1377.51	300.937	2454.09	8.15482	3.02765	8.33656e-35	3.22486e-33	Procr	protein C receptor, endothelial [Source:MGI Symbol;Acc:MGI:104596]
ENSMUSG00000022306	190.629	41.6633	339.594	8.15091	3.02696	1.80039e-07	1.78258e-06	Zfpm2	zinc finger protein, multitype 2 [Source:MGI Symbol;Acc:MGI:1334444]
ENSMUSG00000038700	282.444	61.784	503.104	8.14296	3.02555	2.56046e-10	3.2898e-09	Hoxb5	homeobox B5 [Source:MGI Symbol;Acc:MGI:96186]
ENSMUSG00000045664	257.238	56.2702	458.205	8.14294	3.02555	1.5777e-09	1.88801e-08	Cdc42ep2	CDC42 effector protein (Rho GTPase binding) 2 [Source:MGI Symbol;Acc:MGI:1929744]
ENSMUSG00000021070	127.118	27.8093	226.427	8.14213	3.02541	1.79949e-05	0.000139072	Bdkrb2	bradykinin receptor, beta 2 [Source:MGI Symbol;Acc:MGI:102845]
ENSMUSG00000048218	551.015	120.82	981.211	8.12129	3.02171	1.84566e-17	3.68566e-16	Amigo2	adhesion molecule with Ig like domain 2 [Source:MGI Symbol;Acc:MGI:2145995]
ENSMUSG00000042195	113.997	24.9974	202.997	8.12072	3.02161	5.2742e-05	0.000373687	Slc35f2	solute carrier family 35, member F2 [Source:MGI Symbol;Acc:MGI:1919272]
ENSMUSG00000025855	223.508	49.1635	397.852	8.09242	3.01657	9.95358e-09	1.10548e-07	Prkar1b	protein kinase, cAMP dependent regulatory, type I beta [Source:MGI Symbol;Acc:MGI:97759]
ENSMUSG00000042190	664.578	146.208	1182.95	8.09084	3.01629	4.64053e-20	1.04746e-18	Cmklr1	chemokine-like receptor 1 [Source:MGI Symbol;Acc:MGI:109603]
ENSMUSG00000033066	5204.69	1146.11	9263.27	8.08235	3.01478	5.31915e-61	4.22873e-59	Gas7	growth arrest specific 7 [Source:MGI Symbol;Acc:MGI:1202388]
ENSMUSG00000069171	97.6507	21.5105	173.791	8.07936	3.01424	0.00013807	0.000905555	Nr2f1	nuclear receptor subfamily 2, group F, member 1 [Source:MGI Symbol;Acc:MGI:1352451]
ENSMUSG00000031616	522.34	115.661	929.018	8.03222	3.0058	9.4995e-17	1.83081e-15	Ednra	endothelin receptor type A [Source:MGI Symbol;Acc:MGI:105923]
ENSMUSG00000034684	2482.99	550.538	4415.45	8.02023	3.00364	2.10962e-48	1.21974e-46	Sema3f	sema domain, immunoglobulin domain (Ig), short basic domain, secreted, (semaphorin) 3F [Source:MGI Symbol;Acc:MGI:1096347]
ENSMUSG00000060572	701.485	155.558	1247.41	8.01896	3.00341	3.86902e-21	9.19382e-20	Mfap2	microfibrillar-associated protein 2 [Source:MGI Symbol;Acc:MGI:99559]
ENSMUSG00000045725	69.5993	15.4596	123.739	8.00404	3.00073	0.00172186	0.00889054	Prr15	proline rich 15 [Source:MGI Symbol;Acc:MGI:1925254]
ENSMUSG00000032368	93.4647	20.779	166.15	7.99606	2.99929	0.00019693	0.00125654	Zic1	zinc finger protein of the cerebellum 1 [Source:MGI Symbol;Acc:MGI:106683]
ENSMUSG00000086077	120.651	26.824	214.479	7.99576	2.99923	5.23727e-05	0.000371192	Gm14396	predicted gene 14396 [Source:MGI Symbol;Acc:MGI:3649369]
ENSMUSG00000046157	154.028	34.2656	273.791	7.99026	2.99824	2.57743e-06	2.23473e-05	Tmem229b	transmembrane protein 229B [Source:MGI Symbol;Acc:MGI:2444389]
ENSMUSG00000032875	1901.14	423.518	3378.77	7.97786	2.996	4.83296e-41	2.30702e-39	Arhgef17	Rho guanine nucleotide exchange factor (GEF) 17 [Source:MGI Symbol;Acc:MGI:2673002]
ENSMUSG00000057530	12302.8	2744.34	21861.2	7.96593	2.99384	2.74903e-67	2.55129e-65	Ece1	endothelin converting enzyme 1 [Source:MGI Symbol;Acc:MGI:1101357]
ENSMUSG00000049872	100.554	22.4585	178.65	7.95469	2.99181	0.000155918	0.00101279	Fam26e	family with sequence similarity 26, member E [Source:MGI Symbol;Acc:MGI:2143897]
ENSMUSG00000063415	2952.9	661.658	5244.15	7.92577	2.98655	6.64429e-51	4.09333e-49	Cyp26b1	cytochrome P450, family 26, subfamily b, polypeptide 1 [Source:MGI Symbol;Acc:MGI:2176159]
ENSMUSG00000014773	1309.07	293.33	2324.81	7.92557	2.98651	4.59722e-33	1.65408e-31	Dll1	delta-like 1 (Drosophila) [Source:MGI Symbol;Acc:MGI:104659]
ENSMUSG00000021367	899.127	201.761	1596.49	7.91279	2.98419	1.25797e-25	3.56052e-24	Edn1	endothelin 1 [Source:MGI Symbol;Acc:MGI:95283]
ENSMUSG00000044469	261.835	58.8555	464.814	7.89754	2.9814	2.36438e-09	2.7908e-08	Tnfaip8l1	tumor necrosis factor, alpha-induced protein 8-like 1 [Source:MGI Symbol;Acc:MGI:1913693]
ENSMUSG00000029442	358.827	80.8628	636.791	7.87495	2.97727	5.38239e-12	7.80609e-11	Wdr66	WD repeat domain 66 [Source:MGI Symbol;Acc:MGI:1918495]
ENSMUSG00000030638	529.342	119.426	939.258	7.86478	2.97541	1.77581e-16	3.36843e-15	Sh3gl3	SH3-domain GRB2-like 3 [Source:MGI Symbol;Acc:MGI:700011]
ENSMUSG00000004035	249.831	56.5222	443.14	7.8401	2.97087	5.44169e-09	6.21612e-08	Gstm7	glutathione S-transferase, mu 7 [Source:MGI Symbol;Acc:MGI:1915562]
ENSMUSG00000022099	647.614	146.771	1148.46	7.8248	2.96805	1.66971e-19	3.66557e-18	Dmtn	dematin actin binding protein [Source:MGI Symbol;Acc:MGI:99670]
ENSMUSG00000039706	1972.82	447.836	3497.81	7.81046	2.96541	3.85793e-42	1.8917e-40	Ldb2	LIM domain binding 2 [Source:MGI Symbol;Acc:MGI:894670]
ENSMUSG00000001604	122.682	27.889	217.475	7.79789	2.96308	4.12354e-05	0.000299019	Tcea3	transcription elongation factor A (SII), 3 [Source:MGI Symbol;Acc:MGI:1196908]
ENSMUSG00000001029	483.322	109.995	856.65	7.78808	2.96127	1.4646e-15	2.64141e-14	Icam2	intercellular adhesion molecule 2 [Source:MGI Symbol;Acc:MGI:96394]
ENSMUSG00000022197	4049.98	923.437	7176.53	7.77154	2.9582	4.79191e-56	3.36429e-54	Pdzd2	PDZ domain containing 2 [Source:MGI Symbol;Acc:MGI:1922394]
ENSMUSG00000029802	1655.89	378.286	2933.49	7.75471	2.95507	1.35398e-38	5.96303e-37	Abcg2	ATP-binding cassette, sub-family G (WHITE), member 2 [Source:MGI Symbol;Acc:MGI:1347061]
ENSMUSG00000021294	1118.75	256.132	1981.37	7.73577	2.95154	3.61552e-29	1.15654e-27	Kif26a	kinesin family member 26A [Source:MGI Symbol;Acc:MGI:2447072]
ENSMUSG00000024899	305.914	70.0668	541.761	7.73208	2.95086	1.76834e-10	2.30076e-09	Papss2	3'-phosphoadenosine 5'-phosphosulfate synthase 2 [Source:MGI Symbol;Acc:MGI:1330223]
ENSMUSG00000067925	312.065	71.4925	552.638	7.73002	2.95047	8.30803e-11	1.10081e-09	Cxx1a	CAAX box 1A [Source:MGI Symbol;Acc:MGI:1913408]
ENSMUSG00000030411	401.844	92.1538	711.535	7.72117	2.94882	5.2658e-13	8.1276e-12	Nova2	neuro-oncological ventral antigen 2 [Source:MGI Symbol;Acc:MGI:104296]
ENSMUSG00000020143	104.75	24.0524	185.448	7.71016	2.94676	0.000179885	0.00115494	Dock2	dedicator of cyto-kinesis 2 [Source:MGI Symbol;Acc:MGI:2149010]
ENSMUSG00000042821	824.955	189.993	1459.92	7.68404	2.94186	6.14168e-23	1.57169e-21	Snai1	snail family zinc finger 1 [Source:MGI Symbol;Acc:MGI:98330]
ENSMUSG00000020875	499.919	115.207	884.632	7.6786	2.94084	6.96537e-16	1.28296e-14	Hoxb9	homeobox B9 [Source:MGI Symbol;Acc:MGI:96190]
ENSMUSG00000032698	1084.26	249.933	1918.59	7.67641	2.94043	2.82441e-28	8.73749e-27	Lmo2	LIM domain only 2 [Source:MGI Symbol;Acc:MGI:102811]
ENSMUSG00000020178	284.114	65.5193	502.709	7.67269	2.93973	3.82001e-10	4.82781e-09	Adora2a	adenosine A2a receptor [Source:MGI Symbol;Acc:MGI:99402]
ENSMUSG00000055044	1070.96	247	1894.92	7.67174	2.93955	4.73998e-28	1.45386e-26	Pdlim1	PDZ and LIM domain 1 (elfin) [Source:MGI Symbol;Acc:MGI:1860611]
ENSMUSG00000007783	546.754	126.447	967.06	7.64794	2.93507	1.8351e-16	3.4748e-15	Cpt1c	carnitine palmitoyltransferase 1c [Source:MGI Symbol;Acc:MGI:2446526]
ENSMUSG00000000253	121.96	28.2445	215.676	7.63605	2.93283	9.58336e-05	0.000646787	Gmpr	guanosine monophosphate reductase [Source:MGI Symbol;Acc:MGI:1913605]
ENSMUSG00000020101	1892.02	438.628	3345.41	7.627	2.93112	3.40346e-41	1.62824e-39	4632428N05Rik	RIKEN cDNA 4632428N05 gene [Source:MGI Symbol;Acc:MGI:1921298]
ENSMUSG00000078706	239.258	55.4887	423.027	7.62366	2.93048	1.34646e-08	1.47497e-07	Gm53	predicted gene 53 [Source:MGI Symbol;Acc:MGI:2684899]
ENSMUSG00000025810	3540.72	822.982	6258.46	7.60461	2.92687	5.16048e-53	3.34103e-51	Nrp1	neuropilin 1 [Source:MGI Symbol;Acc:MGI:106206]
ENSMUSG00000041361	250.501	58.2915	442.71	7.59476	2.925	1.04256e-08	1.15386e-07	Myzap	myocardial zonula adherens protein [Source:MGI Symbol;Acc:MGI:2142908]
ENSMUSG00000042254	1041.82	243.949	1839.69	7.54132	2.91482	1.43391e-26	4.19577e-25	Cilp	cartilage intermediate layer protein, nucleotide pyrophosphohydrolase [Source:MGI Symbol;Acc:MGI:2444507]
ENSMUSG00000063767	111.021	26.0252	196.018	7.53183	2.913	0.000122744	0.000814678	S100a7a	S100 calcium binding protein A7A [Source:MGI Symbol;Acc:MGI:2687194]
ENSMUSG00000079547	352.008	82.524	621.492	7.53105	2.91285	1.27126e-11	1.79087e-10	H2-DMb1	histocompatibility 2, class II, locus Mb1 [Source:MGI Symbol;Acc:MGI:95922]
ENSMUSG00000030170	150.071	35.2118	264.931	7.52394	2.91149	6.40422e-06	5.2877e-05	Wnt5b	wingless-type MMTV integration site family, member 5B [Source:MGI Symbol;Acc:MGI:98959]
ENSMUSG00000052373	187.244	44.0011	330.488	7.51089	2.90898	4.99756e-07	4.73149e-06	Mpp3	membrane protein, palmitoylated 3 (MAGUK p55 subfamily member 3) [Source:MGI Symbol;Acc:MGI:1328354]
ENSMUSG00000034037	3119.77	733.509	5506.03	7.50642	2.90812	2.92576e-50	1.76722e-48	Fgd5	FYVE, RhoGEF and PH domain containing 5 [Source:MGI Symbol;Acc:MGI:2443369]
ENSMUSG00000025407	5014.21	1180.55	8847.86	7.49468	2.90587	4.92066e-57	3.52333e-55	Gli1	GLI-Kruppel family member GLI1 [Source:MGI Symbol;Acc:MGI:95727]
ENSMUSG00000090019	343.918	81.0484	606.787	7.48673	2.90433	2.04215e-11	2.82531e-10	Gimap1	GTPase, IMAP family member 1 [Source:MGI Symbol;Acc:MGI:109368]
ENSMUSG00000035799	807.739	190.552	1424.93	7.47789	2.90263	7.21143e-22	1.76005e-20	Twist1	twist basic helix-loop-helix transcription factor 1 [Source:MGI Symbol;Acc:MGI:98872]
ENSMUSG00000035458	134.447	31.7437	237.151	7.4708	2.90126	2.98985e-05	0.00022225	Tnni3	troponin I, cardiac 3 [Source:MGI Symbol;Acc:MGI:98783]
ENSMUSG00000033191	7506.79	1772.52	13241.1	7.47019	2.90114	1.8997e-61	1.52145e-59	Tie1	tyrosine kinase with immunoglobulin-like and EGF-like domains 1 [Source:MGI Symbol;Acc:MGI:99906]
ENSMUSG00000038527	101.043	23.8858	178.2	7.46051	2.89927	0.000261023	0.00162568	C1rl	complement component 1, r subcomponent-like [Source:MGI Symbol;Acc:MGI:2660692]
ENSMUSG00000074874	94.0015	22.2246	165.778	7.45922	2.89902	0.000444904	0.00264448	Ctla2b	cytotoxic T lymphocyte-associated protein 2 beta [Source:MGI Symbol;Acc:MGI:88555]
ENSMUSG00000035105	535.092	126.613	943.57	7.45237	2.8977	1.06322e-15	1.93528e-14	Egln3	egl-9 family hypoxia-inducible factor 3 [Source:MGI Symbol;Acc:MGI:1932288]
ENSMUSG00000049336	2329.14	551.145	4107.14	7.45202	2.89763	3.43013e-43	1.74937e-41	Tenm2	teneurin transmembrane protein 2 [Source:MGI Symbol;Acc:MGI:1345184]
ENSMUSG00000029576	629.96	149.11	1110.81	7.4496	2.89716	3.19254e-18	6.66365e-17	Radil	Ras association and DIL domains [Source:MGI Symbol;Acc:MGI:2443088]
ENSMUSG00000020303	461.824	109.48	814.168	7.43666	2.89465	2.48117e-14	4.18509e-13	Stc2	stanniocalcin 2 [Source:MGI Symbol;Acc:MGI:1316731]
ENSMUSG00000059901	1104.5	261.921	1947.08	7.43387	2.89411	4.04842e-27	1.20251e-25	Adamts14	a disintegrin-like and metallopeptidase (reprolysin type) with thrombospondin type 1 motif, 14 [Source:MGI Symbol;Acc:MGI:2179942]
ENSMUSG00000074207	289.013	68.6243	509.401	7.42304	2.89201	5.817e-10	7.22497e-09	Adh1	alcohol dehydrogenase 1 (class I) [Source:MGI Symbol;Acc:MGI:87921]
ENSMUSG00000060591	5110.47	1214.26	9006.68	7.41743	2.89092	4.91027e-56	3.43623e-54	Ifitm2	interferon induced transmembrane protein 2 [Source:MGI Symbol;Acc:MGI:1933382]
ENSMUSG00000046999	104.347	24.8517	183.842	7.39758	2.88705	0.000278011	0.00172157	1110032F04Rik	RIKEN cDNA 1110032F04 gene [Source:MGI Symbol;Acc:MGI:1915975]
ENSMUSG00000025666	982.839	234.175	1731.5	7.39404	2.88636	1.22769e-25	3.48393e-24	Tmem47	transmembrane protein 47 [Source:MGI Symbol;Acc:MGI:2177570]
ENSMUSG00000050447	366.084	87.2992	644.869	7.38688	2.88497	8.84116e-12	1.25447e-10	Lypd6	LY6/PLAUR domain containing 6 [Source:MGI Symbol;Acc:MGI:2443848]
ENSMUSG00000051339	3573.28	852.794	6293.76	7.38016	2.88365	2.05858e-52	1.30926e-50	2900026A02Rik	RIKEN cDNA 2900026A02 gene [Source:MGI Symbol;Acc:MGI:1920194]
ENSMUSG00000047415	78.7675	18.7994	138.736	7.3798	2.88358	0.00129807	0.00694442	Gpr68	G protein-coupled receptor 68 [Source:MGI Symbol;Acc:MGI:2441763]
ENSMUSG00000008999	1713.83	409.197	3018.47	7.37656	2.88295	6.09512e-37	2.52977e-35	Bmp7	bone morphogenetic protein 7 [Source:MGI Symbol;Acc:MGI:103302]
ENSMUSG00000090523	687.402	164.677	1210.13	7.34848	2.87745	1.61364e-19	3.54607e-18	Gypc	glycophorin C [Source:MGI Symbol;Acc:MGI:1098566]
ENSMUSG00000029417	121.609	29.1463	214.072	7.34475	2.87671	8.58918e-05	0.000585168	Cxcl9	chemokine (C-X-C motif) ligand 9 [Source:MGI Symbol;Acc:MGI:1352449]
ENSMUSG00000022221	916.815	219.845	1613.78	7.34056	2.87589	1.01574e-23	2.7083e-22	Ripk3	receptor-interacting serine-threonine kinase 3 [Source:MGI Symbol;Acc:MGI:2154952]
ENSMUSG00000070802	116.599	27.9663	205.232	7.33855	2.87549	0.000113716	0.000758952	Pnmal2	PNMA-like 2 [Source:MGI Symbol;Acc:MGI:3645856]
ENSMUSG00000044229	296.762	71.4053	522.118	7.31203	2.87027	6.92336e-10	8.54025e-09	Nxpe4	neurexophilin and PC-esterase domain family, member 4 [Source:MGI Symbol;Acc:MGI:1924792]
ENSMUSG00000040283	836.359	201.297	1471.42	7.3097	2.86981	2.07336e-22	5.15338e-21	Btnl9	butyrophilin-like 9 [Source:MGI Symbol;Acc:MGI:2442439]
ENSMUSG00000030621	77.2549	18.5951	135.915	7.30917	2.86971	0.00139719	0.00741599	Me3	malic enzyme 3, NADP(+)-dependent, mitochondrial [Source:MGI Symbol;Acc:MGI:1916679]
ENSMUSG00000045790	167.323	40.2762	294.37	7.30878	2.86963	2.74358e-06	2.37024e-05	Ccdc149	coiled-coil domain containing 149 [Source:MGI Symbol;Acc:MGI:2685293]
ENSMUSG00000107211	512.343	123.337	901.348	7.30799	2.86948	2.93077e-15	5.20747e-14	Gm5864	predicted gene 5864 [Source:MGI Symbol;Acc:MGI:3648579]
ENSMUSG00000070720	236.887	57.0353	416.739	7.30668	2.86922	1.67939e-08	1.82856e-07	Tmem200b	transmembrane protein 200B [Source:MGI Symbol;Acc:MGI:3646343]
ENSMUSG00000026822	273.963	66.0282	481.897	7.29834	2.86757	1.36035e-09	1.63606e-08	Lcn2	lipocalin 2 [Source:MGI Symbol;Acc:MGI:96757]
ENSMUSG00000100147	82.8555	19.9976	145.713	7.28654	2.86523	0.00163743	0.00851557	1700047M11Rik	RIKEN cDNA 1700047M11 gene [Source:MGI Symbol;Acc:MGI:1914580]
ENSMUSG00000000317	513.409	124.21	902.609	7.26679	2.86132	3.35289e-15	5.93799e-14	Bcl6b	B cell CLL/lymphoma 6, member B [Source:MGI Symbol;Acc:MGI:1278332]
ENSMUSG00000048450	242.414	58.7967	426.031	7.24583	2.85715	1.85262e-08	2.01008e-07	Msx1	msh homeobox 1 [Source:MGI Symbol;Acc:MGI:97168]
ENSMUSG00000036106	184.097	44.6986	323.496	7.23726	2.85544	8.70053e-07	7.96867e-06	Prr5	proline rich 5 (renal) [Source:MGI Symbol;Acc:MGI:1924714]
ENSMUSG00000031302	77.9591	18.9336	136.985	7.23501	2.85499	0.00155696	0.00813817	Nlgn3	neuroligin 3 [Source:MGI Symbol;Acc:MGI:2444609]
ENSMUSG00000091243	143.582	34.9841	252.18	7.20843	2.84968	1.74515e-05	0.00013521	Vgll3	vestigial like 3 (Drosophila) [Source:MGI Symbol;Acc:MGI:1920819]
ENSMUSG00000066607	157.582	38.4165	276.748	7.20387	2.84877	4.4399e-06	3.73138e-05	6030419C18Rik	RIKEN cDNA 6030419C18 gene [Source:MGI Symbol;Acc:MGI:2442108]
ENSMUSG00000041633	164.204	40.2483	288.16	7.15955	2.83987	3.94959e-06	3.3427e-05	Kctd12b	potassium channel tetramerisation domain containing 12b [Source:MGI Symbol;Acc:MGI:2444667]
ENSMUSG00000023959	848.22	208.505	1487.94	7.1362	2.83516	2.62476e-22	6.4792e-21	Clic5	chloride intracellular channel 5 [Source:MGI Symbol;Acc:MGI:1917912]
ENSMUSG00000024538	1562.66	384.273	2741.05	7.13309	2.83453	1.29677e-33	4.81809e-32	Ppic	peptidylprolyl isomerase C [Source:MGI Symbol;Acc:MGI:97751]
ENSMUSG00000058665	85.7749	21.1195	150.43	7.1228	2.83245	0.0013313	0.0071029	En1	engrailed 1 [Source:MGI Symbol;Acc:MGI:95389]
ENSMUSG00000042734	183.937	45.4054	322.469	7.10201	2.82823	8.40156e-07	7.71118e-06	Ttc9	tetratricopeptide repeat domain 9 [Source:MGI Symbol;Acc:MGI:1916730]
ENSMUSG00000040562	516.931	127.673	906.189	7.09772	2.82735	9.674e-15	1.66553e-13	Gstm2	glutathione S-transferase, mu 2 [Source:MGI Symbol;Acc:MGI:95861]
ENSMUSG00000062960	6948.3	1716.26	12180.3	7.09702	2.82721	9.64248e-59	7.2399e-57	Kdr	kinase insert domain protein receptor [Source:MGI Symbol;Acc:MGI:96683]
ENSMUSG00000029007	1709.43	423.083	2995.79	7.08086	2.82392	1.37406e-35	5.47194e-34	Agtrap	angiotensin II, type I receptor-associated protein [Source:MGI Symbol;Acc:MGI:1339977]
ENSMUSG00000057315	690.061	171.106	1209.02	7.06589	2.82087	1.25465e-18	2.66248e-17	Arhgap24	Rho GTPase activating protein 24 [Source:MGI Symbol;Acc:MGI:1922647]
ENSMUSG00000020620	6694.2	1662.83	11725.6	7.05159	2.81795	8.99573e-58	6.54962e-56	Abca8b	ATP-binding cassette, sub-family A (ABC1), member 8b [Source:MGI Symbol;Acc:MGI:1351668]
ENSMUSG00000033149	1277.54	317.402	2237.68	7.04999	2.81762	2.64562e-30	8.80135e-29	Phldb2	pleckstrin homology-like domain, family B, member 2 [Source:MGI Symbol;Acc:MGI:2444981]
ENSMUSG00000062257	108.585	26.9976	190.172	7.04404	2.8164	0.000283232	0.00175139	Opcml	opioid binding protein/cell adhesion molecule-like [Source:MGI Symbol;Acc:MGI:97397]
ENSMUSG00000040329	265.554	66.2198	464.889	7.02039	2.81155	6.29378e-09	7.11802e-08	Il7	interleukin 7 [Source:MGI Symbol;Acc:MGI:96561]
ENSMUSG00000097462	236.12	58.9067	413.334	7.01675	2.8108	6.77003e-08	6.97452e-07	9530026P05Rik	RIKEN cDNA 9530026P05 gene [Source:MGI Symbol;Acc:MGI:1924659]
ENSMUSG00000050014	172.361	43.1719	301.551	6.98489	2.80424	2.64775e-06	2.29111e-05	Apol10b	apolipoprotein L 10B [Source:MGI Symbol;Acc:MGI:3043522]
ENSMUSG00000086040	1035.34	259.372	1811.31	6.98344	2.80394	1.1708e-25	3.32687e-24	Wipf3	WAS/WASL interacting protein family, member 3 [Source:MGI Symbol;Acc:MGI:3044681]
ENSMUSG00000032243	140.486	35.2121	245.759	6.97939	2.8031	4.72312e-05	0.000338076	Itga11	integrin alpha 11 [Source:MGI Symbol;Acc:MGI:2442114]
ENSMUSG00000049303	111.074	27.8607	194.288	6.97354	2.80189	0.000144109	0.000941171	Syt12	synaptotagmin XII [Source:MGI Symbol;Acc:MGI:2159601]
ENSMUSG00000013921	749.952	188.613	1311.29	6.95229	2.79749	5.05217e-20	1.138e-18	Clip3	CAP-GLY domain containing linker protein 3 [Source:MGI Symbol;Acc:MGI:1923936]
ENSMUSG00000020086	126.822	31.9009	221.743	6.95099	2.79722	4.43253e-05	0.000318965	H2afy2	H2A histone family, member Y2 [Source:MGI Symbol;Acc:MGI:3037658]
ENSMUSG00000026483	1969.07	496.309	3441.83	6.93484	2.79386	1.20082e-37	5.09149e-36	Fam129a	family with sequence similarity 129, member A [Source:MGI Symbol;Acc:MGI:2137237]
ENSMUSG00000048612	1711.94	431.837	2992.04	6.92862	2.79257	6.53714e-35	2.54243e-33	Myof	myoferlin [Source:MGI Symbol;Acc:MGI:1919192]
ENSMUSG00000042766	159.44	40.2608	278.62	6.92036	2.79085	5.71938e-06	4.74581e-05	Trim46	tripartite motif-containing 46 [Source:MGI Symbol;Acc:MGI:2673000]
ENSMUSG00000036570	2092.68	528.627	3656.73	6.91742	2.79023	2.84579e-38	1.23569e-36	Fxyd1	FXYD domain-containing ion transport regulator 1 [Source:MGI Symbol;Acc:MGI:1889273]
ENSMUSG00000022469	1418.88	358.632	2479.13	6.91273	2.78926	1.17424e-30	3.96127e-29	Rapgef3	Rap guanine nucleotide exchange factor (GEF) 3 [Source:MGI Symbol;Acc:MGI:2441741]
ENSMUSG00000079363	2186.76	553.175	3820.35	6.90622	2.7879	1.79834e-39	8.20409e-38	Gbp4	guanylate binding protein 4 [Source:MGI Symbol;Acc:MGI:97072]
ENSMUSG00000061119	1992.69	504.628	3480.76	6.89767	2.78611	3.07808e-38	1.33388e-36	Prcp	prolylcarboxypeptidase (angiotensinase C) [Source:MGI Symbol;Acc:MGI:1919711]
ENSMUSG00000004837	725.926	184.741	1267.11	6.85883	2.77796	3.70698e-19	8.00796e-18	Grap	GRB2-related adaptor protein [Source:MGI Symbol;Acc:MGI:1918770]
ENSMUSG00000027333	2494.79	635.086	4354.5	6.85655	2.77748	9.82808e-42	4.75442e-40	Smox	spermine oxidase [Source:MGI Symbol;Acc:MGI:2445356]
ENSMUSG00000043903	147.726	37.6283	257.824	6.85187	2.7765	1.24552e-05	9.88732e-05	Gm22	predicted gene 22 [Source:MGI Symbol;Acc:MGI:2684868]
ENSMUSG00000027474	2144.03	546.808	3741.26	6.842	2.77442	3.18571e-39	1.44117e-37	Ccm2l	cerebral cavernous malformation 2-like [Source:MGI Symbol;Acc:MGI:2385159]
ENSMUSG00000046470	824.131	210.188	1438.07	6.84183	2.77438	6.52068e-21	1.53264e-19	Sox18	SRY (sex determining region Y)-box 18 [Source:MGI Symbol;Acc:MGI:103559]
ENSMUSG00000022575	848.794	216.495	1481.09	6.84124	2.77426	2.23845e-21	5.36038e-20	Gsdmd	gasdermin D [Source:MGI Symbol;Acc:MGI:1916396]
ENSMUSG00000056656	156.789	39.9951	273.583	6.84042	2.77409	2.69534e-05	0.000202515	Apol8	apolipoprotein L 8 [Source:MGI Symbol;Acc:MGI:2444921]
ENSMUSG00000002020	3024.94	772.294	5277.59	6.83365	2.77266	2.40653e-44	1.28491e-42	Ltbp2	latent transforming growth factor beta binding protein 2 [Source:MGI Symbol;Acc:MGI:99502]
ENSMUSG00000054855	1200.46	307.123	2093.8	6.81748	2.76924	1.15328e-26	3.37921e-25	Rnd1	Rho family GTPase 1 [Source:MGI Symbol;Acc:MGI:2444878]
ENSMUSG00000026207	417.958	107.154	728.761	6.80105	2.76576	6.71303e-12	9.61341e-11	Speg	SPEG complex locus [Source:MGI Symbol;Acc:MGI:109282]
ENSMUSG00000037661	116.772	29.968	203.577	6.79315	2.76408	0.000126582	0.000836559	Gpr160	G protein-coupled receptor 160 [Source:MGI Symbol;Acc:MGI:1919112]
ENSMUSG00000031561	601.57	154.474	1048.67	6.78862	2.76312	4.12589e-16	7.66682e-15	Tenm3	teneurin transmembrane protein 3 [Source:MGI Symbol;Acc:MGI:1345183]
ENSMUSG00000050288	2399.7	616.249	4183.15	6.78808	2.763	2.16807e-40	1.02363e-38	Fzd2	frizzled homolog 2 (Drosophila) [Source:MGI Symbol;Acc:MGI:1888513]
ENSMUSG00000027293	7817.49	2012.13	13622.9	6.77036	2.75923	1.61587e-57	1.16861e-55	Ehd4	EH-domain containing 4 [Source:MGI Symbol;Acc:MGI:1919619]
ENSMUSG00000044317	220.44	56.7904	384.09	6.76329	2.75773	3.98454e-07	3.80741e-06	Gpr4	G protein-coupled receptor 4 [Source:MGI Symbol;Acc:MGI:2441992]
ENSMUSG00000022074	571.096	147.145	995.048	6.76235	2.75752	9.92967e-15	1.70819e-13	Tnfrsf10b	tumor necrosis factor receptor superfamily, member 10b [Source:MGI Symbol;Acc:MGI:1341090]
ENSMUSG00000037405	9621.56	2486.29	16756.8	6.73969	2.75268	1.7666e-56	1.25249e-54	Icam1	intercellular adhesion molecule 1 [Source:MGI Symbol;Acc:MGI:96392]
ENSMUSG00000051375	1137.08	294.506	1979.65	6.72193	2.74888	3.19143e-26	9.22613e-25	Pcdh1	protocadherin 1 [Source:MGI Symbol;Acc:MGI:104692]
ENSMUSG00000022951	4124.44	1069.28	7179.6	6.71442	2.74726	2.34814e-49	1.39495e-47	Rcan1	regulator of calcineurin 1 [Source:MGI Symbol;Acc:MGI:1890564]
ENSMUSG00000041992	1233.99	319.96	2148.02	6.71341	2.74705	1.08517e-27	3.26821e-26	Rapgef5	Rap guanine nucleotide exchange factor (GEF) 5 [Source:MGI Symbol;Acc:MGI:2444365]
ENSMUSG00000026185	23363	6058.91	40667	6.71193	2.74673	1.72706e-54	1.18183e-52	Igfbp5	insulin-like growth factor binding protein 5 [Source:MGI Symbol;Acc:MGI:96440]
ENSMUSG00000002504	2089.98	542.126	3637.83	6.71031	2.74638	7.8965e-38	3.38126e-36	Slc9a3r2	solute carrier family 9 (sodium/hydrogen exchanger), member 3 regulator 2 [Source:MGI Symbol;Acc:MGI:1890662]
ENSMUSG00000038370	790.187	205.184	1375.19	6.70223	2.74464	6.67387e-20	1.49395e-18	Pcp4l1	Purkinje cell protein 4-like 1 [Source:MGI Symbol;Acc:MGI:1913675]
ENSMUSG00000000690	679.086	176.633	1181.54	6.68923	2.74184	8.71423e-18	1.76936e-16	Hoxb6	homeobox B6 [Source:MGI Symbol;Acc:MGI:96187]
ENSMUSG00000070867	1682.01	437.735	2926.29	6.68507	2.74094	1.3114e-33	4.8641e-32	Trabd2b	TraB domain containing 2B [Source:MGI Symbol;Acc:MGI:3650152]
ENSMUSG00000072875	105.075	27.3506	182.799	6.68353	2.74061	0.000234998	0.00147764	Gpr27	G protein-coupled receptor 27 [Source:MGI Symbol;Acc:MGI:1202299]
ENSMUSG00000022090	793.601	206.654	1380.55	6.68049	2.73995	4.09636e-20	9.29264e-19	Pdlim2	PDZ and LIM domain 2 [Source:MGI Symbol;Acc:MGI:2384850]
ENSMUSG00000100625	151.834	39.548	264.12	6.67847	2.73952	1.28155e-05	0.000101547	1700016G22Rik	RIKEN cDNA 1700016G22 gene [Source:MGI Symbol;Acc:MGI:1919117]
ENSMUSG00000046733	145.32	37.9888	252.651	6.65066	2.7335	3.57898e-05	0.000262345	Gprc5a	G protein-coupled receptor, family C, group 5, member A [Source:MGI Symbol;Acc:MGI:1891250]
ENSMUSG00000039239	381.977	99.9351	664.019	6.6445	2.73216	2.19301e-11	3.02434e-10	Tgfb2	transforming growth factor, beta 2 [Source:MGI Symbol;Acc:MGI:98726]
ENSMUSG00000033032	1711.69	448.478	2974.9	6.63332	2.72973	4.09293e-33	1.48003e-31	Afap1l1	actin filament associated protein 1-like 1 [Source:MGI Symbol;Acc:MGI:2147199]
ENSMUSG00000091475	256.852	67.3035	446.4	6.63264	2.72958	3.11177e-08	3.31963e-07	2810468N07Rik	RIKEN cDNA 2810468N07 gene [Source:MGI Symbol;Acc:MGI:1920084]
ENSMUSG00000032372	136.057	35.6783	236.436	6.62689	2.72833	4.32245e-05	0.000311874	Plscr2	phospholipid scramblase 2 [Source:MGI Symbol;Acc:MGI:1270860]
ENSMUSG00000028864	445.489	116.849	774.128	6.62501	2.72792	1.93768e-12	2.89568e-11	Hgf	hepatocyte growth factor [Source:MGI Symbol;Acc:MGI:96079]
ENSMUSG00000015568	1400.04	367.292	2432.79	6.62361	2.72762	4.88295e-30	1.59983e-28	Lpl	lipoprotein lipase [Source:MGI Symbol;Acc:MGI:96820]
ENSMUSG00000038668	1684.03	441.814	2926.24	6.62324	2.72754	3.40507e-33	1.2375e-31	Lpar1	lysophosphatidic acid receptor 1 [Source:MGI Symbol;Acc:MGI:108429]
ENSMUSG00000052688	557.696	146.455	968.937	6.61594	2.72595	6.55542e-15	1.13676e-13	Rab7b	RAB7B, member RAS oncogene family [Source:MGI Symbol;Acc:MGI:2442295]
ENSMUSG00000068794	1914.36	505.263	3323.45	6.57768	2.71758	3.84012e-35	1.50432e-33	Col28a1	collagen, type XXVIII, alpha 1 [Source:MGI Symbol;Acc:MGI:2685312]
ENSMUSG00000068245	288.089	76.1948	499.983	6.5619	2.71411	3.61385e-09	4.18788e-08	Phf11d	PHD finger protein 11D [Source:MGI Symbol;Acc:MGI:1277133]
ENSMUSG00000072941	317.589	84.1449	551.033	6.54862	2.71119	1.91432e-09	2.27571e-08	Sod3	superoxide dismutase 3, extracellular [Source:MGI Symbol;Acc:MGI:103181]
ENSMUSG00000105112	145.53	38.6433	252.416	6.53196	2.70752	4.83495e-05	0.000345167	Gm42778	predicted gene 42778 [Source:MGI Symbol;Acc:MGI:5662915]
ENSMUSG00000048489	404.718	107.833	701.604	6.50641	2.70186	7.41809e-12	1.05671e-10	8430408G22Rik	RIKEN cDNA 8430408G22 gene [Source:MGI Symbol;Acc:MGI:1918730]
ENSMUSG00000050931	320.5	85.3949	555.604	6.50629	2.70184	3.44361e-09	3.99918e-08	Sgms2	sphingomyelin synthase 2 [Source:MGI Symbol;Acc:MGI:1921692]
ENSMUSG00000004473	1087.51	290.215	1884.81	6.49452	2.69922	2.14303e-24	5.82904e-23	Clec11a	C-type lectin domain family 11, member a [Source:MGI Symbol;Acc:MGI:1298219]
ENSMUSG00000026785	3228.63	862.347	5594.92	6.48802	2.69778	7.48243e-45	4.03492e-43	Pkn3	protein kinase N3 [Source:MGI Symbol;Acc:MGI:2388285]
ENSMUSG00000032014	2369.96	633.259	4106.67	6.48497	2.6971	4.24906e-39	1.90626e-37	Oaf	OAF homolog (Drosophila) [Source:MGI Symbol;Acc:MGI:94852]
ENSMUSG00000024697	94.3657	25.2247	163.507	6.48202	2.69644	0.00106219	0.00581046	Gna14	guanine nucleotide binding protein, alpha 14 [Source:MGI Symbol;Acc:MGI:95769]
ENSMUSG00000020848	265.835	71.1129	460.556	6.47641	2.69519	6.7207e-08	6.9303e-07	Doc2b	double C2, beta [Source:MGI Symbol;Acc:MGI:1100497]
ENSMUSG00000027314	1220.93	326.626	2115.24	6.47603	2.69511	2.77504e-26	8.03312e-25	Dll4	delta-like 4 (Drosophila) [Source:MGI Symbol;Acc:MGI:1859388]
ENSMUSG00000074364	5896.45	1578.98	10213.9	6.46869	2.69347	1.67541e-52	1.07186e-50	Ehd2	EH-domain containing 2 [Source:MGI Symbol;Acc:MGI:2154274]
ENSMUSG00000085171	106.946	28.6452	185.247	6.46695	2.69309	0.000353691	0.00214656	D830026I12Rik	RIKEN cDNA D830026I12 gene [Source:MGI Symbol;Acc:MGI:2442531]
ENSMUSG00000000031	108.377	29.0783	187.676	6.45415	2.69023	0.000438645	0.00261014	H19	H19, imprinted maternally expressed transcript [Source:MGI Symbol;Acc:MGI:95891]
ENSMUSG00000021091	1484.52	398.541	2570.51	6.44979	2.68925	1.23177e-29	4.00539e-28	Serpina3n	serine (or cysteine) peptidase inhibitor, clade A, member 3N [Source:MGI Symbol;Acc:MGI:105045]
ENSMUSG00000028980	1903.13	510.976	3295.29	6.44901	2.68908	3.37034e-35	1.32269e-33	H6pd	hexose-6-phosphate dehydrogenase (glucose 1-dehydrogenase) [Source:MGI Symbol;Acc:MGI:2140356]
ENSMUSG00000018986	421.217	113.804	728.63	6.40252	2.67864	1.34673e-11	1.89102e-10	Slfn3	schlafen 3 [Source:MGI Symbol;Acc:MGI:1329005]
ENSMUSG00000050538	131.977	35.6646	228.29	6.40103	2.6783	7.85513e-05	0.000539065	B230217C12Rik	RIKEN cDNA B230217C12 gene [Source:MGI Symbol;Acc:MGI:1915377]
ENSMUSG00000031119	1569.1	424.384	2713.82	6.39474	2.67689	1.64601e-30	5.5269e-29	Gpc4	glypican 4 [Source:MGI Symbol;Acc:MGI:104902]
ENSMUSG00000006403	4437.93	1201.25	7674.61	6.38885	2.67556	1.06301e-46	5.95504e-45	Adamts4	a disintegrin-like and metallopeptidase (reprolysin type) with thrombospondin type 1 motif, 4 [Source:MGI Symbol;Acc:MGI:1339949]
ENSMUSG00000034255	1332.86	361.441	2304.29	6.37527	2.67249	1.50968e-27	4.52151e-26	Arhgap27	Rho GTPase activating protein 27 [Source:MGI Symbol;Acc:MGI:1916903]
ENSMUSG00000089989	982.958	266.775	1699.14	6.36918	2.67111	5.93394e-23	1.52213e-21	Flt3l	FMS-like tyrosine kinase 3 ligand [Source:MGI Symbol;Acc:MGI:95560]
ENSMUSG00000048332	948.777	257.548	1640.01	6.36776	2.67079	7.39611e-22	1.80308e-20	Lhfp	lipoma HMGIC fusion partner [Source:MGI Symbol;Acc:MGI:1920048]
ENSMUSG00000025867	1889.21	513.127	3265.28	6.3635	2.66982	1.32272e-34	5.0624e-33	Cplx2	complexin 2 [Source:MGI Symbol;Acc:MGI:104726]
ENSMUSG00000054640	98.4595	26.7444	170.175	6.36299	2.6697	0.000720106	0.00408381	Slc8a1	solute carrier family 8 (sodium/calcium exchanger), member 1 [Source:MGI Symbol;Acc:MGI:107956]
ENSMUSG00000021756	45199.4	12284.6	78114.1	6.35868	2.66873	1.45338e-42	7.30879e-41	Il6st	interleukin 6 signal transducer [Source:MGI Symbol;Acc:MGI:96560]
ENSMUSG00000000489	1053.34	286.309	1820.38	6.35808	2.66859	4.06425e-24	1.09174e-22	Pdgfb	platelet derived growth factor, B polypeptide [Source:MGI Symbol;Acc:MGI:97528]
ENSMUSG00000024810	453.732	123.335	784.128	6.35772	2.66851	2.21713e-12	3.30416e-11	Il33	interleukin 33 [Source:MGI Symbol;Acc:MGI:1924375]
ENSMUSG00000019944	343.342	93.4237	593.259	6.3502	2.6668	4.70706e-10	5.88355e-09	Rhobtb1	Rho-related BTB domain containing 1 [Source:MGI Symbol;Acc:MGI:1916538]
ENSMUSG00000032640	876.743	238.842	1514.64	6.34161	2.66485	1.88674e-20	4.35421e-19	Chsy1	chondroitin sulfate synthase 1 [Source:MGI Symbol;Acc:MGI:2681120]
ENSMUSG00000024395	507.069	138.43	875.707	6.32597	2.66129	1.27345e-13	2.04281e-12	Lims2	LIM and senescent cell antigen like domains 2 [Source:MGI Symbol;Acc:MGI:2385067]
ENSMUSG00000029761	3978.23	1086.41	6870.06	6.32361	2.66075	4.54144e-47	2.56408e-45	Cald1	caldesmon 1 [Source:MGI Symbol;Acc:MGI:88250]
ENSMUSG00000097728	149.104	40.7427	257.465	6.31929	2.65976	2.81804e-05	0.00021071	Gm26840	predicted gene, 26840 [Source:MGI Symbol;Acc:MGI:5477334]
ENSMUSG00000036356	955.611	261.933	1649.29	6.29659	2.65457	9.97199e-22	2.42286e-20	Csgalnact1	chondroitin sulfate N-acetylgalactosaminyltransferase 1 [Source:MGI Symbol;Acc:MGI:2442354]
ENSMUSG00000031548	1813.69	497.205	3130.18	6.29556	2.65433	4.11718e-33	1.48631e-31	Sfrp1	secreted frizzled-related protein 1 [Source:MGI Symbol;Acc:MGI:892014]
ENSMUSG00000037211	2765	759.81	4770.19	6.27813	2.65034	6.70945e-40	3.10011e-38	Spry1	sprouty homolog 1 (Drosophila) [Source:MGI Symbol;Acc:MGI:1345139]
ENSMUSG00000022941	111.142	30.5933	191.69	6.26575	2.64749	0.000198772	0.00126754	Ripply3	ripply3 homolog (zebrafish) [Source:MGI Symbol;Acc:MGI:2181192]
ENSMUSG00000021186	1877.45	519.357	3235.53	6.22989	2.63921	4.41779e-34	1.6672e-32	Fbln5	fibulin 5 [Source:MGI Symbol;Acc:MGI:1346091]
ENSMUSG00000029061	125.242	34.6515	215.833	6.22868	2.63893	0.000133652	0.000877949	Mmp23	matrix metallopeptidase 23 [Source:MGI Symbol;Acc:MGI:1347361]
ENSMUSG00000029287	4449.86	1231.37	7668.36	6.22752	2.63866	2.7556e-48	1.58899e-46	Tgfbr3	transforming growth factor, beta receptor III [Source:MGI Symbol;Acc:MGI:104637]
ENSMUSG00000043448	182.604	50.5872	314.621	6.21938	2.63677	9.56796e-06	7.72294e-05	Gjc2	gap junction protein, gamma 2 [Source:MGI Symbol;Acc:MGI:2153060]
ENSMUSG00000042834	867.6	240.761	1494.44	6.20715	2.63393	3.23734e-20	7.37663e-19	Nrep	neuronal regeneration related protein [Source:MGI Symbol;Acc:MGI:99444]
ENSMUSG00000023191	2301.82	639.407	3964.23	6.19985	2.63223	1.49968e-36	6.11867e-35	P3h3	prolyl 3-hydroxylase 3 [Source:MGI Symbol;Acc:MGI:1315208]
ENSMUSG00000024691	328.426	91.2349	565.616	6.19956	2.63217	2.39285e-09	2.82286e-08	Fam111a	family with sequence similarity 111, member A [Source:MGI Symbol;Acc:MGI:1915508]
ENSMUSG00000097224	102.898	28.5848	177.212	6.19951	2.63215	0.000719122	0.0040793	Gm26716	predicted gene, 26716 [Source:MGI Symbol;Acc:MGI:5477210]
ENSMUSG00000046191	143.142	39.8818	246.403	6.17834	2.62722	3.89677e-05	0.000283812	Pcdhb20	protocadherin beta 20 [Source:MGI Symbol;Acc:MGI:2136758]
ENSMUSG00000020019	3592.35	1000.98	6183.73	6.17769	2.62707	6.22276e-44	3.28198e-42	Ntn4	netrin 4 [Source:MGI Symbol;Acc:MGI:1888978]
ENSMUSG00000032020	884.367	247.602	1521.13	6.14345	2.61905	1.38343e-19	3.04637e-18	Ubash3b	ubiquitin associated and SH3 domain containing, B [Source:MGI Symbol;Acc:MGI:1920078]
ENSMUSG00000041801	1640.39	459.359	2821.42	6.14208	2.61873	4.43085e-30	1.45612e-28	Phlda3	pleckstrin homology-like domain, family A, member 3 [Source:MGI Symbol;Acc:MGI:1351485]
ENSMUSG00000034394	409.255	114.723	703.786	6.13464	2.61698	1.20862e-10	1.58683e-09	Lif	leukemia inhibitory factor [Source:MGI Symbol;Acc:MGI:96787]
ENSMUSG00000039153	488.584	136.983	840.185	6.1335	2.61671	2.11435e-12	3.15533e-11	Runx2	runt related transcription factor 2 [Source:MGI Symbol;Acc:MGI:99829]
ENSMUSG00000039646	1007.24	282.662	1731.82	6.12684	2.61514	4.36063e-21	1.03279e-19	Vasn	vasorin [Source:MGI Symbol;Acc:MGI:2177651]
ENSMUSG00000000732	774.984	217.506	1332.46	6.12609	2.61497	4.67439e-18	9.65416e-17	Icosl	icos ligand [Source:MGI Symbol;Acc:MGI:1354701]
ENSMUSG00000040451	1278.02	359.59	2196.46	6.10823	2.61075	3.87707e-26	1.11784e-24	Sgms1	sphingomyelin synthase 1 [Source:MGI Symbol;Acc:MGI:2444110]
ENSMUSG00000055322	12220.9	3440.05	21001.7	6.10506	2.61	2.73185e-52	1.73236e-50	Tns1	tensin 1 [Source:MGI Symbol;Acc:MGI:104552]
ENSMUSG00000026399	526.725	148.555	904.895	6.09133	2.60676	1.69134e-13	2.68924e-12	Cd55	CD55 molecule, decay accelerating factor for complement [Source:MGI Symbol;Acc:MGI:104850]
ENSMUSG00000042216	204.713	57.7623	351.664	6.08812	2.606	8.29961e-07	7.63341e-06	Sgsm1	small G protein signaling modulator 1 [Source:MGI Symbol;Acc:MGI:107320]
ENSMUSG00000026817	425.443	120.346	730.54	6.07032	2.60177	3.80215e-11	5.13219e-10	Ak1	adenylate kinase 1 [Source:MGI Symbol;Acc:MGI:87977]
ENSMUSG00000053398	316.125	89.7274	542.523	6.04634	2.59606	8.12703e-09	9.08681e-08	Phgdh	3-phosphoglycerate dehydrogenase [Source:MGI Symbol;Acc:MGI:1355330]
ENSMUSG00000037010	197.595	56.1492	339.04	6.03819	2.59412	2.64275e-06	2.2877e-05	Apln	apelin [Source:MGI Symbol;Acc:MGI:1353624]
ENSMUSG00000027624	1221.25	349.097	2093.4	5.99662	2.58415	2.33477e-25	6.56528e-24	Epb41l1	erythrocyte membrane protein band 4.1 like 1 [Source:MGI Symbol;Acc:MGI:103010]
ENSMUSG00000037762	150.53	43.0427	258.018	5.99447	2.58363	7.10121e-05	0.000491224	Slc16a9	solute carrier family 16 (monocarboxylic acid transporters), member 9 [Source:MGI Symbol;Acc:MGI:1914109]
ENSMUSG00000023411	623.559	178.452	1068.67	5.98855	2.58221	5.19054e-15	9.06625e-14	Nfatc4	nuclear factor of activated T cells, cytoplasmic, calcineurin dependent 4 [Source:MGI Symbol;Acc:MGI:1920431]
ENSMUSG00000038463	797.782	228.389	1367.17	5.98616	2.58163	2.68142e-17	5.30493e-16	Olfml2b	olfactomedin-like 2B [Source:MGI Symbol;Acc:MGI:2443310]
ENSMUSG00000025608	7366.88	2111.66	12622.1	5.97732	2.5795	2.81369e-50	1.70429e-48	Podxl	podocalyxin-like [Source:MGI Symbol;Acc:MGI:1351317]
ENSMUSG00000029552	439.282	125.937	752.628	5.97624	2.57924	2.46701e-11	3.37637e-10	Tes	testis derived transcript [Source:MGI Symbol;Acc:MGI:105081]
ENSMUSG00000020057	244.76	70.1878	419.333	5.97444	2.5788	2.68771e-07	2.62033e-06	Dram1	DNA-damage regulated autophagy modulator 1 [Source:MGI Symbol;Acc:MGI:1918962]
ENSMUSG00000049775	9729.56	2797.13	16662	5.95682	2.57454	1.5451e-51	9.6844e-50	Tmsb4x	thymosin, beta 4, X chromosome [Source:MGI Symbol;Acc:MGI:99510]
ENSMUSG00000001123	1299.7	373.811	2225.59	5.95379	2.57381	5.85988e-26	1.67611e-24	Lgals9	lectin, galactose binding, soluble 9 [Source:MGI Symbol;Acc:MGI:109496]
ENSMUSG00000058248	359.361	103.456	615.266	5.94714	2.5722	7.66734e-10	9.41502e-09	Kcnh1	potassium voltage-gated channel, subfamily H (eag-related), member 1 [Source:MGI Symbol;Acc:MGI:1341721]
ENSMUSG00000032492	196.347	56.639	336.054	5.93327	2.56883	8.20051e-06	6.65645e-05	Pth1r	parathyroid hormone 1 receptor [Source:MGI Symbol;Acc:MGI:97801]
ENSMUSG00000040543	235.809	68.0494	403.568	5.93052	2.56816	5.48411e-07	5.16725e-06	Pitpnm3	PITPNM family member 3 [Source:MGI Symbol;Acc:MGI:2685726]
ENSMUSG00000028926	435.357	125.678	745.036	5.92813	2.56758	3.48452e-11	4.72114e-10	Cdk14	cyclin-dependent kinase 14 [Source:MGI Symbol;Acc:MGI:894318]
ENSMUSG00000003849	266.501	76.9398	456.062	5.92752	2.56743	8.17481e-08	8.36198e-07	Nqo1	NAD(P)H dehydrogenase, quinone 1 [Source:MGI Symbol;Acc:MGI:103187]
ENSMUSG00000043251	240.239	69.4559	411.023	5.91775	2.56505	3.31184e-07	3.18999e-06	Exoc3l	exocyst complex component 3-like [Source:MGI Symbol;Acc:MGI:3041195]
ENSMUSG00000004110	471.172	136.292	806.051	5.91415	2.56417	2.98944e-12	4.42462e-11	Cacna1e	calcium channel, voltage-dependent, R type, alpha 1E subunit [Source:MGI Symbol;Acc:MGI:106217]
ENSMUSG00000027514	108.65	31.4578	185.842	5.90765	2.56258	0.000708204	0.00402159	Zbp1	Z-DNA binding protein 1 [Source:MGI Symbol;Acc:MGI:1927449]
ENSMUSG00000022468	172.93	50.1137	295.747	5.90152	2.56109	1.10922e-05	8.89024e-05	Endou	endonuclease, polyU-specific [Source:MGI Symbol;Acc:MGI:97746]
ENSMUSG00000019990	294.576	85.4095	503.743	5.89798	2.56022	3.20619e-08	3.40859e-07	Pde7b	phosphodiesterase 7B [Source:MGI Symbol;Acc:MGI:1352752]
ENSMUSG00000004151	724.785	210.92	1238.65	5.87261	2.554	1.92191e-16	3.63599e-15	Etv1	ets variant 1 [Source:MGI Symbol;Acc:MGI:99254]
ENSMUSG00000020186	1014.69	295.704	1733.67	5.86285	2.5516	6.83392e-21	1.60452e-19	Csrp2	cysteine and glycine-rich protein 2 [Source:MGI Symbol;Acc:MGI:1202907]
ENSMUSG00000055963	142.566	41.5933	243.539	5.85525	2.54973	0.00013154	0.000866675	Triqk	triple QxxK/R motif containing [Source:MGI Symbol;Acc:MGI:3650048]
ENSMUSG00000039405	1833.47	535.367	3131.57	5.84939	2.54829	1.88627e-30	6.31405e-29	Prss23	protease, serine 23 [Source:MGI Symbol;Acc:MGI:1923703]
ENSMUSG00000063838	377.016	110.112	643.921	5.84787	2.54791	8.06421e-10	9.87992e-09	1700027J19Rik	CDC42 effector protein (Rho GTPase binding) 5 [Source:MGI Symbol;Acc:MGI:1929745]
ENSMUSG00000039005	388.701	113.651	663.752	5.84026	2.54603	2.51715e-10	3.23608e-09	Tlr4	toll-like receptor 4 [Source:MGI Symbol;Acc:MGI:96824]
ENSMUSG00000030047	204.518	59.806	349.229	5.83936	2.54581	2.60499e-06	2.25682e-05	Arhgap25	Rho GTPase activating protein 25 [Source:MGI Symbol;Acc:MGI:2443687]
ENSMUSG00000033420	3079.36	901.598	5257.12	5.83089	2.54372	4.17618e-39	1.87746e-37	Antxr1	anthrax toxin receptor 1 [Source:MGI Symbol;Acc:MGI:1916788]
ENSMUSG00000032766	1494.85	438.542	2551.15	5.81736	2.54036	1.50202e-27	4.50481e-26	Gng11	guanine nucleotide binding protein (G protein), gamma 11 [Source:MGI Symbol;Acc:MGI:1913316]
ENSMUSG00000046768	4179.5	1227.2	7131.8	5.81143	2.53889	7.56455e-44	3.97995e-42	Rhoj	ras homolog gene family, member J [Source:MGI Symbol;Acc:MGI:1931551]
ENSMUSG00000030707	97.775	28.7407	166.809	5.80394	2.53703	0.00104901	0.00574708	Coro1a	coronin, actin binding protein 1A [Source:MGI Symbol;Acc:MGI:1345961]
ENSMUSG00000022246	1588.23	467.053	2709.41	5.80108	2.53632	8.4965e-28	2.56246e-26	Rai14	retinoic acid induced 14 [Source:MGI Symbol;Acc:MGI:1922896]
ENSMUSG00000031112	295.204	87.1707	503.237	5.773	2.52932	2.41654e-08	2.59718e-07	Stk26	serine/threonine kinase 26 [Source:MGI Symbol;Acc:MGI:1917665]
ENSMUSG00000052560	1730.19	511.325	2949.05	5.76747	2.52794	8.48248e-30	2.76659e-28	Cpne8	copine VIII [Source:MGI Symbol;Acc:MGI:1914121]
ENSMUSG00000062609	235.791	69.8505	401.731	5.7513	2.52389	1.20073e-06	1.08412e-05	Kcnj15	potassium inwardly-rectifying channel, subfamily J, member 15 [Source:MGI Symbol;Acc:MGI:1310000]
ENSMUSG00000007039	2022.05	599.251	3444.86	5.74861	2.52321	3.55005e-31	1.21274e-29	Ddah2	dimethylarginine dimethylaminohydrolase 2 [Source:MGI Symbol;Acc:MGI:1859016]
ENSMUSG00000020658	401.159	119.017	683.301	5.74119	2.52135	6.41756e-10	7.93897e-09	Efr3b	EFR3 homolog B (S. cerevisiae) [Source:MGI Symbol;Acc:MGI:2444851]
ENSMUSG00000002980	7705.27	2286.17	13124.4	5.74076	2.52124	9.23406e-49	5.41131e-47	Bcam	basal cell adhesion molecule [Source:MGI Symbol;Acc:MGI:1929940]
ENSMUSG00000047394	113.341	33.6439	193.038	5.73767	2.52047	0.000355337	0.00215535	Odf3b	outer dense fiber of sperm tails 3B [Source:MGI Symbol;Acc:MGI:1917363]
ENSMUSG00000074622	1044.96	310.916	1779	5.7218	2.51647	3.59259e-21	8.57463e-20	Mafb	v-maf musculoaponeurotic fibrosarcoma oncogene family, protein B (avian) [Source:MGI Symbol;Acc:MGI:104555]
ENSMUSG00000029126	2518.8	750.458	4287.14	5.71271	2.51417	9.42503e-36	3.76028e-34	Nsg1	neuron specific gene family member 1 [Source:MGI Symbol;Acc:MGI:109149]
ENSMUSG00000105504	501.095	149.439	852.752	5.70635	2.51257	3.74558e-12	5.51733e-11	Gbp5	guanylate binding protein 5 [Source:MGI Symbol;Acc:MGI:2429943]
ENSMUSG00000040829	158.798	47.3652	270.231	5.70526	2.51229	3.50613e-05	0.000257442	Zmynd15	zinc finger, MYND-type containing 15 [Source:MGI Symbol;Acc:MGI:3603821]
ENSMUSG00000022883	790.349	235.849	1344.85	5.70215	2.51151	3.5288e-17	6.95594e-16	Robo1	roundabout homolog 1 (Drosophila) [Source:MGI Symbol;Acc:MGI:1274781]
ENSMUSG00000031557	501.635	149.836	853.433	5.69578	2.50989	4.62628e-12	6.74569e-11	Plekha2	pleckstrin homology domain-containing, family A (phosphoinositide binding specific) member 2 [Source:MGI Symbol;Acc:MGI:1928144]
ENSMUSG00000002732	870.976	260.363	1481.59	5.69047	2.50855	2.11928e-18	4.47096e-17	Fkbp7	FK506 binding protein 7 [Source:MGI Symbol;Acc:MGI:1336879]
ENSMUSG00000033906	303.667	90.8409	516.494	5.6857	2.50734	5.96901e-08	6.1817e-07	Zdhhc15	zinc finger, DHHC domain containing 15 [Source:MGI Symbol;Acc:MGI:1915336]
ENSMUSG00000003559	631.079	189.051	1073.11	5.67628	2.50495	1.87158e-14	3.19425e-13	As3mt	arsenic (+3 oxidation state) methyltransferase [Source:MGI Symbol;Acc:MGI:1929882]
ENSMUSG00000038816	3161.9	947.418	5376.39	5.67478	2.50457	3.52191e-40	1.64133e-38	Ctnnal1	catenin (cadherin associated protein), alpha-like 1 [Source:MGI Symbol;Acc:MGI:1859649]
ENSMUSG00000049580	212.256	63.7784	360.733	5.65604	2.49979	2.86134e-06	2.46509e-05	Tsku	tsukushi, small leucine rich proteoglycan [Source:MGI Symbol;Acc:MGI:2443855]
ENSMUSG00000045659	2258.53	678.756	3838.31	5.65491	2.4995	3.74895e-33	1.36019e-31	Plekha7	pleckstrin homology domain containing, family A member 7 [Source:MGI Symbol;Acc:MGI:2445094]
ENSMUSG00000038352	170.312	51.2418	289.382	5.64737	2.49758	3.65764e-05	0.000267748	Arl5c	ADP-ribosylation factor-like 5C [Source:MGI Symbol;Acc:MGI:3028577]
ENSMUSG00000009772	334.216	100.616	567.817	5.64341	2.49657	7.61216e-09	8.52877e-08	Nuak2	NUAK family, SNF1-like kinase, 2 [Source:MGI Symbol;Acc:MGI:1921387]
ENSMUSG00000072966	366.307	110.292	622.322	5.6425	2.49633	1.56901e-09	1.87864e-08	Gprasp2	G protein-coupled receptor associated sorting protein 2 [Source:MGI Symbol;Acc:MGI:2442071]
ENSMUSG00000056174	1344.18	404.801	2283.57	5.64121	2.496	2.06992e-25	5.83571e-24	Col8a2	collagen, type VIII, alpha 2 [Source:MGI Symbol;Acc:MGI:88464]
ENSMUSG00000030606	100.105	30.1523	170.057	5.63993	2.49568	0.000897134	0.00498961	Hapln3	hyaluronan and proteoglycan link protein 3 [Source:MGI Symbol;Acc:MGI:1914916]
ENSMUSG00000066705	4405.4	1328	7482.81	5.63466	2.49433	1.24264e-43	6.42841e-42	Fxyd6	FXYD domain-containing ion transport regulator 6 [Source:MGI Symbol;Acc:MGI:1890226]
ENSMUSG00000026574	641.58	193.513	1089.65	5.63087	2.49336	2.63459e-14	4.43694e-13	Dpt	dermatopontin [Source:MGI Symbol;Acc:MGI:1928392]
ENSMUSG00000021904	1482.54	447.642	2517.44	5.62379	2.49154	1.91293e-26	5.56731e-25	Sema3g	sema domain, immunoglobulin domain (Ig), short basic domain, secreted, (semaphorin) 3G [Source:MGI Symbol;Acc:MGI:3041242]
ENSMUSG00000043017	217.309	65.8247	368.793	5.60266	2.48611	4.89298e-06	4.08516e-05	Ptgir	prostaglandin I receptor (IP) [Source:MGI Symbol;Acc:MGI:99535]
ENSMUSG00000050821	295.448	89.596	501.3	5.59511	2.48417	1.67493e-07	1.6637e-06	Fam131a	family with sequence similarity 131, member A [Source:MGI Symbol;Acc:MGI:1925658]
ENSMUSG00000025813	579.48	175.778	983.183	5.59332	2.48371	3.95722e-13	6.15176e-12	Homer2	homer homolog 2 (Drosophila) [Source:MGI Symbol;Acc:MGI:1347354]
ENSMUSG00000030102	4093.57	1242.12	6945.02	5.59128	2.48318	1.97597e-42	9.82262e-41	Itpr1	inositol 1,4,5-trisphosphate receptor 1 [Source:MGI Symbol;Acc:MGI:96623]
ENSMUSG00000034612	620.33	188.425	1052.24	5.58438	2.4814	7.92108e-14	1.29272e-12	Chst11	carbohydrate sulfotransferase 11 [Source:MGI Symbol;Acc:MGI:1927166]
ENSMUSG00000028407	143.802	43.6862	243.918	5.58341	2.48115	0.000132156	0.000869405	Toporsos	topoisomerase I binding, arginine/serine-rich, opposite strand [Source:MGI Symbol;Acc:MGI:1913684]
ENSMUSG00000042082	962.951	292.685	1633.22	5.58012	2.4803	1.67207e-19	3.66703e-18	Arsb	arylsulfatase B [Source:MGI Symbol;Acc:MGI:88075]
ENSMUSG00000046743	941.045	286.106	1595.98	5.57829	2.47982	2.0829e-19	4.54956e-18	Fat4	FAT tumor suppressor homolog 4 (Drosophila) [Source:MGI Symbol;Acc:MGI:3045256]
ENSMUSG00000037855	338.659	102.982	574.336	5.57703	2.4795	7.15224e-09	8.03846e-08	Zfp365	zinc finger protein 365 [Source:MGI Symbol;Acc:MGI:2143676]
ENSMUSG00000055809	179.049	54.5106	303.587	5.56932	2.4775	1.41485e-05	0.000111294	Dnaaf3	dynein, axonemal assembly factor 3 [Source:MGI Symbol;Acc:MGI:3588207]
ENSMUSG00000036931	659.602	201.237	1117.97	5.55548	2.47391	2.62597e-14	4.42587e-13	Nfkbid	nuclear factor of kappa light polypeptide gene enhancer in B cells inhibitor, delta [Source:MGI Symbol;Acc:MGI:3041243]
ENSMUSG00000032715	217.918	66.5055	369.33	5.55338	2.47337	2.10645e-06	1.84711e-05	Trib3	tribbles homolog 3 (Drosophila) [Source:MGI Symbol;Acc:MGI:1345675]
ENSMUSG00000024924	627.602	191.803	1063.4	5.54423	2.47099	2.70005e-14	4.54364e-13	Vldlr	very low density lipoprotein receptor [Source:MGI Symbol;Acc:MGI:98935]
ENSMUSG00000046058	162.709	49.7712	275.647	5.53827	2.46944	4.02672e-05	0.000292292	Eid2	EP300 interacting inhibitor of differentiation 2 [Source:MGI Symbol;Acc:MGI:2681174]
ENSMUSG00000032232	5377.85	1645.12	9110.57	5.53794	2.46935	4.20377e-43	2.13888e-41	Cgnl1	cingulin-like 1 [Source:MGI Symbol;Acc:MGI:1915428]
ENSMUSG00000037060	3261.48	998.255	5524.7	5.53436	2.46842	2.73511e-38	1.19002e-36	Prkcdbp	protein kinase C, delta binding protein [Source:MGI Symbol;Acc:MGI:1923422]
ENSMUSG00000017978	125.036	38.3075	211.764	5.52801	2.46676	0.000374667	0.00226371	Cadps2	Ca2+-dependent activator protein for secretion 2 [Source:MGI Symbol;Acc:MGI:2443963]
ENSMUSG00000054072	3180.11	977.289	5382.92	5.50801	2.46153	2.94186e-37	1.24005e-35	Iigp1	interferon inducible GTPase 1 [Source:MGI Symbol;Acc:MGI:1926259]
ENSMUSG00000030671	416.42	128.122	704.718	5.50036	2.45952	3.45085e-10	4.38175e-09	Pde3b	phosphodiesterase 3B, cGMP-inhibited [Source:MGI Symbol;Acc:MGI:1333863]
ENSMUSG00000000126	320.989	98.827	543.151	5.49598	2.45838	3.25406e-08	3.45608e-07	Wnt9a	wingless-type MMTV integration site family, member 9A [Source:MGI Symbol;Acc:MGI:2446084]
ENSMUSG00000045382	545.559	168.265	922.852	5.48451	2.45536	2.06532e-12	3.08429e-11	Cxcr4	chemokine (C-X-C motif) receptor 4 [Source:MGI Symbol;Acc:MGI:109563]
ENSMUSG00000016758	164.606	50.819	278.393	5.47813	2.45368	3.13011e-05	0.000232118	Bik	BCL2-interacting killer [Source:MGI Symbol;Acc:MGI:1206591]
ENSMUSG00000006958	203.77	63	344.54	5.46889	2.45125	6.04039e-06	5.00258e-05	Chrd	chordin [Source:MGI Symbol;Acc:MGI:1313268]
ENSMUSG00000021662	1090.91	337.363	1844.46	5.46727	2.45082	8.07778e-21	1.89041e-19	Arhgef28	Rho guanine nucleotide exchange factor (GEF) 28 [Source:MGI Symbol;Acc:MGI:1346016]
ENSMUSG00000028003	377.398	116.746	638.05	5.46529	2.4503	3.14594e-09	3.66332e-08	Lrat	lecithin-retinol acyltransferase (phosphatidylcholine-retinol-O-acyltransferase) [Source:MGI Symbol;Acc:MGI:1891259]
ENSMUSG00000087006	202.601	62.7078	342.495	5.46176	2.44937	6.26393e-06	5.1778e-05	Gm13889	predicted gene 13889 [Source:MGI Symbol;Acc:MGI:3652053]
ENSMUSG00000033377	1572.04	486.66	2657.41	5.4605	2.44903	1.77505e-26	5.173e-25	Palmd	palmdelphin [Source:MGI Symbol;Acc:MGI:2148896]
ENSMUSG00000038296	1767.99	548.785	2987.19	5.44329	2.44448	3.0409e-28	9.367e-27	Galnt18	UDP-N-acetyl-alpha-D-galactosamine:polypeptide N-acetylgalactosaminyltransferase 18 [Source:MGI Symbol;Acc:MGI:2446239]
ENSMUSG00000027253	3437.44	1067.16	5807.71	5.44223	2.4442	1.92521e-38	8.42727e-37	Lrp4	low density lipoprotein receptor-related protein 4 [Source:MGI Symbol;Acc:MGI:2442252]
ENSMUSG00000029762	258.32	80.2248	436.415	5.43991	2.44358	7.46755e-07	6.92149e-06	Akr1b8	aldo-keto reductase family 1, member B8 [Source:MGI Symbol;Acc:MGI:107673]
ENSMUSG00000025558	8683.55	2698.69	14668.4	5.43537	2.44238	9.28412e-47	5.21454e-45	Dock9	dedicator of cytokinesis 9 [Source:MGI Symbol;Acc:MGI:106321]
ENSMUSG00000026478	16332.4	5089.76	27575.1	5.41775	2.43769	2.16871e-46	1.21179e-44	Lamc1	laminin, gamma 1 [Source:MGI Symbol;Acc:MGI:99914]
ENSMUSG00000033114	262.202	82.1111	442.294	5.38653	2.42936	8.44512e-07	7.74787e-06	Slc35d2	solute carrier family 35, member D2 [Source:MGI Symbol;Acc:MGI:1917734]
ENSMUSG00000070348	3559.11	1115.52	6002.69	5.38106	2.42789	6.01782e-39	2.69397e-37	Ccnd1	cyclin D1 [Source:MGI Symbol;Acc:MGI:88313]
ENSMUSG00000009585	939.009	294.394	1583.62	5.37927	2.42741	6.84683e-19	1.46445e-17	Apobec3	apolipoprotein B mRNA editing enzyme, catalytic polypeptide 3 [Source:MGI Symbol;Acc:MGI:1933111]
ENSMUSG00000025092	1464.16	459.216	2469.1	5.37678	2.42674	8.9028e-25	2.46497e-23	Hspa12a	heat shock protein 12A [Source:MGI Symbol;Acc:MGI:1920692]
ENSMUSG00000032440	8509.36	2674.93	14343.8	5.36231	2.42286	1.91857e-45	1.05297e-43	Tgfbr2	transforming growth factor, beta receptor II [Source:MGI Symbol;Acc:MGI:98729]
ENSMUSG00000056214	2214.97	696.281	3733.66	5.36229	2.42285	1.24903e-31	4.34927e-30	Pard6g	par-6 family cell polarity regulator gamma [Source:MGI Symbol;Acc:MGI:2135606]
ENSMUSG00000005397	14902.7	4691.82	25113.5	5.35262	2.42024	4.53462e-46	2.51427e-44	Nid1	nidogen 1 [Source:MGI Symbol;Acc:MGI:97342]
ENSMUSG00000001025	5390.35	1697.42	9083.28	5.35123	2.41987	8.54193e-42	4.1415e-40	S100a6	S100 calcium binding protein A6 (calcyclin) [Source:MGI Symbol;Acc:MGI:1339467]
ENSMUSG00000050730	768.403	242.047	1294.76	5.34921	2.41933	5.45518e-16	1.00996e-14	Arhgap42	Rho GTPase activating protein 42 [Source:MGI Symbol;Acc:MGI:1918794]
ENSMUSG00000021453	5465.73	1722.74	9208.71	5.34537	2.41829	8.32968e-43	4.19862e-41	Gadd45g	growth arrest and DNA-damage-inducible 45 gamma [Source:MGI Symbol;Acc:MGI:1346325]
ENSMUSG00000030513	1560.88	492.432	2629.33	5.33948	2.4167	4.21114e-26	1.21093e-24	Pcsk6	proprotein convertase subtilisin/kexin type 6 [Source:MGI Symbol;Acc:MGI:102897]
ENSMUSG00000047821	778.018	245.695	1310.34	5.33319	2.415	1.34338e-15	2.43294e-14	Trim16	tripartite motif-containing 16 [Source:MGI Symbol;Acc:MGI:2137356]
ENSMUSG00000027210	241.878	76.5422	407.213	5.32012	2.41146	2.02786e-06	1.78617e-05	Meis2	Meis homeobox 2 [Source:MGI Symbol;Acc:MGI:108564]
ENSMUSG00000050022	120.647	38.1881	203.105	5.31855	2.41103	0.00067535	0.0038516	Amz1	archaelysin family metallopeptidase 1 [Source:MGI Symbol;Acc:MGI:2442258]
ENSMUSG00000030930	931.352	294.964	1567.74	5.31503	2.41008	1.94219e-18	4.10538e-17	Chst15	carbohydrate (N-acetylgalactosamine 4-sulfate 6-O) sulfotransferase 15 [Source:MGI Symbol;Acc:MGI:1924840]
ENSMUSG00000020437	118.634	37.5838	199.684	5.31304	2.40954	0.000590302	0.00341576	Myo1g	myosin IG [Source:MGI Symbol;Acc:MGI:1927091]
ENSMUSG00000031842	126.568	40.1732	212.962	5.30109	2.40629	0.000399401	0.00240374	Pde4c	phosphodiesterase 4C, cAMP specific [Source:MGI Symbol;Acc:MGI:99556]
ENSMUSG00000022408	677.554	215.115	1139.99	5.29947	2.40585	9.88612e-14	1.60494e-12	Fam83f	family with sequence similarity 83, member F [Source:MGI Symbol;Acc:MGI:2146227]
ENSMUSG00000097328	608.624	193.344	1023.9	5.29577	2.40484	4.48111e-13	6.93626e-12	Tnfsf12	tumor necrosis factor (ligand) superfamily, member 12 [Source:MGI Symbol;Acc:MGI:1196259]
ENSMUSG00000028713	1797.42	572.14	3022.7	5.28314	2.4014	5.36754e-28	1.63706e-26	Cyp4b1	cytochrome P450, family 4, subfamily b, polypeptide 1 [Source:MGI Symbol;Acc:MGI:103225]
ENSMUSG00000026589	657.52	209.467	1105.57	5.27804	2.4	4.79709e-14	7.93667e-13	Sec16b	SEC16 homolog B (S. cerevisiae) [Source:MGI Symbol;Acc:MGI:2148802]
ENSMUSG00000063060	1031.53	328.662	1734.41	5.27717	2.39976	4.72381e-19	1.01438e-17	Sox7	SRY (sex determining region Y)-box 7 [Source:MGI Symbol;Acc:MGI:98369]
ENSMUSG00000101431	736.391	235.031	1237.75	5.26632	2.3968	2.23096e-15	3.98367e-14	Gm7901	predicted gene 7901 [Source:MGI Symbol;Acc:MGI:3645047]
ENSMUSG00000026994	251.871	80.4017	423.341	5.26532	2.39652	1.71593e-06	1.52258e-05	Galnt3	UDP-N-acetyl-alpha-D-galactosamine:polypeptide N-acetylgalactosaminyltransferase 3 [Source:MGI Symbol;Acc:MGI:894695]
ENSMUSG00000034591	369.596	117.99	621.202	5.26487	2.3964	9.09183e-09	1.01289e-07	Slc41a2	solute carrier family 41, member 2 [Source:MGI Symbol;Acc:MGI:2442940]
ENSMUSG00000049687	129.52	41.3693	217.671	5.26166	2.39552	0.000350285	0.00212828	Fam109b	family with sequence similarity 109, member B [Source:MGI Symbol;Acc:MGI:2443609]
ENSMUSG00000007655	9952.46	3183.41	16721.5	5.25271	2.39306	3.42577e-45	1.87068e-43	Cav1	caveolin 1, caveolae protein [Source:MGI Symbol;Acc:MGI:102709]
ENSMUSG00000039004	203.443	65.1506	341.734	5.2453	2.39103	1.29025e-05	0.000102087	Bmp6	bone morphogenetic protein 6 [Source:MGI Symbol;Acc:MGI:88182]
ENSMUSG00000063873	331.39	106.193	556.588	5.24131	2.38993	3.02868e-08	3.23419e-07	Slc24a3	solute carrier family 24 (sodium/potassium/calcium exchanger), member 3 [Source:MGI Symbol;Acc:MGI:2137513]
ENSMUSG00000027938	103.501	33.1995	173.802	5.23507	2.38821	0.00134881	0.00718743	Creb3l4	cAMP responsive element binding protein 3-like 4 [Source:MGI Symbol;Acc:MGI:1916603]
ENSMUSG00000067818	719.751	231.251	1208.25	5.22483	2.38539	3.96127e-14	6.58912e-13	Myl9	myosin, light polypeptide 9, regulatory [Source:MGI Symbol;Acc:MGI:2138915]
ENSMUSG00000021892	2717.5	873.966	4561.04	5.21879	2.38371	2.16437e-33	7.94608e-32	Sh3bp5	SH3-domain binding protein 5 (BTK-associated) [Source:MGI Symbol;Acc:MGI:1344391]
ENSMUSG00000029603	1801.84	579.875	3023.81	5.21459	2.38255	8.08878e-28	2.44632e-26	Dtx1	deltex 1 homolog (Drosophila) [Source:MGI Symbol;Acc:MGI:1352744]
ENSMUSG00000040339	3890.72	1254	6527.44	5.20532	2.37999	1.94013e-38	8.47543e-37	Fam102b	family with sequence similarity 102, member B [Source:MGI Symbol;Acc:MGI:3036259]
ENSMUSG00000043953	151.367	48.8524	253.881	5.19691	2.37765	0.0001445	0.000943436	Ccrl2	chemokine (C-C motif) receptor-like 2 [Source:MGI Symbol;Acc:MGI:1920904]
ENSMUSG00000044813	727.415	235.052	1219.78	5.18939	2.37557	2.86186e-14	4.80846e-13	Shb	src homology 2 domain-containing transforming protein B [Source:MGI Symbol;Acc:MGI:98294]
ENSMUSG00000020846	1120.67	362.526	1878.82	5.18259	2.37367	4.0997e-20	9.29264e-19	Fam101b	family with sequence similarity 101, member B [Source:MGI Symbol;Acc:MGI:1923816]
ENSMUSG00000049281	121.167	39.2262	203.107	5.17784	2.37235	0.000469734	0.00277832	Scn3b	sodium channel, voltage-gated, type III, beta [Source:MGI Symbol;Acc:MGI:1918882]
ENSMUSG00000015053	2462.43	798.09	4126.76	5.17079	2.37039	1.63576e-31	5.66854e-30	Gata2	GATA binding protein 2 [Source:MGI Symbol;Acc:MGI:95662]
ENSMUSG00000021182	1518.64	492.283	2544.99	5.16977	2.3701	3.33977e-24	9.0274e-23	Ccdc88c	coiled-coil domain containing 88C [Source:MGI Symbol;Acc:MGI:1915589]
ENSMUSG00000041189	719.291	233.615	1204.97	5.15792	2.36679	2.71026e-14	4.55728e-13	Chrnb1	cholinergic receptor, nicotinic, beta polypeptide 1 (muscle) [Source:MGI Symbol;Acc:MGI:87890]
ENSMUSG00000029095	605.503	196.673	1014.33	5.15748	2.36667	4.3936e-13	6.80567e-12	Ablim2	actin-binding LIM protein 2 [Source:MGI Symbol;Acc:MGI:2385758]
ENSMUSG00000042284	1136.84	369.408	1904.27	5.15494	2.36596	5.23814e-20	1.17744e-18	Itga1	integrin alpha 1 [Source:MGI Symbol;Acc:MGI:96599]
ENSMUSG00000038576	258.006	83.8449	432.167	5.15436	2.36579	8.48248e-07	7.77884e-06	Susd4	sushi domain containing 4 [Source:MGI Symbol;Acc:MGI:2138351]
ENSMUSG00000032198	7668.75	2499.54	12838	5.13614	2.36068	6.99459e-43	3.5339e-41	Dock6	dedicator of cytokinesis 6 [Source:MGI Symbol;Acc:MGI:1914789]
ENSMUSG00000003228	1210.29	395.149	2025.44	5.12576	2.35777	1.46252e-21	3.54149e-20	Grk5	G protein-coupled receptor kinase 5 [Source:MGI Symbol;Acc:MGI:109161]
ENSMUSG00000027695	2441.54	797.458	4085.62	5.12331	2.35707	3.22544e-31	1.10709e-29	Pld1	phospholipase D1 [Source:MGI Symbol;Acc:MGI:109585]
ENSMUSG00000032186	2340.03	765.25	3914.81	5.11573	2.35494	3.26889e-31	1.12023e-29	Tmod2	tropomodulin 2 [Source:MGI Symbol;Acc:MGI:1355335]
ENSMUSG00000090222	167.362	54.7783	279.946	5.11053	2.35347	9.37825e-05	0.000633537	Gm16340	predicted gene 16340 [Source:MGI Symbol;Acc:MGI:3840117]
ENSMUSG00000059013	1500.28	491.066	2509.5	5.1103	2.35341	1.67853e-24	4.5887e-23	Sh2d3c	SH2 domain containing 3C [Source:MGI Symbol;Acc:MGI:1351631]
ENSMUSG00000075284	2774.06	909.48	4638.65	5.10033	2.35059	2.4423e-33	8.92099e-32	Wipf1	WAS/WASL interacting protein family, member 1 [Source:MGI Symbol;Acc:MGI:2178801]
ENSMUSG00000030306	1807.32	593.311	3021.32	5.09231	2.34832	1.48822e-26	4.34883e-25	Tmtc1	transmembrane and tetratricopeptide repeat containing 1 [Source:MGI Symbol;Acc:MGI:3039590]
ENSMUSG00000046410	405.251	133.072	677.429	5.09068	2.34786	1.93415e-09	2.29802e-08	Kcnk6	potassium inwardly-rectifying channel, subfamily K, member 6 [Source:MGI Symbol;Acc:MGI:1891291]
ENSMUSG00000030022	2040.48	670.228	3410.72	5.08891	2.34736	6.91076e-28	2.09591e-26	Adamts9	a disintegrin-like and metallopeptidase (reprolysin type) with thrombospondin type 1 motif, 9 [Source:MGI Symbol;Acc:MGI:1916320]
ENSMUSG00000040146	167.055	54.8794	279.232	5.08809	2.34712	8.74646e-05	0.000594572	Rgl3	ral guanine nucleotide dissociation stimulator-like 3 [Source:MGI Symbol;Acc:MGI:1918996]
ENSMUSG00000029413	550.337	180.904	919.77	5.0843	2.34605	6.09828e-12	8.78542e-11	Naaa	N-acylethanolamine acid amidase [Source:MGI Symbol;Acc:MGI:1914361]
ENSMUSG00000032802	463.301	152.344	774.258	5.08229	2.34548	8.46703e-10	1.035e-08	Srxn1	sulfiredoxin 1 homolog (S. cerevisiae) [Source:MGI Symbol;Acc:MGI:104971]
ENSMUSG00000056501	2456.63	808.508	4104.76	5.07696	2.34396	3.5501e-30	1.17023e-28	Cebpb	CCAAT/enhancer binding protein (C/EBP), beta [Source:MGI Symbol;Acc:MGI:88373]
ENSMUSG00000034324	639.645	210.698	1068.59	5.07168	2.34246	1.30145e-12	1.96526e-11	Tmem132c	transmembrane protein 132C [Source:MGI Symbol;Acc:MGI:2443061]
ENSMUSG00000017830	277.72	91.499	463.941	5.07045	2.34211	1.05089e-06	9.5561e-06	Dhx58	DEXH (Asp-Glu-X-His) box polypeptide 58 [Source:MGI Symbol;Acc:MGI:1931560]
ENSMUSG00000022146	2122.74	700.473	3545.01	5.06088	2.33939	4.7193e-29	1.50516e-27	Osmr	oncostatin M receptor [Source:MGI Symbol;Acc:MGI:1330819]
ENSMUSG00000038732	235.259	77.6851	392.833	5.05674	2.33821	2.32238e-06	2.02497e-05	Mboat1	membrane bound O-acyltransferase domain containing 1 [Source:MGI Symbol;Acc:MGI:2387184]
ENSMUSG00000056025	1844.01	609.584	3078.44	5.05007	2.3363	8.41745e-27	2.4866e-25	Clca3a1	chloride channel accessory 3A1 [Source:MGI Symbol;Acc:MGI:1316732]
ENSMUSG00000027684	459.039	152.038	766.04	5.03847	2.33299	2.58263e-10	3.31631e-09	Mecom	MDS1 and EVI1 complex locus [Source:MGI Symbol;Acc:MGI:95457]
ENSMUSG00000026102	950.937	315.293	1586.58	5.03209	2.33116	1.26625e-17	2.54711e-16	Inpp1	inositol polyphosphate-1-phosphatase [Source:MGI Symbol;Acc:MGI:104848]
ENSMUSG00000075702	1402.29	465.116	2339.47	5.02986	2.33052	1.4561e-22	3.65699e-21	Selm	selenoprotein M [Source:MGI Symbol;Acc:MGI:2149786]
ENSMUSG00000046387	300.634	99.7925	501.475	5.02517	2.32917	1.96138e-07	1.9349e-06	Pcdhb17	protocadherin beta 17 [Source:MGI Symbol;Acc:MGI:2136754]
ENSMUSG00000025161	174.05	57.7983	290.301	5.02266	2.32845	5.88007e-05	0.000412856	Slc16a3	solute carrier family 16 (monocarboxylic acid transporters), member 3 [Source:MGI Symbol;Acc:MGI:1933438]
ENSMUSG00000026335	5178.63	1724.72	8632.55	5.0052	2.32343	3.77464e-39	1.70048e-37	Pam	peptidylglycine alpha-amidating monooxygenase [Source:MGI Symbol;Acc:MGI:97475]
ENSMUSG00000031028	289.14	96.6682	481.613	4.98212	2.31676	5.1818e-07	4.89949e-06	Tub	tubby candidate gene [Source:MGI Symbol;Acc:MGI:2651573]
ENSMUSG00000033308	241.171	80.6939	401.648	4.97742	2.3154	7.49639e-06	6.11936e-05	Dpyd	dihydropyrimidine dehydrogenase [Source:MGI Symbol;Acc:MGI:2139667]
ENSMUSG00000027820	976.216	327.794	1624.64	4.95627	2.30925	8.00662e-18	1.63027e-16	Mme	membrane metallo endopeptidase [Source:MGI Symbol;Acc:MGI:97004]
ENSMUSG00000028108	9440.01	3171	15709	4.95396	2.30858	1.45923e-41	7.02773e-40	Ecm1	extracellular matrix protein 1 [Source:MGI Symbol;Acc:MGI:103060]
ENSMUSG00000016194	456.366	153.3	759.431	4.95388	2.30856	4.5081e-10	5.65776e-09	Hsd11b1	hydroxysteroid 11-beta dehydrogenase 1 [Source:MGI Symbol;Acc:MGI:103562]
ENSMUSG00000038721	201.637	67.8756	335.398	4.94136	2.30491	1.42545e-05	0.000112047	Hoxb7	homeobox B7 [Source:MGI Symbol;Acc:MGI:96188]
ENSMUSG00000023367	1272.1	428.427	2115.78	4.93847	2.30406	1.76647e-21	4.26317e-20	Tmem176a	transmembrane protein 176A [Source:MGI Symbol;Acc:MGI:1913308]
ENSMUSG00000108658	436.901	147.231	726.571	4.93491	2.30302	1.12048e-09	1.35359e-08	RP24-74B24.4
ENSMUSG00000001661	321.516	108.456	534.577	4.92897	2.30129	2.72184e-07	2.65122e-06	Hoxc6	homeobox C6 [Source:MGI Symbol;Acc:MGI:96197]
ENSMUSG00000005465	112.472	38.0245	186.919	4.91574	2.29741	0.00116489	0.00631474	Il27ra	interleukin 27 receptor, alpha [Source:MGI Symbol;Acc:MGI:1355318]
ENSMUSG00000017697	191.609	64.8394	318.378	4.91026	2.2958	4.87746e-05	0.000347513	Ada	adenosine deaminase [Source:MGI Symbol;Acc:MGI:87916]
ENSMUSG00000040699	230.676	78.1494	383.203	4.90347	2.2938	7.84622e-06	6.38565e-05	Limd2	LIM domain containing 2 [Source:MGI Symbol;Acc:MGI:1915053]
ENSMUSG00000096054	1186.16	402.498	1969.82	4.894	2.29101	1.328e-19	2.93026e-18	Syne1	spectrin repeat containing, nuclear envelope 1 [Source:MGI Symbol;Acc:MGI:1927152]
ENSMUSG00000039062	1592.83	541.513	2644.14	4.88287	2.28773	3.60837e-24	9.72911e-23	Anpep	alanyl (membrane) aminopeptidase [Source:MGI Symbol;Acc:MGI:5000466]
ENSMUSG00000029570	839.208	285.404	1393.01	4.88083	2.28713	1.29727e-15	2.35336e-14	Lfng	LFNG O-fucosylpeptide 3-beta-N-acetylglucosaminyltransferase [Source:MGI Symbol;Acc:MGI:1095413]
ENSMUSG00000034485	2242.39	763.028	3721.76	4.87761	2.28618	2.87014e-28	8.85361e-27	Uaca	uveal autoantigen with coiled-coil domains and ankyrin repeats [Source:MGI Symbol;Acc:MGI:1919815]
ENSMUSG00000003420	5510.8	1877.82	9143.78	4.86936	2.28373	1.12385e-38	4.96978e-37	Fcgrt	Fc receptor, IgG, alpha chain transporter [Source:MGI Symbol;Acc:MGI:103017]
ENSMUSG00000044043	124.17	42.3768	205.963	4.86026	2.28103	0.000924985	0.00512475	Pcdhb14	protocadherin beta 14 [Source:MGI Symbol;Acc:MGI:2136749]
ENSMUSG00000027864	4314.27	1474.35	7154.2	4.85245	2.27871	4.64197e-37	1.94531e-35	Ptgfrn	prostaglandin F2 receptor negative regulator [Source:MGI Symbol;Acc:MGI:1277114]
ENSMUSG00000048388	279.718	95.6017	463.834	4.85174	2.2785	8.83377e-07	8.08043e-06	Fam171b	family with sequence similarity 171, member B [Source:MGI Symbol;Acc:MGI:2444579]
ENSMUSG00000031990	517.351	176.997	857.705	4.84586	2.27675	1.61499e-10	2.10503e-09	Jam3	junction adhesion molecule 3 [Source:MGI Symbol;Acc:MGI:1933825]
ENSMUSG00000045087	138.483	47.439	229.527	4.83836	2.27452	0.000658109	0.0037665	S1pr5	sphingosine-1-phosphate receptor 5 [Source:MGI Symbol;Acc:MGI:2150641]
ENSMUSG00000026437	162.205	55.6184	268.791	4.83276	2.27285	0.000170718	0.0011023	Cdk18	cyclin-dependent kinase 18 [Source:MGI Symbol;Acc:MGI:97518]
ENSMUSG00000040111	797.347	273.945	1320.75	4.82123	2.2694	8.02649e-15	1.38741e-13	Gramd1b	GRAM domain containing 1B [Source:MGI Symbol;Acc:MGI:1925037]
ENSMUSG00000021719	126.286	43.4247	209.148	4.81634	2.26794	0.00078095	0.004392	Rgs7bp	regulator of G-protein signalling 7 binding protein [Source:MGI Symbol;Acc:MGI:106334]
ENSMUSG00000038517	1249.15	429.671	2068.63	4.81446	2.26737	4.59878e-20	1.03912e-18	Tbkbp1	TBK1 binding protein 1 [Source:MGI Symbol;Acc:MGI:1920424]
ENSMUSG00000021556	1398.08	481.045	2315.12	4.81269	2.26684	9.01244e-23	2.28202e-21	Golm1	golgi membrane protein 1 [Source:MGI Symbol;Acc:MGI:1917329]
ENSMUSG00000022912	3914.68	1348.49	6480.87	4.80603	2.26485	1.54143e-35	6.11594e-34	Pros1	protein S (alpha) [Source:MGI Symbol;Acc:MGI:1095733]
ENSMUSG00000045312	1486.09	513.714	2458.47	4.78568	2.25872	8.17151e-23	2.07639e-21	Lhfpl2	lipoma HMGIC fusion partner-like 2 [Source:MGI Symbol;Acc:MGI:2145236]
ENSMUSG00000047414	725.088	250.895	1199.28	4.78	2.25701	1.24429e-13	2.00198e-12	Flrt2	fibronectin leucine rich transmembrane protein 2 [Source:MGI Symbol;Acc:MGI:3603594]
ENSMUSG00000061353	5282.93	1829.9	8735.95	4.774	2.2552	1.44784e-37	6.12685e-36	Cxcl12	chemokine (C-X-C motif) ligand 12 [Source:MGI Symbol;Acc:MGI:103556]
ENSMUSG00000055799	1365.95	473.159	2258.75	4.77376	2.25513	4.21449e-21	1.00037e-19	Tcf7l1	transcription factor 7 like 1 (T cell specific, HMG box) [Source:MGI Symbol;Acc:MGI:1202876]
ENSMUSG00000026249	2082.89	721.537	3444.25	4.77349	2.25504	8.54046e-27	2.51949e-25	Serpine2	serine (or cysteine) peptidase inhibitor, clade E, member 2 [Source:MGI Symbol;Acc:MGI:101780]
ENSMUSG00000017897	157.791	54.6648	260.918	4.77305	2.25491	0.000199976	0.00127447	Eya2	eyes absent 2 homolog (Drosophila) [Source:MGI Symbol;Acc:MGI:109341]
ENSMUSG00000040852	760.371	263.593	1257.15	4.76928	2.25377	1.12702e-13	1.82143e-12	Plekhh2	pleckstrin homology domain containing, family H (with MyTH4 domain) member 2 [Source:MGI Symbol;Acc:MGI:2146813]
ENSMUSG00000051439	387.155	134.312	639.997	4.76499	2.25247	2.71455e-08	2.91024e-07	Cd14	CD14 antigen [Source:MGI Symbol;Acc:MGI:88318]
ENSMUSG00000047910	221.842	77.008	366.676	4.76153	2.25142	2.39435e-05	0.00018135	Pcdhb16	protocadherin beta 16 [Source:MGI Symbol;Acc:MGI:2136752]
ENSMUSG00000026358	158.977	55.1945	262.759	4.7606	2.25114	0.000141765	0.000927824	Rgs1	regulator of G-protein signaling 1 [Source:MGI Symbol;Acc:MGI:1354694]
ENSMUSG00000074577	349.753	121.432	578.074	4.76047	2.2511	8.27078e-08	8.45214e-07	Fam65c	family with sequence similarity 65, member C [Source:MGI Symbol;Acc:MGI:1916803]
ENSMUSG00000052516	569.222	197.739	940.704	4.7573	2.25014	2.62068e-11	3.57988e-10	Robo2	roundabout homolog 2 (Drosophila) [Source:MGI Symbol;Acc:MGI:1890110]
ENSMUSG00000038248	192.787	67.004	318.57	4.75449	2.24929	0.000138416	0.000907093	Sobp	sine oculis-binding protein homolog (Drosophila) [Source:MGI Symbol;Acc:MGI:1924427]
ENSMUSG00000020520	1493.53	520.145	2466.92	4.74277	2.24573	5.3363e-22	1.3083e-20	Galnt10	UDP-N-acetyl-alpha-D-galactosamine:polypeptide N-acetylgalactosaminyltransferase 10 [Source:MGI Symbol;Acc:MGI:1890480]
ENSMUSG00000038235	3719.92	1295.8	6144.04	4.74151	2.24535	4.67134e-34	1.75981e-32	F11r	F11 receptor [Source:MGI Symbol;Acc:MGI:1321398]
ENSMUSG00000042228	650.232	226.57	1073.89	4.73979	2.24482	1.67927e-12	2.5182e-11	Lyn	Yamaguchi sarcoma viral (v-yes-1) oncogene homolog [Source:MGI Symbol;Acc:MGI:96892]
ENSMUSG00000021760	630.948	220.022	1041.87	4.73533	2.24346	2.34585e-12	3.48637e-11	Gpx8	glutathione peroxidase 8 (putative) [Source:MGI Symbol;Acc:MGI:1916840]
ENSMUSG00000097142	197.532	68.9827	326.081	4.72699	2.24092	3.79325e-05	0.000276925	Gm26778	predicted gene, 26778 [Source:MGI Symbol;Acc:MGI:5477272]
ENSMUSG00000024548	931.109	325.302	1536.92	4.72458	2.24019	3.85751e-16	7.18474e-15	Setbp1	SET binding protein 1 [Source:MGI Symbol;Acc:MGI:1933199]
ENSMUSG00000026778	282.66	98.8796	466.441	4.71726	2.23795	1.04097e-06	9.4699e-06	Prkcq	protein kinase C, theta [Source:MGI Symbol;Acc:MGI:97601]
ENSMUSG00000028989	223.239	78.117	368.361	4.7155	2.23741	4.28284e-05	0.000309119	Angptl7	angiopoietin-like 7 [Source:MGI Symbol;Acc:MGI:3605801]
ENSMUSG00000070576	435.781	152.684	718.878	4.70827	2.2352	3.24265e-09	3.77187e-08	Mn1	meningioma 1 [Source:MGI Symbol;Acc:MGI:1261813]
ENSMUSG00000024065	1595.21	559.279	2631.15	4.70454	2.23405	2.09098e-23	5.49397e-22	Ehd3	EH-domain containing 3 [Source:MGI Symbol;Acc:MGI:1928900]
ENSMUSG00000044037	2413.52	846.715	3980.32	4.7009	2.23294	3.14796e-28	9.68299e-27	Als2cl	ALS2 C-terminal like [Source:MGI Symbol;Acc:MGI:2447532]
ENSMUSG00000031451	4996.38	1753.29	8239.47	4.69943	2.23249	5.06099e-37	2.11681e-35	Gas6	growth arrest specific 6 [Source:MGI Symbol;Acc:MGI:95660]
ENSMUSG00000052302	207.301	72.7706	341.832	4.6974	2.23186	4.40097e-05	0.000316905	Tbc1d30	TBC1 domain family, member 30 [Source:MGI Symbol;Acc:MGI:1921944]
ENSMUSG00000042918	209.443	73.6114	345.274	4.69049	2.22974	2.14343e-05	0.000163837	Mamstr	MEF2 activating motif and SAP domain containing transcriptional regulator [Source:MGI Symbol;Acc:MGI:1921740]
ENSMUSG00000044548	2503.12	880.075	4126.17	4.68843	2.2291	1.13602e-28	3.58094e-27	Dact1	dapper homolog 1, antagonist of beta-catenin (xenopus) [Source:MGI Symbol;Acc:MGI:1891740]
ENSMUSG00000020758	12471.9	4388.97	20554.8	4.68329	2.22752	1.02772e-39	4.7284e-38	Itgb4	integrin beta 4 [Source:MGI Symbol;Acc:MGI:96613]
ENSMUSG00000041353	132.734	46.7111	218.756	4.68317	2.22749	0.000872997	0.00486789	Tmem29	transmembrane protein 29 [Source:MGI Symbol;Acc:MGI:1923420]
ENSMUSG00000031377	284.654	100.332	468.976	4.67426	2.22474	1.3212e-06	1.18694e-05	Bmx	BMX non-receptor tyrosine kinase [Source:MGI Symbol;Acc:MGI:1101778]
ENSMUSG00000036596	164.948	58.2351	271.662	4.66491	2.22185	0.000193261	0.00123605	Cpz	carboxypeptidase Z [Source:MGI Symbol;Acc:MGI:88487]
ENSMUSG00000039114	389.442	137.669	641.216	4.65768	2.21961	5.21462e-08	5.4238e-07	Nrn1	neuritin 1 [Source:MGI Symbol;Acc:MGI:1915654]
ENSMUSG00000026544	301.893	106.81	496.976	4.6529	2.21813	1.55259e-06	1.38504e-05	Dusp23	dual specificity phosphatase 23 [Source:MGI Symbol;Acc:MGI:1915690]
ENSMUSG00000040147	271.02	96.1987	445.841	4.63458	2.21244	3.63793e-06	3.09955e-05	Maob	monoamine oxidase B [Source:MGI Symbol;Acc:MGI:96916]
ENSMUSG00000052852	128.104	45.5027	210.705	4.6306	2.2112	0.000890104	0.00495561	Reep1	receptor accessory protein 1 [Source:MGI Symbol;Acc:MGI:1098827]
ENSMUSG00000108218	149.093	52.9587	245.227	4.63054	2.21118	0.000449471	0.00266869	Olfr1372-ps1	olfactory receptor 1372, pseudogene 1 [Source:MGI Symbol;Acc:MGI:3031206]
ENSMUSG00000038725	2982.26	1059.6	4904.93	4.62904	2.21071	3.3228e-31	1.1369e-29	Pkhd1l1	polycystic kidney and hepatic disease 1-like 1 [Source:MGI Symbol;Acc:MGI:2183153]
ENSMUSG00000035778	3073.9	1092.99	5054.81	4.62478	2.20938	2.99917e-31	1.03107e-29	Ggta1	glycoprotein galactosyltransferase alpha 1, 3 [Source:MGI Symbol;Acc:MGI:95704]
ENSMUSG00000037411	1769.66	629.522	2909.81	4.62225	2.20859	2.21401e-23	5.81017e-22	Serpine1	serine (or cysteine) peptidase inhibitor, clade E, member 1 [Source:MGI Symbol;Acc:MGI:97608]
ENSMUSG00000029086	244.179	86.9474	401.41	4.6167	2.20686	1.5464e-05	0.000121025	Prom1	prominin 1 [Source:MGI Symbol;Acc:MGI:1100886]
ENSMUSG00000038119	1274.71	455.256	2094.16	4.59996	2.20162	3.83507e-19	8.26815e-18	Cdon	cell adhesion molecule-related/down-regulated by oncogenes [Source:MGI Symbol;Acc:MGI:1926387]
ENSMUSG00000038781	1041.35	372.458	1710.25	4.59179	2.19906	7.29974e-17	1.41569e-15	Stap2	signal transducing adaptor family member 2 [Source:MGI Symbol;Acc:MGI:2147039]
ENSMUSG00000030088	227.763	81.5039	374.022	4.58901	2.19818	1.0237e-05	8.2445e-05	Aldh1l1	aldehyde dehydrogenase 1 family, member L1 [Source:MGI Symbol;Acc:MGI:1340024]
ENSMUSG00000046808	1027.36	368.036	1686.68	4.58292	2.19627	1.69541e-16	3.21875e-15	Atp10d	ATPase, class V, type 10D [Source:MGI Symbol;Acc:MGI:2450125]
ENSMUSG00000033152	621.857	223.247	1020.47	4.57101	2.19251	1.47072e-11	2.05844e-10	Podxl2	podocalyxin-like 2 [Source:MGI Symbol;Acc:MGI:2442488]
ENSMUSG00000024427	1158.47	416.104	1900.83	4.56816	2.19161	4.06629e-18	8.43854e-17	Spry4	sprouty homolog 4 (Drosophila) [Source:MGI Symbol;Acc:MGI:1345144]
ENSMUSG00000048583	479.24	172.253	786.227	4.56437	2.19042	1.88892e-09	2.24675e-08	Igf2	insulin-like growth factor 2 [Source:MGI Symbol;Acc:MGI:96434]
ENSMUSG00000029217	1106.14	398.321	1813.96	4.55401	2.18714	1.41072e-17	2.82718e-16	Tec	tec protein tyrosine kinase [Source:MGI Symbol;Acc:MGI:98662]
ENSMUSG00000019850	3235.93	1165.27	5306.59	4.55398	2.18713	2.99245e-30	9.92467e-29	Tnfaip3	tumor necrosis factor, alpha-induced protein 3 [Source:MGI Symbol;Acc:MGI:1196377]
ENSMUSG00000071656	3627.57	1307.07	5948.08	4.5507	2.18609	3.98463e-32	1.40332e-30	Lrrn4cl	LRRN4 C-terminal like [Source:MGI Symbol;Acc:MGI:1916102]
ENSMUSG00000021701	13290.9	4789.11	21792.7	4.55046	2.18601	1.61718e-38	7.10772e-37	Plk2	polo-like kinase 2 [Source:MGI Symbol;Acc:MGI:1099790]
ENSMUSG00000057182	230.223	82.968	377.478	4.54968	2.18577	9.17033e-06	7.41028e-05	Scn3a	sodium channel, voltage-gated, type III, alpha [Source:MGI Symbol;Acc:MGI:98249]
ENSMUSG00000030717	1207.68	435.35	1980.02	4.5481	2.18527	9.13481e-18	1.84954e-16	Nupr1	nuclear protein transcription regulator 1 [Source:MGI Symbol;Acc:MGI:1891834]
ENSMUSG00000097325	120.99	43.7065	198.273	4.53647	2.18157	0.0018658	0.00954033	Gm16897	predicted gene, 16897 [Source:MGI Symbol;Acc:MGI:4439821]
ENSMUSG00000015222	276.59	100.203	452.977	4.52061	2.17652	3.65271e-06	3.10969e-05	Map2	microtubule-associated protein 2 [Source:MGI Symbol;Acc:MGI:97175]
ENSMUSG00000023206	286.645	104.057	469.233	4.50937	2.17293	4.08878e-06	3.44836e-05	Il15ra	interleukin 15 receptor, alpha chain [Source:MGI Symbol;Acc:MGI:104644]
ENSMUSG00000035914	253.002	92.2036	413.8	4.4879	2.16604	1.87232e-05	0.000144288	Cd276	CD276 antigen [Source:MGI Symbol;Acc:MGI:2183926]
ENSMUSG00000070044	418.386	152.545	684.227	4.48542	2.16524	1.67443e-08	1.82407e-07	Fam149a	family with sequence similarity 149, member A [Source:MGI Symbol;Acc:MGI:2387177]
ENSMUSG00000019768	311.301	113.578	509.023	4.48169	2.16404	8.23053e-07	7.57672e-06	Esr1	estrogen receptor 1 (alpha) [Source:MGI Symbol;Acc:MGI:1352467]
ENSMUSG00000062661	536.603	195.826	877.379	4.48041	2.16363	3.11686e-10	3.96932e-09	Ncs1	neuronal calcium sensor 1 [Source:MGI Symbol;Acc:MGI:109166]
ENSMUSG00000034164	313.679	114.603	512.754	4.47419	2.16162	1.21001e-06	1.09113e-05	Emid1	EMI domain containing 1 [Source:MGI Symbol;Acc:MGI:2155091]
ENSMUSG00000087333	212.259	77.6445	346.873	4.46745	2.15945	2.05733e-05	0.00015759	Gm13652	predicted gene 13652 [Source:MGI Symbol;Acc:MGI:3650033]
ENSMUSG00000001802	498.459	182.371	814.548	4.46644	2.15913	5.98912e-09	6.79479e-08	Lrp3	low density lipoprotein receptor-related protein 3 [Source:MGI Symbol;Acc:MGI:3584516]
ENSMUSG00000048200	2460.2	900.969	4019.42	4.46122	2.15744	1.5718e-27	4.69456e-26	Cracr2b	calcium release activated channel regulator 2B [Source:MGI Symbol;Acc:MGI:2446129]
ENSMUSG00000022895	7178.58	2629.02	11728.1	4.46102	2.15737	3.01093e-36	1.21471e-34	Ets2	E26 avian leukemia oncogene 2, 3' domain [Source:MGI Symbol;Acc:MGI:95456]
ENSMUSG00000004631	2367.88	867.778	3867.98	4.45734	2.15618	2.53467e-26	7.35702e-25	Sgce	sarcoglycan, epsilon [Source:MGI Symbol;Acc:MGI:1329042]
ENSMUSG00000048924	127.306	46.7654	207.846	4.44444	2.152	0.00116178	0.00629948	Ccdc125	coiled-coil domain containing 125 [Source:MGI Symbol;Acc:MGI:1923291]
ENSMUSG00000075394	151.679	55.9117	247.446	4.42566	2.14589	0.000614724	0.00354191	Hoxc4	homeobox C4 [Source:MGI Symbol;Acc:MGI:96195]
ENSMUSG00000074457	1682.39	620.334	2744.44	4.42413	2.14539	2.47092e-22	6.12042e-21	S100a16	S100 calcium binding protein A16 [Source:MGI Symbol;Acc:MGI:1915110]
ENSMUSG00000024074	4653.45	1717.15	7589.76	4.41997	2.14404	7.16886e-34	2.67737e-32	Crim1	cysteine rich transmembrane BMP regulator 1 (chordin like) [Source:MGI Symbol;Acc:MGI:1354756]
ENSMUSG00000021388	566.258	208.993	923.522	4.41891	2.14369	3.9731e-10	5.00958e-09	Aspn	asporin [Source:MGI Symbol;Acc:MGI:1913945]
ENSMUSG00000002831	226.573	83.7107	369.435	4.41323	2.14184	2.31378e-05	0.000175475	Plin4	perilipin 4 [Source:MGI Symbol;Acc:MGI:1929709]
ENSMUSG00000071042	937.218	346.314	1528.12	4.41254	2.14161	1.02987e-14	1.77027e-13	Rasgrp3	RAS, guanyl releasing protein 3 [Source:MGI Symbol;Acc:MGI:3028579]
ENSMUSG00000017057	1103.31	407.766	1798.85	4.41148	2.14126	5.02956e-17	9.85137e-16	Il13ra1	interleukin 13 receptor, alpha 1 [Source:MGI Symbol;Acc:MGI:105052]
ENSMUSG00000031841	2405.06	890.838	3919.27	4.39954	2.13735	1.76834e-26	5.1604e-25	Cdh13	cadherin 13 [Source:MGI Symbol;Acc:MGI:99551]
ENSMUSG00000006205	2939.95	1089.19	4790.7	4.39839	2.13698	1.52174e-28	4.76211e-27	Htra1	HtrA serine peptidase 1 [Source:MGI Symbol;Acc:MGI:1929076]
ENSMUSG00000025277	171.022	63.3988	278.646	4.39513	2.13591	0.000541529	0.00315464	Abhd6	abhydrolase domain containing 6 [Source:MGI Symbol;Acc:MGI:1913332]
ENSMUSG00000015766	1523.86	565.341	2482.39	4.39096	2.13454	2.38343e-20	5.47127e-19	Eps8	epidermal growth factor receptor pathway substrate 8 [Source:MGI Symbol;Acc:MGI:104684]
ENSMUSG00000102752	209.536	77.7613	341.311	4.38921	2.13396	6.87343e-05	0.000476381	Gm7694	predicted gene 7694 [Source:MGI Symbol;Acc:MGI:3649135]
ENSMUSG00000041115	1240.36	460.726	2020	4.38439	2.13238	1.35684e-17	2.72174e-16	Iqsec2	IQ motif and Sec7 domain 2 [Source:MGI Symbol;Acc:MGI:3528396]
ENSMUSG00000030220	984.744	366.301	1603.19	4.3767	2.12984	2.71038e-15	4.82777e-14	Arhgdib	Rho, GDP dissociation inhibitor (GDI) beta [Source:MGI Symbol;Acc:MGI:101940]
ENSMUSG00000036718	374.898	139.553	610.242	4.37283	2.12857	1.04063e-07	1.05399e-06	Micall2	MICAL-like 2 [Source:MGI Symbol;Acc:MGI:2444818]
ENSMUSG00000032997	1314.84	489.615	2140.06	4.3709	2.12793	4.92679e-19	1.05691e-17	Chpf	chondroitin polymerizing factor [Source:MGI Symbol;Acc:MGI:106576]
ENSMUSG00000026126	155.953	58.1445	253.762	4.36433	2.12576	0.000429587	0.00256259	Ptpn18	protein tyrosine phosphatase, non-receptor type 18 [Source:MGI Symbol;Acc:MGI:108410]
ENSMUSG00000021281	449.217	167.667	730.768	4.35844	2.12381	4.8196e-08	5.02745e-07	Tnfaip2	tumor necrosis factor, alpha-induced protein 2 [Source:MGI Symbol;Acc:MGI:104960]
ENSMUSG00000037580	329.675	123.21	536.139	4.35142	2.12149	8.73558e-07	7.99738e-06	Gch1	GTP cyclohydrolase 1 [Source:MGI Symbol;Acc:MGI:95675]
ENSMUSG00000030208	21289.5	7958.98	34620.1	4.34982	2.12095	2.85048e-33	1.03944e-31	Emp1	epithelial membrane protein 1 [Source:MGI Symbol;Acc:MGI:107941]
ENSMUSG00000024168	1216.39	455.019	1977.76	4.34656	2.11987	4.15624e-18	8.61693e-17	Tmem204	transmembrane protein 204 [Source:MGI Symbol;Acc:MGI:3039635]
ENSMUSG00000102615	123.773	46.3071	201.239	4.34575	2.11961	0.00155373	0.00812523	Gm37844	predicted gene, 37844 [Source:MGI Symbol;Acc:MGI:5611072]
ENSMUSG00000038059	195.36	73.101	317.619	4.34494	2.11934	0.000204922	0.00130369	Smim3	small integral membrane protein 3 [Source:MGI Symbol;Acc:MGI:1917088]
ENSMUSG00000039476	149.287	55.9611	242.613	4.33538	2.11616	0.00110772	0.00603966	Prrx2	paired related homeobox 2 [Source:MGI Symbol;Acc:MGI:98218]
ENSMUSG00000022602	2245.19	842.091	3648.3	4.33243	2.11518	4.39024e-25	1.22813e-23	Arc	activity regulated cytoskeletal-associated protein [Source:MGI Symbol;Acc:MGI:88067]
ENSMUSG00000057751	2163.06	811.677	3514.44	4.32985	2.11432	4.86432e-25	1.35549e-23	Megf6	multiple EGF-like-domains 6 [Source:MGI Symbol;Acc:MGI:1919351]
ENSMUSG00000029710	4930.99	1852.24	8009.73	4.32434	2.11248	1.67109e-33	6.156e-32	Ephb4	Eph receptor B4 [Source:MGI Symbol;Acc:MGI:104757]
ENSMUSG00000015653	165.699	62.33	269.067	4.31682	2.10997	0.000387572	0.0023358	Steap2	six transmembrane epithelial antigen of prostate 2 [Source:MGI Symbol;Acc:MGI:1921301]
ENSMUSG00000041515	350.356	131.99	568.723	4.30883	2.1073	2.81804e-07	2.73999e-06	Irf8	interferon regulatory factor 8 [Source:MGI Symbol;Acc:MGI:96395]
ENSMUSG00000031380	157.873	59.5226	256.224	4.30465	2.10589	0.000486354	0.00286253	Figf	c-fos induced growth factor [Source:MGI Symbol;Acc:MGI:108037]
ENSMUSG00000045441	168.473	63.66	273.286	4.2929	2.10195	0.000396581	0.00238744	Gprin3	GPRIN family member 3 [Source:MGI Symbol;Acc:MGI:1924785]
ENSMUSG00000025743	7045.43	2662.76	11428.1	4.29183	2.10159	1.25248e-34	4.81059e-33	Sdc3	syndecan 3 [Source:MGI Symbol;Acc:MGI:1349163]
ENSMUSG00000045838	582.932	220.488	945.377	4.28766	2.10019	5.61923e-10	6.98334e-09	A430105I19Rik	RIKEN cDNA A430105I19 gene [Source:MGI Symbol;Acc:MGI:2685199]
ENSMUSG00000020388	700.955	266.98	1134.93	4.25099	2.0878	1.53497e-11	2.1442e-10	Pdlim4	PDZ and LIM domain 4 [Source:MGI Symbol;Acc:MGI:1353470]
ENSMUSG00000049690	173.937	66.322	281.551	4.24522	2.08584	0.000447563	0.00265809	Nckap5	NCK-associated protein 5 [Source:MGI Symbol;Acc:MGI:2686394]
ENSMUSG00000079654	814.037	310.905	1317.17	4.23656	2.08289	3.36347e-13	5.2476e-12	Prrt4	proline-rich transmembrane protein 4 [Source:MGI Symbol;Acc:MGI:2141677]
ENSMUSG00000027339	2207.41	844.535	3570.28	4.2275	2.07981	2.14203e-24	5.82904e-23	Rassf2	Ras association (RalGDS/AF-6) domain family member 2 [Source:MGI Symbol;Acc:MGI:2442060]
ENSMUSG00000051041	430.656	164.797	696.515	4.2265	2.07946	9.55376e-08	9.71041e-07	Olfml1	olfactomedin-like 1 [Source:MGI Symbol;Acc:MGI:2679264]
ENSMUSG00000059327	318.577	121.999	515.155	4.22261	2.07813	9.2628e-07	8.45499e-06	Eda	ectodysplasin-A [Source:MGI Symbol;Acc:MGI:1195272]
ENSMUSG00000032353	937.593	359.219	1515.97	4.22018	2.0773	1.87813e-14	3.20289e-13	Tmed3	transmembrane emp24 domain containing 3 [Source:MGI Symbol;Acc:MGI:1913361]
ENSMUSG00000072214	342.542	131.272	553.813	4.21881	2.07684	1.29829e-06	1.16684e-05	Sept5	septin 5 [Source:MGI Symbol;Acc:MGI:1195461]
ENSMUSG00000045377	459.18	176.15	742.21	4.21351	2.07502	2.67886e-08	2.8734e-07	Tmem88	transmembrane protein 88 [Source:MGI Symbol;Acc:MGI:1914270]
ENSMUSG00000047747	162.844	62.5212	263.167	4.20925	2.07356	0.000316133	0.00193711	Rnf150	ring finger protein 150 [Source:MGI Symbol;Acc:MGI:2443860]
ENSMUSG00000026640	2658.78	1022.75	4294.8	4.19925	2.07013	6.65015e-26	1.89964e-24	Plxna2	plexin A2 [Source:MGI Symbol;Acc:MGI:107684]
ENSMUSG00000033717	196.665	75.6938	317.637	4.19634	2.06913	0.000108015	0.000723804	Adra2a	adrenergic receptor, alpha 2a [Source:MGI Symbol;Acc:MGI:87934]
ENSMUSG00000024887	728.507	280.449	1176.57	4.1953	2.06877	4.91618e-12	7.15394e-11	Asah2	N-acylsphingosine amidohydrolase 2 [Source:MGI Symbol;Acc:MGI:1859310]
ENSMUSG00000058354	1067.36	411.081	1723.63	4.19292	2.06796	1.79889e-15	3.22279e-14	Krt6a	keratin 6A [Source:MGI Symbol;Acc:MGI:1100845]
ENSMUSG00000097767	166.268	64.1063	268.431	4.18727	2.06601	0.000558741	0.00324703	Miat	myocardial infarction associated transcript (non-protein coding) [Source:MGI Symbol;Acc:MGI:2444886]
ENSMUSG00000043259	595.836	229.808	961.864	4.18552	2.06541	5.41042e-10	6.73158e-09	Fam13c	family with sequence similarity 13, member C [Source:MGI Symbol;Acc:MGI:1918971]
ENSMUSG00000061751	750.908	289.686	1212.13	4.18429	2.06498	3.75262e-12	5.52394e-11	Kalrn	kalirin, RhoGEF kinase [Source:MGI Symbol;Acc:MGI:2685385]
ENSMUSG00000079560	208.119	80.3068	335.931	4.1831	2.06457	8.69988e-05	0.000591964	Hoxa3	homeobox A3 [Source:MGI Symbol;Acc:MGI:96175]
ENSMUSG00000020439	3726.19	1438.75	6013.63	4.17976	2.06342	3.01979e-29	9.68843e-28	Smtn	smoothelin [Source:MGI Symbol;Acc:MGI:1354727]
ENSMUSG00000019853	162.794	62.8869	262.7	4.17735	2.06259	0.000405714	0.00243631	Hebp2	heme binding protein 2 [Source:MGI Symbol;Acc:MGI:1860084]
ENSMUSG00000056870	519.589	200.808	838.37	4.17497	2.06177	2.90423e-09	3.39465e-08	Gulp1	GULP, engulfment adaptor PTB domain containing 1 [Source:MGI Symbol;Acc:MGI:1920407]
ENSMUSG00000046532	568.565	219.978	917.152	4.16929	2.0598	1.01077e-09	1.22379e-08	Ar	androgen receptor [Source:MGI Symbol;Acc:MGI:88064]
ENSMUSG00000031517	1277	494.169	2059.83	4.16828	2.05945	4.74898e-18	9.79886e-17	Gpm6a	glycoprotein m6a [Source:MGI Symbol;Acc:MGI:107671]
ENSMUSG00000026435	1040.73	402.899	1678.55	4.16618	2.05873	2.2612e-15	4.03434e-14	Slc45a3	solute carrier family 45, member 3 [Source:MGI Symbol;Acc:MGI:1922082]
ENSMUSG00000029641	488.386	189.399	787.374	4.15723	2.05562	9.48589e-09	1.05625e-07	Rasl11a	RAS-like, family 11, member A [Source:MGI Symbol;Acc:MGI:1916145]
ENSMUSG00000071637	4172.18	1619.01	6725.34	4.15399	2.0545	2.1771e-29	7.02652e-28	Cebpd	CCAAT/enhancer binding protein (C/EBP), delta [Source:MGI Symbol;Acc:MGI:103573]
ENSMUSG00000020961	333.893	129.676	538.111	4.14967	2.053	1.07172e-06	9.74143e-06	Ston2	stonin 2 [Source:MGI Symbol;Acc:MGI:1918272]
ENSMUSG00000064115	130.692	50.7608	210.624	4.14935	2.05288	0.00162468	0.0084569	Cadm2	cell adhesion molecule 2 [Source:MGI Symbol;Acc:MGI:2442722]
ENSMUSG00000025104	891.84	346.453	1437.23	4.1484	2.05256	1.25039e-13	2.0103e-12	Hdgfrp3	hepatoma-derived growth factor, related protein 3 [Source:MGI Symbol;Acc:MGI:1352760]
ENSMUSG00000046714	699.649	271.943	1127.36	4.14556	2.05157	2.19773e-11	3.02892e-10	Foxc2	forkhead box C2 [Source:MGI Symbol;Acc:MGI:1347481]
ENSMUSG00000039899	7995.07	3107.64	12882.5	4.14543	2.05152	1.35531e-33	5.01837e-32	Fgl2	fibrinogen-like protein 2 [Source:MGI Symbol;Acc:MGI:103266]
ENSMUSG00000067586	607.477	236.264	978.691	4.14237	2.05046	6.2897e-10	7.78526e-09	S1pr3	sphingosine-1-phosphate receptor 3 [Source:MGI Symbol;Acc:MGI:1339365]
ENSMUSG00000056648	388.561	151.21	625.912	4.13936	2.04941	3.14643e-07	3.03878e-06	Hoxb8	homeobox B8 [Source:MGI Symbol;Acc:MGI:96189]
ENSMUSG00000021589	584.762	227.566	941.958	4.13927	2.04938	8.62894e-10	1.0536e-08	Rhobtb3	Rho-related BTB domain containing 3 [Source:MGI Symbol;Acc:MGI:1920546]
ENSMUSG00000060703	572.915	223.098	922.731	4.13598	2.04823	4.65458e-10	5.82469e-09	Cd302	CD302 antigen [Source:MGI Symbol;Acc:MGI:1913455]
ENSMUSG00000091562	492.824	192.321	793.328	4.12503	2.0444	8.36157e-09	9.33939e-08	Gm9581	predicted gene 9581 [Source:MGI Symbol;Acc:MGI:3779989]
ENSMUSG00000041117	390.54	152.453	628.626	4.1234	2.04383	4.55887e-07	4.33323e-06	Ccdc8	coiled-coil domain containing 8 [Source:MGI Symbol;Acc:MGI:3612184]
ENSMUSG00000060477	585.237	228.51	941.963	4.1222	2.04341	2.17144e-09	2.56726e-08	Irak2	interleukin-1 receptor-associated kinase 2 [Source:MGI Symbol;Acc:MGI:2429603]
ENSMUSG00000004266	293.86	114.746	472.975	4.12193	2.04332	4.7974e-06	4.01467e-05	Ptpn6	protein tyrosine phosphatase, non-receptor type 6 [Source:MGI Symbol;Acc:MGI:96055]
ENSMUSG00000041836	626.37	244.778	1007.96	4.11786	2.0419	1.0076e-10	1.32775e-09	Ptpre	protein tyrosine phosphatase, receptor type, E [Source:MGI Symbol;Acc:MGI:97813]
ENSMUSG00000022639	160.153	62.7343	257.571	4.10574	2.03764	0.000395319	0.00238116	Dubr	Dppa2 upstream binding RNA [Source:MGI Symbol;Acc:MGI:1915440]
ENSMUSG00000041378	3677.26	1441.67	5912.86	4.1014	2.03612	1.74797e-29	5.6669e-28	Cldn5	claudin 5 [Source:MGI Symbol;Acc:MGI:1276112]
ENSMUSG00000027217	795.85	312.444	1279.26	4.09436	2.03364	2.32977e-12	3.46486e-11	Tspan18	tetraspanin 18 [Source:MGI Symbol;Acc:MGI:1917186]
ENSMUSG00000024381	1367.3	537.181	2197.42	4.09066	2.03233	8.99573e-18	1.82309e-16	Bin1	bridging integrator 1 [Source:MGI Symbol;Acc:MGI:108092]
ENSMUSG00000054675	439.613	172.823	706.404	4.08745	2.0312	1.24438e-07	1.25097e-06	Tmem119	transmembrane protein 119 [Source:MGI Symbol;Acc:MGI:2385228]
ENSMUSG00000025854	1123.65	441.782	1805.51	4.08688	2.031	9.3386e-16	1.707e-14	Fam20c	family with sequence similarity 20, member C [Source:MGI Symbol;Acc:MGI:2136853]
ENSMUSG00000028064	969.28	381.295	1557.27	4.08415	2.03004	5.44025e-14	8.95962e-13	Sema4a	sema domain, immunoglobulin domain (Ig), transmembrane domain (TM) and short cytoplasmic domain, (semaphorin) 4A [Source:MGI Symbol;Acc:MGI:107560]
ENSMUSG00000031216	1538.91	606.497	2471.32	4.07475	2.02671	3.44517e-19	7.47225e-18	Stard8	START domain containing 8 [Source:MGI Symbol;Acc:MGI:2448556]
ENSMUSG00000024866	185.805	73.245	298.365	4.07353	2.02628	0.000244935	0.00153387	Acy3	aspartoacylase (aminoacylase) 3 [Source:MGI Symbol;Acc:MGI:1918920]
ENSMUSG00000003070	267.434	105.501	429.367	4.06979	2.02495	1.28858e-05	0.000101992	Efna2	ephrin A2 [Source:MGI Symbol;Acc:MGI:102707]
ENSMUSG00000060470	744.413	293.99	1194.84	4.0642	2.02297	6.295e-12	9.04893e-11	Adgrg3	adhesion G protein-coupled receptor G3 [Source:MGI Symbol;Acc:MGI:1859670]
ENSMUSG00000001131	231.53	91.5156	371.545	4.05991	2.02145	7.33534e-05	0.000506448	Timp1	tissue inhibitor of metalloproteinase 1 [Source:MGI Symbol;Acc:MGI:98752]
ENSMUSG00000047497	578.874	229.01	928.737	4.05544	2.01986	2.41265e-09	2.84466e-08	Adamts12	a disintegrin-like and metallopeptidase (reprolysin type) with thrombospondin type 1 motif, 12 [Source:MGI Symbol;Acc:MGI:2146046]
ENSMUSG00000047643	389.517	154.118	624.917	4.05478	2.01963	6.10405e-07	5.71898e-06	Gm5454	predicted gene 5454 [Source:MGI Symbol;Acc:MGI:3648286]
ENSMUSG00000026170	708.54	280.364	1136.72	4.05444	2.0195	4.6947e-11	6.29766e-10	Cyp27a1	cytochrome P450, family 27, subfamily a, polypeptide 1 [Source:MGI Symbol;Acc:MGI:88594]
ENSMUSG00000021725	456.806	181.048	732.564	4.04625	2.01658	5.74787e-08	5.9641e-07	Parp8	poly (ADP-ribose) polymerase family, member 8 [Source:MGI Symbol;Acc:MGI:1098713]
ENSMUSG00000036502	137.628	54.5694	220.687	4.04414	2.01583	0.00145269	0.00765913	Tmem255a	transmembrane protein 255A [Source:MGI Symbol;Acc:MGI:3045722]
ENSMUSG00000045165	258.87	102.657	415.082	4.04338	2.01556	1.65304e-05	0.000128626	AI467606	expressed sequence AI467606 [Source:MGI Symbol;Acc:MGI:2141979]
ENSMUSG00000031217	3979.33	1578.07	6380.59	4.04329	2.01553	1.65725e-28	5.17868e-27	Efnb1	ephrin B1 [Source:MGI Symbol;Acc:MGI:102708]
ENSMUSG00000036292	205.21	81.5271	328.892	4.03415	2.01226	0.000171836	0.00110886	Gramd1c	GRAM domain containing 1C [Source:MGI Symbol;Acc:MGI:2443024]
ENSMUSG00000015202	1054.13	419.108	1689.15	4.03035	2.0109	2.15489e-14	3.64897e-13	Cnksr3	Cnksr family member 3 [Source:MGI Symbol;Acc:MGI:2674130]
ENSMUSG00000027875	2549.89	1014.97	4084.8	4.02455	2.00883	2.32276e-24	6.30998e-23	Hmgcs2	3-hydroxy-3-methylglutaryl-Coenzyme A synthase 2 [Source:MGI Symbol;Acc:MGI:101939]
ENSMUSG00000050379	796.829	317.403	1276.25	4.02093	2.00753	3.86918e-12	5.68391e-11	Sept6	septin 6 [Source:MGI Symbol;Acc:MGI:1888939]
ENSMUSG00000035107	3630.04	1446.03	5814.05	4.0207	2.00745	1.55476e-27	4.65008e-26	Dcbld2	discoidin, CUB and LCCL domain containing 2 [Source:MGI Symbol;Acc:MGI:1920629]
ENSMUSG00000020044	24939.5	9949.09	39929.9	4.01342	2.00483	7.80422e-31	2.64098e-29	Timp3	tissue inhibitor of metalloproteinase 3 [Source:MGI Symbol;Acc:MGI:98754]
ENSMUSG00000029797	258.397	103.198	413.596	4.0078	2.00281	5.81483e-05	0.000408645	Sspo	SCO-spondin [Source:MGI Symbol;Acc:MGI:2674311]
ENSMUSG00000031480	1106.73	442.613	1770.85	4.0009	2.00032	3.71257e-15	6.55352e-14	Thsd1	thrombospondin, type I, domain 1 [Source:MGI Symbol;Acc:MGI:1929096]
ENSMUSG00000000794	238.062	95.2504	380.874	3.99866	1.99952	2.90524e-05	0.00021678	Kcnn3	potassium intermediate/small conductance calcium-activated channel, subfamily N, member 3 [Source:MGI Symbol;Acc:MGI:2153183]
ENSMUSG00000002257	629.5	251.934	1007.07	3.99734	1.99904	6.25909e-10	7.75625e-09	Def6	differentially expressed in FDCP 6 [Source:MGI Symbol;Acc:MGI:1346328]
ENSMUSG00000072623	425.246	170.73	679.763	3.98151	1.99332	1.55897e-07	1.55423e-06	Zfp9	zinc finger protein 9 [Source:MGI Symbol;Acc:MGI:99210]
ENSMUSG00000026773	1624.58	655.155	2594	3.95937	1.98527	1.11701e-18	2.37504e-17	Pfkfb3	6-phosphofructo-2-kinase/fructose-2,6-biphosphatase 3 [Source:MGI Symbol;Acc:MGI:2181202]
ENSMUSG00000020354	263.166	106.24	420.092	3.95418	1.98338	3.28291e-05	0.000241873	Sgcd	sarcoglycan, delta (dystrophin-associated glycoprotein) [Source:MGI Symbol;Acc:MGI:1346525]
ENSMUSG00000026389	5108.87	2068.03	8149.71	3.94082	1.97849	2.19506e-29	7.07392e-28	Steap3	STEAP family member 3 [Source:MGI Symbol;Acc:MGI:1915678]
ENSMUSG00000037754	1345.15	545.125	2145.17	3.93518	1.97643	6.68363e-17	1.29853e-15	Ppp1r16b	protein phosphatase 1, regulatory (inhibitor) subunit 16B [Source:MGI Symbol;Acc:MGI:2151841]
ENSMUSG00000000530	2251.9	912.798	3591.01	3.93407	1.97602	1.90865e-22	4.75491e-21	Acvrl1	activin A receptor, type II-like 1 [Source:MGI Symbol;Acc:MGI:1338946]
ENSMUSG00000025026	5505.2	2232.43	8777.96	3.93202	1.97527	1.1743e-29	3.82426e-28	Add3	adducin 3 (gamma) [Source:MGI Symbol;Acc:MGI:1351615]
ENSMUSG00000039994	2691.23	1092.01	4290.45	3.92894	1.97414	3.79093e-23	9.82914e-22	Timeless	timeless circadian clock 1 [Source:MGI Symbol;Acc:MGI:1321393]
ENSMUSG00000020185	232.906	94.5354	371.276	3.92738	1.97357	7.0817e-05	0.000490188	E2f7	E2F transcription factor 7 [Source:MGI Symbol;Acc:MGI:1289147]
ENSMUSG00000023885	1010.88	411.092	1610.67	3.91803	1.97013	1.22355e-13	1.97153e-12	Thbs2	thrombospondin 2 [Source:MGI Symbol;Acc:MGI:98738]
ENSMUSG00000039607	1485.01	605.016	2365	3.90899	1.9668	3.96125e-18	8.23636e-17	Rbms3	RNA binding motif, single stranded interacting protein [Source:MGI Symbol;Acc:MGI:2444477]
ENSMUSG00000022475	4148.54	1692	6605.08	3.90371	1.96485	4.95256e-28	1.51477e-26	Hdac7	histone deacetylase 7 [Source:MGI Symbol;Acc:MGI:1891835]
ENSMUSG00000079834	229.583	93.6856	365.48	3.90113	1.96389	8.20485e-05	0.000562173	Tmlhe	trimethyllysine hydroxylase, epsilon [Source:MGI Symbol;Acc:MGI:2180203]
ENSMUSG00000045730	1418.85	579.176	2258.52	3.89955	1.96331	2.20161e-17	4.3757e-16	Adrb2	adrenergic receptor, beta 2 [Source:MGI Symbol;Acc:MGI:87938]
ENSMUSG00000040557	275.18	112.459	437.9	3.89386	1.9612	2.24477e-05	0.000170859	Wbscr27	Williams Beuren syndrome chromosome region 27 (human) [Source:MGI Symbol;Acc:MGI:1933146]
ENSMUSG00000013523	157.459	64.3743	250.543	3.89198	1.9605	0.00131322	0.00701334	Bcas1	breast carcinoma amplified sequence 1 [Source:MGI Symbol;Acc:MGI:1924210]
ENSMUSG00000039934	410.831	168.053	653.608	3.8893	1.95951	2.73564e-07	2.66346e-06	Gsap	gamma-secretase activating protein [Source:MGI Symbol;Acc:MGI:2442259]
ENSMUSG00000047996	241.004	98.6569	383.351	3.8857	1.95817	5.64106e-05	0.000397595	Prrg1	proline rich Gla (G-carboxyglutamic acid) 1 [Source:MGI Symbol;Acc:MGI:1917364]
ENSMUSG00000074345	145.251	59.4795	231.022	3.88406	1.95756	0.00186663	0.00954231	Tnfaip8l3	tumor necrosis factor, alpha-induced protein 8-like 3 [Source:MGI Symbol;Acc:MGI:2685363]
ENSMUSG00000026875	364.546	149.637	579.456	3.87241	1.95323	3.685e-06	3.13348e-05	Traf1	TNF receptor-associated factor 1 [Source:MGI Symbol;Acc:MGI:101836]
ENSMUSG00000036661	1220.86	501.214	1940.5	3.8716	1.95293	7.02151e-15	1.21564e-13	Dennd3	DENN/MADD domain containing 3 [Source:MGI Symbol;Acc:MGI:2146009]
ENSMUSG00000032511	334.493	137.483	531.504	3.86596	1.95082	3.47949e-06	2.97041e-05	Scn5a	sodium channel, voltage-gated, type V, alpha [Source:MGI Symbol;Acc:MGI:98251]
ENSMUSG00000000628	2336.57	961.449	3711.69	3.86052	1.94879	4.33584e-21	1.02805e-19	Hk2	hexokinase 2 [Source:MGI Symbol;Acc:MGI:1315197]
ENSMUSG00000042428	313.124	128.89	497.358	3.85877	1.94814	9.208e-06	7.43794e-05	Mgat3	mannoside acetylglucosaminyltransferase 3 [Source:MGI Symbol;Acc:MGI:104532]
ENSMUSG00000031274	664.624	273.735	1055.51	3.85597	1.94709	6.27433e-10	7.77068e-09	Col4a5	collagen, type IV, alpha 5 [Source:MGI Symbol;Acc:MGI:88456]
ENSMUSG00000049892	1646.95	678.669	2615.22	3.85345	1.94615	7.31177e-18	1.4916e-16	Rasd1	RAS, dexamethasone-induced 1 [Source:MGI Symbol;Acc:MGI:1270848]
ENSMUSG00000029163	877.826	361.976	1393.68	3.85018	1.94493	5.43249e-12	7.86819e-11	Emilin1	elastin microfibril interfacer 1 [Source:MGI Symbol;Acc:MGI:1926189]
ENSMUSG00000027544	696.827	287.611	1106.04	3.84562	1.94322	4.83759e-10	6.03973e-09	Nfatc2	nuclear factor of activated T cells, cytoplasmic, calcineurin dependent 2 [Source:MGI Symbol;Acc:MGI:102463]
ENSMUSG00000022723	1551.54	641.053	2462.03	3.8406	1.94133	4.83632e-18	9.96956e-17	Crybg3	beta-gamma crystallin domain containing 3 [Source:MGI Symbol;Acc:MGI:2676311]
ENSMUSG00000038077	542.102	224.367	859.836	3.83227	1.9382	2.44081e-08	2.62196e-07	Kcna6	potassium voltage-gated channel, shaker-related, subfamily, member 6 [Source:MGI Symbol;Acc:MGI:96663]
ENSMUSG00000034686	153.128	63.3842	242.872	3.83175	1.938	0.00139695	0.00741599	Prr7	proline rich 7 (synaptic) [Source:MGI Symbol;Acc:MGI:3487246]
ENSMUSG00000021835	367.648	152.259	583.037	3.82924	1.93706	2.2839e-06	1.99382e-05	Bmp4	bone morphogenetic protein 4 [Source:MGI Symbol;Acc:MGI:88180]
ENSMUSG00000001665	203.154	84.1374	322.171	3.82911	1.93701	0.0002738	0.00169939	Gstt3	glutathione S-transferase, theta 3 [Source:MGI Symbol;Acc:MGI:2143526]
ENSMUSG00000035678	1110.91	460.189	1761.63	3.82805	1.93661	7.87495e-14	1.28616e-12	Tnfsf9	tumor necrosis factor (ligand) superfamily, member 9 [Source:MGI Symbol;Acc:MGI:1101058]
ENSMUSG00000029810	2106.96	873.918	3339.99	3.82186	1.93427	2.00776e-21	4.8401e-20	Tmem176b	transmembrane protein 176B [Source:MGI Symbol;Acc:MGI:1916348]
ENSMUSG00000026655	553.083	229.447	876.718	3.821	1.93395	1.88538e-08	2.04358e-07	Fam107b	family with sequence similarity 107, member B [Source:MGI Symbol;Acc:MGI:1913790]
ENSMUSG00000034471	4281.6	1776.47	6786.74	3.82036	1.93371	6.43492e-28	1.95709e-26	Caskin2	CASK-interacting protein 2 [Source:MGI Symbol;Acc:MGI:2157062]
ENSMUSG00000001663	473.619	197.094	750.143	3.80602	1.92828	5.84933e-08	6.06356e-07	Gstt1	glutathione S-transferase, theta 1 [Source:MGI Symbol;Acc:MGI:107379]
ENSMUSG00000038058	2725.09	1134.36	4315.82	3.80463	1.92776	3.01816e-23	7.86321e-22	Nod1	nucleotide-binding oligomerization domain containing 1 [Source:MGI Symbol;Acc:MGI:1341839]
ENSMUSG00000027932	1366.57	568.884	2164.25	3.80438	1.92766	1.3942e-16	2.65857e-15	Slc27a3	solute carrier family 27 (fatty acid transporter), member 3 [Source:MGI Symbol;Acc:MGI:1347358]
ENSMUSG00000028370	417.966	174.02	661.911	3.80366	1.92739	3.83814e-07	3.67564e-06	Pappa	pregnancy-associated plasma protein A [Source:MGI Symbol;Acc:MGI:97479]
ENSMUSG00000073755	803.926	334.821	1273.03	3.80212	1.92681	1.7502e-11	2.43384e-10	5730409E04Rik	RIKEN cDNA 5730409E04Rik gene [Source:MGI Symbol;Acc:MGI:3609248]
ENSMUSG00000031246	1851.51	771.364	2931.65	3.8006	1.92623	3.75125e-19	8.09552e-18	Sh3bgrl	SH3-binding domain glutamic acid-rich protein like [Source:MGI Symbol;Acc:MGI:1930849]
ENSMUSG00000102692	185.445	77.2729	293.616	3.79973	1.9259	0.00042722	0.00255129	Dchs2	dachsous 2 (Drosophila) [Source:MGI Symbol;Acc:MGI:2685263]
ENSMUSG00000053675	916.323	382.523	1450.12	3.79094	1.92256	2.24922e-12	3.34966e-11	Tgm5	transglutaminase 5 [Source:MGI Symbol;Acc:MGI:1921426]
ENSMUSG00000026814	8327.33	3478.38	13176.3	3.78805	1.92146	1.0882e-30	3.67676e-29	Eng	endoglin [Source:MGI Symbol;Acc:MGI:95392]
ENSMUSG00000038508	570.229	238.26	902.197	3.78661	1.92091	6.42817e-09	7.26242e-08	Gdf15	growth differentiation factor 15 [Source:MGI Symbol;Acc:MGI:1346047]
ENSMUSG00000020009	2343.18	979.064	3707.29	3.78656	1.92089	5.84223e-22	1.43072e-20	Ifngr1	interferon gamma receptor 1 [Source:MGI Symbol;Acc:MGI:107655]
ENSMUSG00000027254	682.292	285.262	1079.32	3.78362	1.91977	8.10544e-10	9.91919e-09	Map1a	microtubule-associated protein 1 A [Source:MGI Symbol;Acc:MGI:1306776]
ENSMUSG00000088088	505.212	211.633	798.792	3.77442	1.91626	7.70683e-08	7.90572e-07	Rmrp	RNA component of mitochondrial RNAase P [Source:MGI Symbol;Acc:MGI:97937]
ENSMUSG00000022102	176.477	74.0368	278.918	3.76729	1.91353	0.000623321	0.00358476	Dok2	docking protein 2 [Source:MGI Symbol;Acc:MGI:1332623]
ENSMUSG00000045679	838.222	351.939	1324.51	3.76345	1.91206	1.32278e-11	1.85981e-10	Pqlc3	PQ loop repeat containing [Source:MGI Symbol;Acc:MGI:2444067]
ENSMUSG00000021990	1063.21	446.443	1679.98	3.76303	1.91189	2.43241e-13	3.84211e-12	Spata13	spermatogenesis associated 13 [Source:MGI Symbol;Acc:MGI:104838]
ENSMUSG00000059602	659.298	276.938	1041.66	3.76134	1.91125	9.41722e-10	1.14211e-08	Syn3	synapsin III [Source:MGI Symbol;Acc:MGI:1351334]
ENSMUSG00000034685	291.824	122.583	461.065	3.76126	1.91121	1.79188e-05	0.000138533	Fam171a2	family with sequence similarity 171, member A2 [Source:MGI Symbol;Acc:MGI:2448496]
ENSMUSG00000034361	1177.24	494.581	1859.9	3.76056	1.91095	2.87761e-14	4.83117e-13	Cpne2	copine II [Source:MGI Symbol;Acc:MGI:2387578]
ENSMUSG00000051351	2291.93	964.522	3619.34	3.75247	1.90784	3.18018e-20	7.25402e-19	Zfp46	zinc finger protein 46 [Source:MGI Symbol;Acc:MGI:99192]
ENSMUSG00000038776	6815.21	2870.1	10760.3	3.74911	1.90655	2.73799e-29	8.81047e-28	Ephx1	epoxide hydrolase 1, microsomal [Source:MGI Symbol;Acc:MGI:95405]
ENSMUSG00000000567	3127.94	1317.67	4938.21	3.74767	1.906	9.53918e-24	2.54661e-22	Sox9	SRY (sex determining region Y)-box 9 [Source:MGI Symbol;Acc:MGI:98371]
ENSMUSG00000035936	319.239	134.501	503.977	3.74703	1.90575	1.06709e-05	8.5748e-05	Aldh5a1	aldhehyde dehydrogenase family 5, subfamily A1 [Source:MGI Symbol;Acc:MGI:2441982]
ENSMUSG00000038253	431.216	181.701	680.732	3.74644	1.90552	5.49002e-07	5.17056e-06	Hoxa5	homeobox A5 [Source:MGI Symbol;Acc:MGI:96177]
ENSMUSG00000042099	3101.41	1307.38	4895.44	3.74445	1.90476	9.90451e-25	2.73183e-23	Kank3	KN motif and ankyrin repeat domains 3 [Source:MGI Symbol;Acc:MGI:1098615]
ENSMUSG00000035697	333.145	140.762	525.528	3.73345	1.90051	1.1237e-05	8.99629e-05	Hmha1	histocompatibility (minor) HA-1 [Source:MGI Symbol;Acc:MGI:1917969]
ENSMUSG00000025921	907.604	383.487	1431.72	3.73342	1.9005	7.70786e-12	1.09582e-10	Rdh10	retinol dehydrogenase 10 (all-trans) [Source:MGI Symbol;Acc:MGI:1924238]
ENSMUSG00000043432	259.128	109.508	408.748	3.73258	1.90017	9.10936e-05	0.000616529	Leng9	leukocyte receptor cluster (LRC) member 9 [Source:MGI Symbol;Acc:MGI:2444509]
ENSMUSG00000098557	1136.82	480.875	1792.76	3.72813	1.89845	4.65469e-14	7.70697e-13	Kctd12	potassium channel tetramerisation domain containing 12 [Source:MGI Symbol;Acc:MGI:2145823]
ENSMUSG00000000402	155.038	65.6458	244.43	3.72347	1.89665	0.00124866	0.00671001	Egfl6	EGF-like-domain, multiple 6 [Source:MGI Symbol;Acc:MGI:1858599]
ENSMUSG00000035954	951.616	403.248	1499.98	3.71975	1.89521	1.78149e-12	2.66779e-11	Dock4	dedicator of cytokinesis 4 [Source:MGI Symbol;Acc:MGI:1918006]
ENSMUSG00000022995	944.957	400.637	1489.28	3.71728	1.89425	7.22597e-12	1.0307e-10	Enah	enabled homolog (Drosophila) [Source:MGI Symbol;Acc:MGI:108360]
ENSMUSG00000016382	2504.6	1062.69	3946.52	3.71369	1.89285	2.08604e-21	5.02323e-20	Pls3	plastin 3 (T-isoform) [Source:MGI Symbol;Acc:MGI:104807]
ENSMUSG00000006342	827.791	351.398	1304.18	3.71141	1.89197	2.41377e-11	3.30979e-10	Susd2	sushi domain containing 2 [Source:MGI Symbol;Acc:MGI:1918983]
ENSMUSG00000036564	391.788	166.406	617.171	3.70884	1.89097	2.44803e-06	2.13108e-05	Ndrg4	N-myc downstream regulated gene 4 [Source:MGI Symbol;Acc:MGI:2384590]
ENSMUSG00000091561	277.092	117.843	436.342	3.70275	1.8886	5.00438e-05	0.000356204	Gm6665	predicted gene 6665 [Source:MGI Symbol;Acc:MGI:3643253]
ENSMUSG00000045636	2184.44	929.261	3439.62	3.70146	1.8881	4.79448e-21	1.13183e-19	Mtus1	mitochondrial tumor suppressor 1 [Source:MGI Symbol;Acc:MGI:2142572]
ENSMUSG00000025791	1163.08	494.867	1831.28	3.70056	1.88774	3.16995e-14	5.3055e-13	Pgm2	phosphoglucomutase 2 [Source:MGI Symbol;Acc:MGI:97565]
ENSMUSG00000031133	838.772	357.092	1320.45	3.69779	1.88666	1.89613e-11	2.63171e-10	Arhgef6	Rac/Cdc42 guanine nucleotide exchange factor (GEF) 6 [Source:MGI Symbol;Acc:MGI:1920591]
ENSMUSG00000053137	718.82	306.568	1131.07	3.68946	1.88341	4.44428e-10	5.58415e-09	Mapk11	mitogen-activated protein kinase 11 [Source:MGI Symbol;Acc:MGI:1338024]
ENSMUSG00000060147	3914.87	1674.4	6155.34	3.67614	1.87819	1.25634e-25	3.56052e-24	Serpinb6a	serine (or cysteine) peptidase inhibitor, clade B, member 6a [Source:MGI Symbol;Acc:MGI:103123]
ENSMUSG00000025278	7839.83	3353.18	12326.5	3.67606	1.87816	7.88111e-29	2.50251e-27	Flnb	filamin, beta [Source:MGI Symbol;Acc:MGI:2446089]
ENSMUSG00000075012	295.381	126.343	464.419	3.67587	1.87808	5.34613e-05	0.000378659	Fjx1	four jointed box 1 (Drosophila) [Source:MGI Symbol;Acc:MGI:1341907]
ENSMUSG00000031355	428.327	183.272	673.382	3.67422	1.87744	6.50419e-07	6.07508e-06	Arhgap6	Rho GTPase activating protein 6 [Source:MGI Symbol;Acc:MGI:1196332]
ENSMUSG00000032431	1822.93	781.505	2864.36	3.66518	1.87389	3.47123e-18	7.2314e-17	Crtap	cartilage associated protein [Source:MGI Symbol;Acc:MGI:1891221]
ENSMUSG00000035356	9388.57	4026.37	14750.8	3.66354	1.87324	2.04186e-28	6.34384e-27	Nfkbiz	nuclear factor of kappa light polypeptide gene enhancer in B cells inhibitor, zeta [Source:MGI Symbol;Acc:MGI:1931595]
ENSMUSG00000009687	1287.59	554.257	2020.92	3.64618	1.86639	5.67447e-15	9.87166e-14	Fxyd5	FXYD domain-containing ion transport regulator 5 [Source:MGI Symbol;Acc:MGI:1201785]
ENSMUSG00000059325	485.307	209.115	761.5	3.64154	1.86455	3.35752e-07	3.23255e-06	Hopx	HOP homeobox [Source:MGI Symbol;Acc:MGI:1916782]
ENSMUSG00000027499	204.677	88.2235	321.13	3.63996	1.86392	0.000350956	0.00213176	Pkia	protein kinase inhibitor, alpha [Source:MGI Symbol;Acc:MGI:104747]
ENSMUSG00000028681	1058.99	456.649	1661.34	3.63811	1.86319	8.37051e-13	1.28099e-11	Ptch2	patched homolog 2 [Source:MGI Symbol;Acc:MGI:1095405]
ENSMUSG00000025324	461.655	199.138	724.172	3.63653	1.86256	5.52087e-07	5.19058e-06	Atp10a	ATPase, class V, type 10A [Source:MGI Symbol;Acc:MGI:1330809]
ENSMUSG00000022257	1087.62	470.85	1704.38	3.61979	1.85591	2.70303e-13	4.25402e-12	Laptm4b	lysosomal-associated protein transmembrane 4B [Source:MGI Symbol;Acc:MGI:1890494]
ENSMUSG00000041828	27240.6	11811	42670.2	3.61274	1.85309	1.1139e-26	3.27269e-25	Abca8a	ATP-binding cassette, sub-family A (ABC1), member 8a [Source:MGI Symbol;Acc:MGI:2386846]
ENSMUSG00000059456	1119.7	486.289	1753.11	3.60508	1.85003	8.28329e-14	1.34776e-12	Ptk2b	PTK2 protein tyrosine kinase 2 beta [Source:MGI Symbol;Acc:MGI:104908]
ENSMUSG00000032487	382.025	165.929	598.121	3.60467	1.84987	7.09571e-06	5.81203e-05	Ptgs2	prostaglandin-endoperoxide synthase 2 [Source:MGI Symbol;Acc:MGI:97798]
ENSMUSG00000021559	2136.3	927.926	3344.68	3.60447	1.84979	2.83273e-19	6.15009e-18	Dapk1	death associated protein kinase 1 [Source:MGI Symbol;Acc:MGI:1916885]
ENSMUSG00000025978	982.954	427.064	1538.84	3.60331	1.84932	5.86556e-12	8.46143e-11	Rftn2	raftlin family member 2 [Source:MGI Symbol;Acc:MGI:1921263]
ENSMUSG00000028152	1809.6	787.247	2831.95	3.59728	1.84691	6.43316e-18	1.31734e-16	Tspan5	tetraspanin 5 [Source:MGI Symbol;Acc:MGI:1928096]
ENSMUSG00000074063	179.854	78.2803	281.429	3.59514	1.84605	0.00117898	0.00637857	Osgin1	oxidative stress induced growth inhibitor 1 [Source:MGI Symbol;Acc:MGI:1919089]
ENSMUSG00000029561	412.272	179.461	645.083	3.59455	1.84581	1.17249e-06	1.06084e-05	Oasl2	2'-5' oligoadenylate synthetase-like 2 [Source:MGI Symbol;Acc:MGI:1344390]
ENSMUSG00000031504	382.133	166.506	597.76	3.59003	1.844	6.54175e-06	5.39302e-05	Rab20	RAB20, member RAS oncogene family [Source:MGI Symbol;Acc:MGI:102789]
ENSMUSG00000006369	881.475	384.719	1378.23	3.58244	1.84094	1.70969e-11	2.3821e-10	Fbln1	fibulin 1 [Source:MGI Symbol;Acc:MGI:95487]
ENSMUSG00000030852	2623.39	1145.05	4101.73	3.58215	1.84082	4.40177e-21	1.0414e-19	Tacc2	transforming, acidic coiled-coil containing protein 2 [Source:MGI Symbol;Acc:MGI:1928899]
ENSMUSG00000025780	1071.92	468.025	1675.81	3.5806	1.8402	9.15079e-13	1.39546e-11	Itih5	inter-alpha (globulin) inhibitor H5 [Source:MGI Symbol;Acc:MGI:1925751]
ENSMUSG00000047061	229.49	100.31	358.669	3.57561	1.83819	0.000263895	0.00164262	Gm9817	predicted gene 9817 [Source:MGI Symbol;Acc:MGI:3809102]
ENSMUSG00000071604	1614.64	707.392	2521.9	3.56506	1.83393	3.54629e-16	6.61649e-15	Fam189a2	family with sequence similarity 189, member A2 [Source:MGI Symbol;Acc:MGI:2685813]
ENSMUSG00000028970	178.437	78.2751	278.598	3.55922	1.83156	0.00134823	0.00718615	Abcb1b	ATP-binding cassette, sub-family B (MDR/TAP), member 1B [Source:MGI Symbol;Acc:MGI:97568]
ENSMUSG00000033227	237.539	104.278	370.799	3.55587	1.8302	0.000241743	0.00151564	Wnt6	wingless-type MMTV integration site family, member 6 [Source:MGI Symbol;Acc:MGI:98960]
ENSMUSG00000038156	634.114	278.523	989.704	3.5534	1.8292	8.66062e-09	9.66342e-08	Spon1	spondin 1, (f-spondin) extracellular matrix protein [Source:MGI Symbol;Acc:MGI:2385287]
ENSMUSG00000032380	330.507	145.259	515.755	3.55058	1.82805	2.69893e-05	0.000202645	Dapk2	death-associated protein kinase 2 [Source:MGI Symbol;Acc:MGI:1341297]
ENSMUSG00000021745	2798.91	1230.41	4367.41	3.54955	1.82764	3.54025e-21	8.45906e-20	Ptprg	protein tyrosine phosphatase, receptor type, G [Source:MGI Symbol;Acc:MGI:97814]
ENSMUSG00000017724	1703.76	749.252	2658.26	3.54788	1.82696	1.09451e-16	2.10193e-15	Etv4	ets variant 4 [Source:MGI Symbol;Acc:MGI:99423]
ENSMUSG00000024664	573.218	252.164	894.273	3.54639	1.82635	3.78824e-08	3.99595e-07	Fads3	fatty acid desaturase 3 [Source:MGI Symbol;Acc:MGI:1928740]
ENSMUSG00000049907	564.821	249.051	880.591	3.53579	1.82203	2.36696e-08	2.54769e-07	Rasl11b	RAS-like, family 11, member B [Source:MGI Symbol;Acc:MGI:1916189]
ENSMUSG00000050822	910.656	401.808	1419.5	3.53279	1.82081	3.95331e-11	5.32958e-10	Slc29a4	solute carrier family 29 (nucleoside transporters), member 4 [Source:MGI Symbol;Acc:MGI:2385330]
ENSMUSG00000021871	1815.46	801.967	2828.96	3.52753	1.81866	3.10796e-16	5.80868e-15	Pnp	purine-nucleoside phosphorylase [Source:MGI Symbol;Acc:MGI:97365]
ENSMUSG00000021759	1098.22	485.192	1711.25	3.52695	1.81842	9.755e-13	1.48342e-11	Ppap2a	phosphatidic acid phosphatase type 2A [Source:MGI Symbol;Acc:MGI:108412]
ENSMUSG00000050953	5552.11	2454.2	8650.03	3.52459	1.81745	9.42995e-25	2.60759e-23	Gja1	gap junction protein, alpha 1 [Source:MGI Symbol;Acc:MGI:95713]
ENSMUSG00000002688	321.732	142.304	501.161	3.52177	1.8163	1.89901e-05	0.000146188	Prkd1	protein kinase D1 [Source:MGI Symbol;Acc:MGI:99879]
ENSMUSG00000030774	282.399	124.981	439.818	3.51908	1.8152	4.33789e-05	0.000312467	Pak1	p21 protein (Cdc42/Rac)-activated kinase 1 [Source:MGI Symbol;Acc:MGI:1339975]
ENSMUSG00000052135	309.866	137.227	482.505	3.51612	1.81398	4.69658e-05	0.000336511	Foxo6	forkhead box O6 [Source:MGI Symbol;Acc:MGI:2676586]
ENSMUSG00000031570	748.896	331.678	1166.11	3.5158	1.81385	6.45522e-10	7.981e-09	Ppapdc1b	phosphatidic acid phosphatase type 2 domain containing 1B [Source:MGI Symbol;Acc:MGI:1919160]
ENSMUSG00000022947	297.367	131.718	463.016	3.5152	1.81361	2.91318e-05	0.000217297	Cbr3	carbonyl reductase 3 [Source:MGI Symbol;Acc:MGI:1309992]
ENSMUSG00000048402	997.861	442.589	1553.13	3.5092	1.81114	6.41365e-12	9.20297e-11	Gli2	GLI-Kruppel family member GLI2 [Source:MGI Symbol;Acc:MGI:95728]
ENSMUSG00000070942	713.232	316.439	1110.02	3.50786	1.81059	1.64477e-09	1.96391e-08	Il1rl2	interleukin 1 receptor-like 2 [Source:MGI Symbol;Acc:MGI:1913107]
ENSMUSG00000022842	183.131	81.2806	284.981	3.50614	1.80988	0.00164017	0.00852777	Ece2	endothelin converting enzyme 2 [Source:MGI Symbol;Acc:MGI:1101356]
ENSMUSG00000020674	4708.97	2097.73	7320.21	3.48958	1.80305	1.40673e-24	3.8603e-23	Pxdn	peroxidasin homolog (Drosophila) [Source:MGI Symbol;Acc:MGI:1916925]
ENSMUSG00000020828	1044.73	465.701	1623.76	3.48669	1.80186	4.24258e-12	6.20714e-11	Pld2	phospholipase D2 [Source:MGI Symbol;Acc:MGI:892877]
ENSMUSG00000034422	1952.77	871.123	3034.43	3.48335	1.80048	9.30436e-18	1.88211e-16	Parp14	poly (ADP-ribose) polymerase family, member 14 [Source:MGI Symbol;Acc:MGI:1919489]
ENSMUSG00000029468	753.589	336.182	1171	3.48322	1.80042	1.97505e-09	2.34276e-08	P2rx7	purinergic receptor P2X, ligand-gated ion channel, 7 [Source:MGI Symbol;Acc:MGI:1339957]
ENSMUSG00000020431	532.05	237.358	826.742	3.4831	1.80037	9.2234e-08	9.399e-07	Adcy1	adenylate cyclase 1 [Source:MGI Symbol;Acc:MGI:99677]
ENSMUSG00000030465	821.281	366.465	1276.1	3.48218	1.79999	2.5033e-10	3.22018e-09	Psd3	pleckstrin and Sec7 domain containing 3 [Source:MGI Symbol;Acc:MGI:1918215]
ENSMUSG00000023827	521.39	232.928	809.853	3.47683	1.79777	2.20875e-07	2.16804e-06	Agpat4	1-acylglycerol-3-phosphate O-acyltransferase 4 (lysophosphatidic acid acyltransferase, delta) [Source:MGI Symbol;Acc:MGI:1915512]
ENSMUSG00000020601	1651.73	738.203	2565.25	3.47499	1.79701	6.16811e-16	1.13902e-14	Trib2	tribbles homolog 2 (Drosophila) [Source:MGI Symbol;Acc:MGI:2145021]
ENSMUSG00000074227	1633.27	731.203	2535.34	3.46735	1.79383	4.05026e-16	7.53725e-15	Spint2	serine protease inhibitor, Kunitz type 2 [Source:MGI Symbol;Acc:MGI:1338031]
ENSMUSG00000056737	3850.01	1723.83	5976.19	3.46681	1.79361	2.06886e-23	5.44246e-22	Capg	capping protein (actin filament), gelsolin-like [Source:MGI Symbol;Acc:MGI:1098259]
ENSMUSG00000062300	1396.68	626.534	2166.83	3.45844	1.79012	1.09991e-14	1.88616e-13	Pvrl2	poliovirus receptor-related 2 [Source:MGI Symbol;Acc:MGI:97822]
ENSMUSG00000025176	172.268	77.3403	267.195	3.45479	1.7886	0.00152057	0.00798075	Hoga1	4-hydroxy-2-oxoglutarate aldolase 1 [Source:MGI Symbol;Acc:MGI:1914682]
ENSMUSG00000056602	2103.69	944.8	3262.58	3.4532	1.78793	4.66665e-18	9.64739e-17	Fry	furry homolog (Drosophila) [Source:MGI Symbol;Acc:MGI:2443895]
ENSMUSG00000018909	10008.9	4500.77	15517	3.44763	1.78561	3.67152e-27	1.09206e-25	Arrb1	arrestin, beta 1 [Source:MGI Symbol;Acc:MGI:99473]
ENSMUSG00000006731	211.235	95.3466	327.123	3.43088	1.77858	0.00111822	0.00609076	B4galnt1	beta-1,4-N-acetyl-galactosaminyl transferase 1 [Source:MGI Symbol;Acc:MGI:1342057]
ENSMUSG00000039168	1026.26	463.244	1589.27	3.43074	1.77852	3.34837e-12	4.94234e-11	Dap	death-associated protein [Source:MGI Symbol;Acc:MGI:1918190]
ENSMUSG00000029122	2005.73	906.241	3105.23	3.42649	1.77673	1.35052e-17	2.71158e-16	Evc	Ellis van Creveld gene syndrome [Source:MGI Symbol;Acc:MGI:1890596]
ENSMUSG00000021253	1029.42	465.652	1593.19	3.42141	1.77459	1.46162e-11	2.04702e-10	Tgfb3	transforming growth factor, beta 3 [Source:MGI Symbol;Acc:MGI:98727]
ENSMUSG00000037736	1050.22	475.161	1625.29	3.4205	1.77421	1.40918e-11	1.97742e-10	Limch1	LIM and calponin homology domains 1 [Source:MGI Symbol;Acc:MGI:1924819]
ENSMUSG00000027907	461.13	208.764	713.495	3.41771	1.77303	5.51562e-07	5.1879e-06	S100a11	S100 calcium binding protein A11 [Source:MGI Symbol;Acc:MGI:1338798]
ENSMUSG00000032596	1280.33	580.08	1980.58	3.41432	1.7716	1.27108e-13	2.04052e-12	Uba7	ubiquitin-like modifier activating enzyme 7 [Source:MGI Symbol;Acc:MGI:1349462]
ENSMUSG00000027737	203.479	92.312	314.646	3.4085	1.76914	0.000930286	0.00514884	Slc7a11	solute carrier family 7 (cationic amino acid transporter, y+ system), member 11 [Source:MGI Symbol;Acc:MGI:1347355]
ENSMUSG00000029563	468.053	212.455	723.651	3.40614	1.76814	5.49703e-07	5.17449e-06	Foxp2	forkhead box P2 [Source:MGI Symbol;Acc:MGI:2148705]
ENSMUSG00000024818	416.021	188.959	643.083	3.40329	1.76693	2.25134e-06	1.96699e-05	Slc25a45	solute carrier family 25, member 45 [Source:MGI Symbol;Acc:MGI:2147731]
ENSMUSG00000071847	2101.83	955.456	3248.2	3.39964	1.76538	2.12495e-17	4.22722e-16	Apcdd1	adenomatosis polyposis coli down-regulated 1 [Source:MGI Symbol;Acc:MGI:3513977]
ENSMUSG00000028402	2250.32	1024.1	3476.54	3.39473	1.7633	1.58698e-18	3.36111e-17	Mpdz	multiple PDZ domain protein [Source:MGI Symbol;Acc:MGI:1343489]
ENSMUSG00000039942	448.129	204.259	691.999	3.38785	1.76037	3.73834e-06	3.17759e-05	Ptger4	prostaglandin E receptor 4 (subtype EP4) [Source:MGI Symbol;Acc:MGI:104311]
ENSMUSG00000030605	2945.87	1342.8	4548.95	3.38766	1.76029	3.04961e-20	6.96354e-19	Mfge8	milk fat globule-EGF factor 8 protein [Source:MGI Symbol;Acc:MGI:102768]
ENSMUSG00000039145	200.434	91.6242	309.244	3.37514	1.75495	0.00161505	0.00841135	Camk1d	calcium/calmodulin-dependent protein kinase ID [Source:MGI Symbol;Acc:MGI:2442190]
ENSMUSG00000102428	190.126	86.9417	293.311	3.37365	1.75431	0.00135521	0.00721444	Pcdhga12	protocadherin gamma subfamily A, 12 [Source:MGI Symbol;Acc:MGI:1935229]
ENSMUSG00000034382	819.324	374.937	1263.71	3.37046	1.75295	1.49425e-09	1.79211e-08	AI661453	expressed sequence AI661453 [Source:MGI Symbol;Acc:MGI:2146908]
ENSMUSG00000027224	330.925	151.466	510.384	3.36962	1.75259	2.75321e-05	0.00020629	Duoxa1	dual oxidase maturation factor 1 [Source:MGI Symbol;Acc:MGI:2384861]
ENSMUSG00000016028	2278.6	1043.97	3513.22	3.36524	1.75071	1.62268e-17	3.24896e-16	Celsr1	cadherin, EGF LAG seven-pass G-type receptor 1 (flamingo homolog, Drosophila) [Source:MGI Symbol;Acc:MGI:1100883]
ENSMUSG00000031849	746.603	342.121	1151.09	3.36455	1.75042	1.71303e-09	2.04204e-08	Comp	cartilage oligomeric matrix protein [Source:MGI Symbol;Acc:MGI:88469]
ENSMUSG00000034205	1335.8	613.971	2057.63	3.35135	1.74474	1.39926e-13	2.23964e-12	Loxl2	lysyl oxidase-like 2 [Source:MGI Symbol;Acc:MGI:2137913]
ENSMUSG00000100975	318.329	146.355	490.302	3.35008	1.7442	4.22038e-05	0.00030531	Gm28875	predicted gene 28875 [Source:MGI Symbol;Acc:MGI:5579581]
ENSMUSG00000068417	307.528	141.497	473.56	3.34678	1.74277	8.44291e-05	0.000576474	Pnp2	purine-nucleoside phosphorylase 2 [Source:MGI Symbol;Acc:MGI:3712328]
ENSMUSG00000054263	5048.25	2324.62	7771.88	3.34329	1.74127	1.73548e-24	4.7384e-23	Lifr	leukemia inhibitory factor receptor [Source:MGI Symbol;Acc:MGI:96788]
ENSMUSG00000001300	4573.62	2109.82	7037.43	3.33556	1.73793	4.31294e-23	1.11425e-21	Efnb2	ephrin B2 [Source:MGI Symbol;Acc:MGI:105097]
ENSMUSG00000015647	6014.41	2776.55	9252.28	3.3323	1.73652	4.8032e-24	1.28545e-22	Lama5	laminin, alpha 5 [Source:MGI Symbol;Acc:MGI:105382]
ENSMUSG00000059149	348.052	160.738	535.366	3.33067	1.73581	1.68048e-05	0.000130527	Mfsd4	major facilitator superfamily domain containing 4 [Source:MGI Symbol;Acc:MGI:2442786]
ENSMUSG00000024349	1956.91	903.976	3009.84	3.32956	1.73533	2.02085e-16	3.81649e-15	Tmem173	transmembrane protein 173 [Source:MGI Symbol;Acc:MGI:1919762]
ENSMUSG00000040987	619.065	285.979	952.152	3.32945	1.73528	3.14866e-08	3.35237e-07	Mill2	MHC I like leukocyte 2 [Source:MGI Symbol;Acc:MGI:2179989]
ENSMUSG00000041444	5216.03	2411.78	8020.29	3.32547	1.73356	4.48227e-23	1.15662e-21	Arhgap32	Rho GTPase activating protein 32 [Source:MGI Symbol;Acc:MGI:2450166]
ENSMUSG00000019312	307.994	142.454	473.534	3.32412	1.73297	5.36558e-05	0.000379913	Grb7	growth factor receptor bound protein 7 [Source:MGI Symbol;Acc:MGI:102683]
ENSMUSG00000052085	296.037	136.992	455.081	3.32195	1.73203	9.44034e-05	0.000637532	Dock8	dedicator of cytokinesis 8 [Source:MGI Symbol;Acc:MGI:1921396]
ENSMUSG00000021876	2895.78	1341.62	4449.94	3.31684	1.72981	9.53103e-20	2.11601e-18	Rnase4	ribonuclease, RNase A family 4 [Source:MGI Symbol;Acc:MGI:1926217]
ENSMUSG00000026471	1023.94	474.394	1573.48	3.31683	1.7298	3.3222e-11	4.5182e-10	Mr1	major histocompatibility complex, class I-related [Source:MGI Symbol;Acc:MGI:1195463]
ENSMUSG00000034573	4186.1	1939.46	6432.74	3.31676	1.72977	4.41795e-22	1.08438e-20	Ptpn13	protein tyrosine phosphatase, non-receptor type 13 [Source:MGI Symbol;Acc:MGI:103293]
ENSMUSG00000040703	835.842	387.282	1284.4	3.31645	1.72964	5.30065e-10	6.60261e-09	Cyp2s1	cytochrome P450, family 2, subfamily s, polypeptide 1 [Source:MGI Symbol;Acc:MGI:1921384]
ENSMUSG00000074934	1192.98	553.307	1832.66	3.31219	1.72779	2.86644e-12	4.24839e-11	Grem1	gremlin 1 [Source:MGI Symbol;Acc:MGI:1344337]
ENSMUSG00000030560	1262.93	586.923	1938.94	3.30356	1.72402	3.28409e-13	5.13486e-12	Ctsc	cathepsin C [Source:MGI Symbol;Acc:MGI:109553]
ENSMUSG00000066687	1823.4	847.596	2799.2	3.30252	1.72357	1.05419e-15	1.92045e-14	Zbtb16	zinc finger and BTB domain containing 16 [Source:MGI Symbol;Acc:MGI:103222]
ENSMUSG00000000223	453.07	210.657	695.483	3.30149	1.72312	2.46706e-06	2.14679e-05	Drp2	dystrophin related protein 2 [Source:MGI Symbol;Acc:MGI:107432]
ENSMUSG00000028036	222.009	103.307	340.71	3.29803	1.7216	0.000914966	0.00507444	Ptgfr	prostaglandin F receptor [Source:MGI Symbol;Acc:MGI:97796]
ENSMUSG00000032177	292.388	136.082	448.695	3.29725	1.72126	0.000110097	0.000736612	Pde4a	phosphodiesterase 4A, cAMP specific [Source:MGI Symbol;Acc:MGI:99558]
ENSMUSG00000038236	527.896	245.849	809.944	3.29448	1.72005	4.10267e-07	3.91682e-06	Hoxa7	homeobox A7 [Source:MGI Symbol;Acc:MGI:96179]
ENSMUSG00000022018	212.322	98.9186	325.725	3.29286	1.71934	0.00182428	0.00935236	Rgcc	regulator of cell cycle [Source:MGI Symbol;Acc:MGI:1913464]
ENSMUSG00000037625	936.32	436.444	1436.2	3.29067	1.71838	8.88452e-11	1.1736e-09	Cldn11	claudin 11 [Source:MGI Symbol;Acc:MGI:106925]
ENSMUSG00000075588	320.203	149.299	491.106	3.2894	1.71783	4.56195e-05	0.000327515	Hoxb2	homeobox B2 [Source:MGI Symbol;Acc:MGI:96183]
ENSMUSG00000089762	3294.92	1536.44	5053.4	3.28904	1.71767	3.82944e-20	8.70743e-19	Ier5l	immediate early response 5-like [Source:MGI Symbol;Acc:MGI:1919750]
ENSMUSG00000059810	1678.12	784.949	2571.29	3.27575	1.71182	2.26595e-15	4.03948e-14	Rgs3	regulator of G-protein signaling 3 [Source:MGI Symbol;Acc:MGI:1354734]
ENSMUSG00000063564	1116.26	522.351	1710.17	3.27399	1.71105	1.98116e-11	2.74444e-10	Col23a1	collagen, type XXIII, alpha 1 [Source:MGI Symbol;Acc:MGI:2653243]
ENSMUSG00000079481	1080.97	506.213	1655.72	3.2708	1.70964	5.77455e-12	8.34434e-11	Nhsl2	NHS-like 2 [Source:MGI Symbol;Acc:MGI:3645090]
ENSMUSG00000055994	399.552	187.635	611.468	3.25881	1.70435	1.3832e-05	0.000108979	Nod2	nucleotide-binding oligomerization domain containing 2 [Source:MGI Symbol;Acc:MGI:2429397]
ENSMUSG00000033855	773.775	363.396	1184.15	3.25858	1.70425	2.03278e-09	2.40859e-08	Ston1	stonin 1 [Source:MGI Symbol;Acc:MGI:1924307]
ENSMUSG00000074305	3066.44	1440.18	4692.7	3.25841	1.70417	4.38898e-20	9.93794e-19	Peak1	pseudopodium-enriched atypical kinase 1 [Source:MGI Symbol;Acc:MGI:2442366]
ENSMUSG00000022754	773.272	363.284	1183.26	3.25712	1.7036	6.88678e-09	7.76513e-08	Tmem45a	transmembrane protein 45a [Source:MGI Symbol;Acc:MGI:1913122]
ENSMUSG00000042349	648.749	305.11	992.387	3.25256	1.70158	6.58053e-08	6.78899e-07	Ikbke	inhibitor of kappaB kinase epsilon [Source:MGI Symbol;Acc:MGI:1929612]
ENSMUSG00000040152	18388	8653.64	28122.4	3.24978	1.70034	1.85693e-23	4.89686e-22	Thbs1	thrombospondin 1 [Source:MGI Symbol;Acc:MGI:98737]
ENSMUSG00000001657	372.929	175.555	570.303	3.24857	1.69981	2.28842e-05	0.000173753	Hoxc8	homeobox C8 [Source:MGI Symbol;Acc:MGI:96198]
ENSMUSG00000010047	877.874	413.941	1341.81	3.24154	1.69668	5.05875e-10	6.30856e-09	Hyal2	hyaluronoglucosaminidase 2 [Source:MGI Symbol;Acc:MGI:1196334]
ENSMUSG00000034947	276.797	130.557	423.038	3.24026	1.69611	0.000182503	0.00117036	Tmem106a	transmembrane protein 106A [Source:MGI Symbol;Acc:MGI:1922056]
ENSMUSG00000020926	277.188	130.793	423.583	3.23858	1.69536	0.0004592	0.00272048	Adam11	a disintegrin and metallopeptidase domain 11 [Source:MGI Symbol;Acc:MGI:1098667]
ENSMUSG00000021025	17586.6	8300.19	26873	3.23763	1.69494	1.78826e-23	4.72152e-22	Nfkbia	nuclear factor of kappa light polypeptide gene enhancer in B cells inhibitor, alpha [Source:MGI Symbol;Acc:MGI:104741]
ENSMUSG00000022893	22209.6	10503.1	33916	3.22914	1.69115	3.56682e-22	8.78462e-21	Adamts1	a disintegrin-like and metallopeptidase (reprolysin type) with thrombospondin type 1 motif, 1 [Source:MGI Symbol;Acc:MGI:109249]
ENSMUSG00000003949	1494.88	707.06	2282.71	3.22845	1.69084	1.51245e-13	2.41545e-12	Hlf	hepatic leukemia factor [Source:MGI Symbol;Acc:MGI:96108]
ENSMUSG00000022504	183.708	86.9178	280.498	3.22716	1.69026	0.00172976	0.00892278	Ciita	class II transactivator [Source:MGI Symbol;Acc:MGI:108445]
ENSMUSG00000047446	2752.84	1303.06	4202.61	3.22518	1.68938	2.9804e-18	6.22687e-17	Arl4a	ADP-ribosylation factor-like 4A [Source:MGI Symbol;Acc:MGI:99437]
ENSMUSG00000069601	656.542	310.985	1002.1	3.22233	1.6881	1.28421e-07	1.28982e-06	Ank3	ankyrin 3, epithelial [Source:MGI Symbol;Acc:MGI:88026]
ENSMUSG00000010175	3522.96	1669.89	5376.03	3.21939	1.68679	5.17163e-20	1.1637e-18	Prox1	prospero homeobox 1 [Source:MGI Symbol;Acc:MGI:97772]
ENSMUSG00000025321	693.763	329.074	1058.45	3.21645	1.68547	3.27847e-08	3.4803e-07	Itgb8	integrin beta 8 [Source:MGI Symbol;Acc:MGI:1338035]
ENSMUSG00000028039	535.458	254.386	816.53	3.2098	1.68248	8.34875e-07	7.66596e-06	Efna3	ephrin A3 [Source:MGI Symbol;Acc:MGI:106644]
ENSMUSG00000031639	374.129	177.845	570.412	3.20735	1.68138	1.61474e-05	0.000125873	Tlr3	toll-like receptor 3 [Source:MGI Symbol;Acc:MGI:2156367]
ENSMUSG00000030790	1602.55	762.018	2443.08	3.20607	1.68081	1.33055e-14	2.27625e-13	Adm	adrenomedullin [Source:MGI Symbol;Acc:MGI:108058]
ENSMUSG00000028541	500.878	238.2	763.556	3.20553	1.68056	2.48816e-06	2.16341e-05	B4galt2	UDP-Gal:betaGlcNAc beta 1,4- galactosyltransferase, polypeptide 2 [Source:MGI Symbol;Acc:MGI:1858493]
ENSMUSG00000038068	511.844	243.432	780.257	3.20523	1.68043	6.16008e-07	5.76897e-06	Rnf144b	ring finger protein 144B [Source:MGI Symbol;Acc:MGI:2384986]
ENSMUSG00000025494	460.013	218.785	701.24	3.20515	1.68039	4.7057e-06	3.94251e-05	Sigirr	single immunoglobulin and toll-interleukin 1 receptor (TIR) domain [Source:MGI Symbol;Acc:MGI:1344402]
ENSMUSG00000031351	302.853	144.302	461.405	3.1975	1.67694	0.000129726	0.000855503	Zfp185	zinc finger protein 185 [Source:MGI Symbol;Acc:MGI:108095]
ENSMUSG00000031558	483.404	230.41	736.398	3.19604	1.67628	3.20512e-06	2.75139e-05	Slit2	slit homolog 2 (Drosophila) [Source:MGI Symbol;Acc:MGI:1315205]
ENSMUSG00000005973	2516.8	1200.54	3833.06	3.19277	1.67481	1.66077e-17	3.32215e-16	Rcn1	reticulocalbin 1 [Source:MGI Symbol;Acc:MGI:104559]
ENSMUSG00000033722	803.485	383.955	1223.02	3.18531	1.67143	7.85433e-09	8.791e-08	BC034090	cDNA sequence BC034090 [Source:MGI Symbol;Acc:MGI:2672904]
ENSMUSG00000026664	530.525	253.528	807.521	3.18513	1.67135	6.94905e-07	6.46863e-06	Phyh	phytanoyl-CoA hydroxylase [Source:MGI Symbol;Acc:MGI:891978]
ENSMUSG00000031304	397.271	189.992	604.549	3.18197	1.66992	5.73001e-06	4.75281e-05	Il2rg	interleukin 2 receptor, gamma chain [Source:MGI Symbol;Acc:MGI:96551]
ENSMUSG00000044468	1157.77	554.069	1761.46	3.17913	1.66863	5.62781e-11	7.51672e-10	Fam46c	family with sequence similarity 46, member C [Source:MGI Symbol;Acc:MGI:1921895]
ENSMUSG00000052911	16931.8	8103.44	25760.2	3.17892	1.66853	3.11814e-23	8.11392e-22	Lamb2	laminin, beta 2 [Source:MGI Symbol;Acc:MGI:99916]
ENSMUSG00000033960	2994.78	1433.34	4556.22	3.17874	1.66845	8.79026e-19	1.87641e-17	9430020K01Rik	RIKEN cDNA 9430020K01 gene [Source:MGI Symbol;Acc:MGI:2685174]
ENSMUSG00000038756	371.411	177.903	564.92	3.17544	1.66696	3.92087e-05	0.000285471	Ttll6	tubulin tyrosine ligase-like family, member 6 [Source:MGI Symbol;Acc:MGI:2683461]
ENSMUSG00000054150	2234.16	1070.56	3397.76	3.17383	1.66623	1.15792e-16	2.21779e-15	Syne3	spectrin repeat containing, nuclear envelope family member 3 [Source:MGI Symbol;Acc:MGI:2442408]
ENSMUSG00000075415	2442.82	1172.27	3713.36	3.16766	1.66342	4.03487e-17	7.93182e-16	Fnbp1	formin binding protein 1 [Source:MGI Symbol;Acc:MGI:109606]
ENSMUSG00000059336	346.336	166.272	526.401	3.16591	1.66262	5.41256e-05	0.000383114	Slc14a1	solute carrier family 14 (urea transporter), member 1 [Source:MGI Symbol;Acc:MGI:1351654]
ENSMUSG00000025790	1993.36	957.184	3029.53	3.16504	1.66223	6.21524e-16	1.14674e-14	Slco3a1	solute carrier organic anion transporter family, member 3a1 [Source:MGI Symbol;Acc:MGI:1351867]
ENSMUSG00000027430	367.034	176.297	557.77	3.1638	1.66166	4.32581e-05	0.000312012	Dtd1	D-tyrosyl-tRNA deacylase 1 [Source:MGI Symbol;Acc:MGI:1913294]
ENSMUSG00000023942	4176.9	2006.54	6347.27	3.1633	1.66143	2.99344e-20	6.84976e-19	Slc29a1	solute carrier family 29 (nucleoside transporters), member 1 [Source:MGI Symbol;Acc:MGI:1927073]
ENSMUSG00000047976	845.665	406.746	1284.58	3.1582	1.6591	4.64287e-09	5.32895e-08	Kcna1	potassium voltage-gated channel, shaker-related subfamily, member 1 [Source:MGI Symbol;Acc:MGI:96654]
ENSMUSG00000031647	1237.97	595.467	1880.47	3.15798	1.659	1.09986e-11	1.55192e-10	Mfap3l	microfibrillar-associated protein 3-like [Source:MGI Symbol;Acc:MGI:1918556]
ENSMUSG00000090394	565.404	272.224	858.584	3.15396	1.65716	4.28043e-07	4.07933e-06	4930523C07Rik	RIKEN cDNA 4930523C07 gene [Source:MGI Symbol;Acc:MGI:1914897]
ENSMUSG00000035863	3411.36	1643.67	5179.05	3.1509	1.65577	1.42518e-19	3.1351e-18	Palm	paralemmin [Source:MGI Symbol;Acc:MGI:1261814]
ENSMUSG00000041120	2742.35	1322.04	4162.66	3.14865	1.65474	8.14981e-18	1.65787e-16	Nbl1	neuroblastoma, suppression of tumorigenicity 1 [Source:MGI Symbol;Acc:MGI:104591]
ENSMUSG00000092675	232.451	112.074	352.827	3.14816	1.65451	0.000936377	0.0051799	Gm25262	predicted gene, 25262 [Source:MGI Symbol;Acc:MGI:5455039]
ENSMUSG00000025888	339.54	164.152	514.927	3.13688	1.64933	5.70697e-05	0.000401848	Casp1	caspase 1 [Source:MGI Symbol;Acc:MGI:96544]
ENSMUSG00000046841	1202.15	581.219	1823.07	3.13664	1.64922	9.29995e-12	1.31784e-10	Ckap4	cytoskeleton-associated protein 4 [Source:MGI Symbol;Acc:MGI:2444926]
ENSMUSG00000034462	6502	3143.68	9860.33	3.13656	1.64918	1.80401e-22	4.5046e-21	Pkd2	polycystic kidney disease 2 [Source:MGI Symbol;Acc:MGI:1099818]
ENSMUSG00000030770	3575.78	1729.52	5422.03	3.13499	1.64846	1.33016e-19	2.93204e-18	Parva	parvin, alpha [Source:MGI Symbol;Acc:MGI:1931144]
ENSMUSG00000052698	2113	1023.35	3202.65	3.12958	1.64597	3.79022e-15	6.67968e-14	Tln2	talin 2 [Source:MGI Symbol;Acc:MGI:1917799]
ENSMUSG00000020120	415.614	201.385	629.842	3.12755	1.64503	1.85702e-05	0.00014321	Plek	pleckstrin [Source:MGI Symbol;Acc:MGI:1860485]
ENSMUSG00000042700	3501.43	1698.87	5303.98	3.12205	1.64249	1.23894e-19	2.73655e-18	Sipa1l1	signal-induced proliferation-associated 1 like 1 [Source:MGI Symbol;Acc:MGI:2443679]
ENSMUSG00000019970	9931.5	4820.37	15042.6	3.12064	1.64184	5.21784e-23	1.34162e-21	Sgk1	serum/glucocorticoid regulated kinase 1 [Source:MGI Symbol;Acc:MGI:1340062]
ENSMUSG00000029207	2101.02	1020.01	3182.04	3.11962	1.64137	1.3781e-15	2.49165e-14	Apbb2	amyloid beta (A4) precursor protein-binding, family B, member 2 [Source:MGI Symbol;Acc:MGI:108405]
ENSMUSG00000030339	1823.59	885.51	2761.66	3.11872	1.64096	1.93721e-14	3.29585e-13	Ltbr	lymphotoxin B receptor [Source:MGI Symbol;Acc:MGI:104875]
ENSMUSG00000053617	10027	4871.4	15182.6	3.11668	1.64001	4.8161e-23	1.2398e-21	Sh3pxd2a	SH3 and PX domains 2A [Source:MGI Symbol;Acc:MGI:1298393]
ENSMUSG00000036111	342.429	166.368	518.491	3.11654	1.63994	0.000173808	0.00112025	Lmo1	LIM domain only 1 [Source:MGI Symbol;Acc:MGI:102812]
ENSMUSG00000003134	1655.77	804.599	2506.94	3.11576	1.63959	3.86463e-14	6.43827e-13	Tbc1d8	TBC1 domain family, member 8 [Source:MGI Symbol;Acc:MGI:1927225]
ENSMUSG00000021223	1356.03	659.421	2052.64	3.11279	1.63821	1.3705e-12	2.06665e-11	Papln	papilin, proteoglycan-like sulfated glycoprotein [Source:MGI Symbol;Acc:MGI:2386139]
ENSMUSG00000041263	290.183	141.301	439.066	3.10732	1.63567	0.000592079	0.00342513	Rusc1	RUN and SH3 domain containing 1 [Source:MGI Symbol;Acc:MGI:1919546]
ENSMUSG00000019889	1947.15	948.189	2946.1	3.10709	1.63556	3.59241e-15	6.35699e-14	Ptprk	protein tyrosine phosphatase, receptor type, K [Source:MGI Symbol;Acc:MGI:103310]
ENSMUSG00000018672	995.233	484.721	1505.74	3.10641	1.63525	3.52336e-10	4.46334e-09	Copz2	coatomer protein complex, subunit zeta 2 [Source:MGI Symbol;Acc:MGI:1929008]
ENSMUSG00000038145	2857.78	1395.34	4320.23	3.0962	1.6305	1.76314e-18	3.73055e-17	Snrk	SNF related kinase [Source:MGI Symbol;Acc:MGI:108104]
ENSMUSG00000022010	10095.6	4934.89	15256.3	3.09152	1.62832	7.45574e-23	1.89897e-21	Tsc22d1	TSC22 domain family, member 1 [Source:MGI Symbol;Acc:MGI:109127]
ENSMUSG00000036295	380.107	185.979	574.235	3.08764	1.6265	2.4032e-05	0.000181913	Lrrn3	leucine rich repeat protein 3, neuronal [Source:MGI Symbol;Acc:MGI:106036]
ENSMUSG00000050947	640.597	314.04	967.154	3.07972	1.6228	3.14943e-07	3.04032e-06	Amigo1	adhesion molecule with Ig like domain 1 [Source:MGI Symbol;Acc:MGI:2653612]
ENSMUSG00000044244	1222.31	599.995	1844.63	3.07441	1.62031	2.9614e-11	4.03767e-10	Il20rb	interleukin 20 receptor beta [Source:MGI Symbol;Acc:MGI:2143266]
ENSMUSG00000009097	2917.33	1432.98	4401.67	3.07168	1.61903	1.09477e-17	2.20628e-16	Tbx1	T-box 1 [Source:MGI Symbol;Acc:MGI:98493]
ENSMUSG00000028464	967.101	476.26	1457.94	3.06124	1.61411	1.28599e-09	1.54835e-08	Tpm2	tropomyosin 2, beta [Source:MGI Symbol;Acc:MGI:98810]
ENSMUSG00000033705	2123.19	1046.61	3199.77	3.05728	1.61225	3.63373e-15	6.41959e-14	Stard9	START domain containing 9 [Source:MGI Symbol;Acc:MGI:3045258]
ENSMUSG00000055435	2422.45	1194.24	3650.67	3.0569	1.61207	1.13813e-16	2.18182e-15	Maf	avian musculoaponeurotic fibrosarcoma (v-maf) AS42 oncogene homolog [Source:MGI Symbol;Acc:MGI:96909]
ENSMUSG00000034586	1601.6	790.208	2412.99	3.05361	1.61052	1.78986e-13	2.8417e-12	Hid1	HID1 domain containing [Source:MGI Symbol;Acc:MGI:2445087]
ENSMUSG00000024883	190.097	93.8731	286.32	3.05007	1.60884	0.00164384	0.0085448	Rin1	Ras and Rab interactor 1 [Source:MGI Symbol;Acc:MGI:2385695]
ENSMUSG00000006494	1001.52	494.891	1508.16	3.04745	1.6076	8.9731e-10	1.09377e-08	Pdk1	pyruvate dehydrogenase kinase, isoenzyme 1 [Source:MGI Symbol;Acc:MGI:1926119]
ENSMUSG00000045671	1708.22	844.847	2571.59	3.04385	1.6059	2.08687e-13	3.30597e-12	Spred2	sprouty-related, EVH1 domain containing 2 [Source:MGI Symbol;Acc:MGI:2150019]
ENSMUSG00000031790	787.639	389.655	1185.62	3.04275	1.60538	2.49415e-08	2.67793e-07	Mmp15	matrix metallopeptidase 15 [Source:MGI Symbol;Acc:MGI:109320]
ENSMUSG00000024665	358.759	177.698	539.82	3.03784	1.60305	9.3282e-05	0.000630353	Fads2	fatty acid desaturase 2 [Source:MGI Symbol;Acc:MGI:1930079]
ENSMUSG00000053799	639.67	317.103	962.238	3.03447	1.60144	2.0912e-07	2.05826e-06	Exoc6	exocyst complex component 6 [Source:MGI Symbol;Acc:MGI:1351611]
ENSMUSG00000074766	531.716	264.169	799.263	3.02557	1.59721	2.06232e-06	1.81283e-05	Ism1	isthmin 1 homolog (zebrafish) [Source:MGI Symbol;Acc:MGI:2442963]
ENSMUSG00000053007	562.147	279.293	845.001	3.0255	1.59717	2.43668e-06	2.12206e-05	Creb5	cAMP responsive element binding protein 5 [Source:MGI Symbol;Acc:MGI:2443973]
ENSMUSG00000026887	511.077	254.236	767.918	3.02049	1.59478	2.32102e-06	2.0246e-05	Mrrf	mitochondrial ribosome recycling factor [Source:MGI Symbol;Acc:MGI:1915121]
ENSMUSG00000097006	367.465	182.799	552.131	3.02043	1.59475	5.71837e-05	0.000402388	9530082P21Rik	RIKEN cDNA 9530082P21 gene [Source:MGI Symbol;Acc:MGI:3603340]
ENSMUSG00000033192	321.978	160.195	483.761	3.01982	1.59446	0.000122619	0.000814095	Lpcat2	lysophosphatidylcholine acyltransferase 2 [Source:MGI Symbol;Acc:MGI:3606214]
ENSMUSG00000038244	1557.76	775.074	2340.44	3.01964	1.59438	6.1353e-13	9.44268e-12	Mical2	microtubule associated monooxygenase, calponin and LIM domain containing 2 [Source:MGI Symbol;Acc:MGI:2444947]
ENSMUSG00000028843	1344.92	669.322	2020.52	3.01876	1.59395	1.66101e-11	2.31578e-10	Sh3bgrl3	SH3 domain binding glutamic acid-rich protein-like 3 [Source:MGI Symbol;Acc:MGI:1920973]
ENSMUSG00000036560	3126.74	1556.47	4697	3.01772	1.59346	7.69041e-17	1.48879e-15	Lgi4	leucine-rich repeat LGI family, member 4 [Source:MGI Symbol;Acc:MGI:2180197]
ENSMUSG00000033287	1824.61	908.557	2740.66	3.0165	1.59288	5.97414e-14	9.82394e-13	Kctd17	potassium channel tetramerisation domain containing 17 [Source:MGI Symbol;Acc:MGI:1920094]
ENSMUSG00000039747	379.347	189.291	569.402	3.00808	1.58884	2.57907e-05	0.000194591	Orai2	ORAI calcium release-activated calcium modulator 2 [Source:MGI Symbol;Acc:MGI:2443195]
ENSMUSG00000040428	1046.5	522.411	1570.58	3.00641	1.58804	9.01586e-10	1.09836e-08	Plekha4	pleckstrin homology domain containing, family A (phosphoinositide binding specific) member 4 [Source:MGI Symbol;Acc:MGI:1916467]
ENSMUSG00000004508	1843.73	920.724	2766.73	3.00495	1.58734	1.40855e-13	2.25285e-12	Gab2	growth factor receptor bound protein 2-associated protein 2 [Source:MGI Symbol;Acc:MGI:1333854]
ENSMUSG00000056917	3018.23	1508.45	4528	3.00175	1.5858	1.04457e-16	2.0078e-15	Sipa1	signal-induced proliferation associated gene 1 [Source:MGI Symbol;Acc:MGI:107576]
ENSMUSG00000092837	979.44	490.129	1468.75	2.99666	1.58336	1.00107e-08	1.11124e-07	Rpph1	ribonuclease P RNA component H1 [Source:MGI Symbol;Acc:MGI:1934664]
ENSMUSG00000036585	462.804	231.611	693.998	2.99639	1.58323	1.58542e-05	0.000123855	Fgf1	fibroblast growth factor 1 [Source:MGI Symbol;Acc:MGI:95515]
ENSMUSG00000055745	272.874	136.691	409.056	2.99255	1.58138	0.0012119	0.00653681	Ldoc1l	leucine zipper, down-regulated in cancer 1-like [Source:MGI Symbol;Acc:MGI:2675858]
ENSMUSG00000045672	1230.53	616.578	1844.48	2.99149	1.58086	3.02329e-10	3.85697e-09	Col27a1	collagen, type XXVII, alpha 1 [Source:MGI Symbol;Acc:MGI:2672118]
ENSMUSG00000024299	4253.34	2132.3	6374.39	2.98944	1.57988	2.80099e-18	5.86906e-17	Adamts10	a disintegrin-like and metallopeptidase (reprolysin type) with thrombospondin type 1 motif, 10 [Source:MGI Symbol;Acc:MGI:2449112]
ENSMUSG00000029185	1990.21	1000.37	2980.05	2.97894	1.5748	1.56986e-14	2.68353e-13	Fam114a1	family with sequence similarity 114, member A1 [Source:MGI Symbol;Acc:MGI:1915553]
ENSMUSG00000033467	459.434	231.084	687.784	2.97633	1.57354	1.245e-05	9.88732e-05	Crlf2	cytokine receptor-like factor 2 [Source:MGI Symbol;Acc:MGI:1889506]
ENSMUSG00000034751	1038.96	523.062	1554.86	2.97261	1.57173	5.50235e-10	6.84203e-09	Mast4	microtubule associated serine/threonine kinase family member 4 [Source:MGI Symbol;Acc:MGI:1918885]
ENSMUSG00000078350	473.073	238.331	707.815	2.96988	1.57041	2.23209e-05	0.000170133	Smim1	small integral membrane protein 1 [Source:MGI Symbol;Acc:MGI:1916109]
ENSMUSG00000027805	507.999	255.99	760.007	2.96889	1.56992	7.16485e-06	5.86422e-05	Pfn2	profilin 2 [Source:MGI Symbol;Acc:MGI:97550]
ENSMUSG00000037852	7747.51	3904.19	11590.8	2.96882	1.56989	1.7878e-20	4.1347e-19	Cpe	carboxypeptidase E [Source:MGI Symbol;Acc:MGI:101932]
ENSMUSG00000055301	783.588	395.414	1171.76	2.96338	1.56725	6.40494e-08	6.61732e-07	Adh7	alcohol dehydrogenase 7 (class IV), mu or sigma polypeptide [Source:MGI Symbol;Acc:MGI:87926]
ENSMUSG00000027901	366.968	185.26	548.675	2.96164	1.5664	8.68391e-05	0.000591064	Dennd2d	DENN/MADD domain containing 2D [Source:MGI Symbol;Acc:MGI:2181193]
ENSMUSG00000029108	1757.54	889.101	2625.98	2.95353	1.56244	4.01838e-13	6.23787e-12	Pcdh7	protocadherin 7 [Source:MGI Symbol;Acc:MGI:1860487]
ENSMUSG00000016262	712.767	360.868	1064.67	2.95029	1.56086	2.15318e-07	2.11542e-06	Sertad4	SERTA domain containing 4 [Source:MGI Symbol;Acc:MGI:2443496]
ENSMUSG00000025931	252.114	127.791	376.437	2.94573	1.55863	0.000946314	0.00522746	Paqr8	progestin and adipoQ receptor family member VIII [Source:MGI Symbol;Acc:MGI:1921479]
ENSMUSG00000056632	1097.33	556.399	1638.27	2.94442	1.55798	1.58869e-09	1.89839e-08	Dsg3	desmoglein 3 [Source:MGI Symbol;Acc:MGI:99499]
ENSMUSG00000002006	396.951	201.337	592.566	2.94316	1.55736	8.37938e-05	0.000573041	Pdzd4	PDZ domain containing 4 [Source:MGI Symbol;Acc:MGI:2443483]
ENSMUSG00000050234	421.266	214.027	628.505	2.93657	1.55413	3.45182e-05	0.000253712	Gja4	gap junction protein, alpha 4 [Source:MGI Symbol;Acc:MGI:95715]
ENSMUSG00000004098	12441.9	6323.36	18560.5	2.93523	1.55347	9.14657e-21	2.13361e-19	Col5a3	collagen, type V, alpha 3 [Source:MGI Symbol;Acc:MGI:1858212]
ENSMUSG00000005951	793.596	403.867	1183.32	2.92998	1.55089	3.04624e-07	2.94728e-06	Shpk	sedoheptulokinase [Source:MGI Symbol;Acc:MGI:1921887]
ENSMUSG00000020785	373.932	190.331	557.532	2.92928	1.55055	8.87775e-05	0.000602172	Camkk1	calcium/calmodulin-dependent protein kinase kinase 1, alpha [Source:MGI Symbol;Acc:MGI:1891766]
ENSMUSG00000068220	6470.31	3293.61	9647.02	2.92901	1.55041	3.62693e-19	7.84287e-18	Lgals1	lectin, galactose binding, soluble 1 [Source:MGI Symbol;Acc:MGI:96777]
ENSMUSG00000050965	1402.61	715.037	2090.18	2.92317	1.54754	5.98413e-11	7.97786e-10	Prkca	protein kinase C, alpha [Source:MGI Symbol;Acc:MGI:97595]
ENSMUSG00000024253	381.726	194.79	568.663	2.91936	1.54565	6.49328e-05	0.000452062	Dync2li1	dynein cytoplasmic 2 light intermediate chain 1 [Source:MGI Symbol;Acc:MGI:1913996]
ENSMUSG00000033730	1081.03	552.112	1609.95	2.91598	1.54398	3.12847e-09	3.6469e-08	Egr3	early growth response 3 [Source:MGI Symbol;Acc:MGI:1306780]
ENSMUSG00000048763	648.935	331.637	966.232	2.91352	1.54276	4.45513e-07	4.23649e-06	Hoxb3	homeobox B3 [Source:MGI Symbol;Acc:MGI:96184]
ENSMUSG00000031434	421.025	215.177	626.873	2.91329	1.54265	7.40756e-05	0.000511108	Morc4	microrchidia 4 [Source:MGI Symbol;Acc:MGI:1922996]
ENSMUSG00000027358	718.424	367.29	1069.56	2.91202	1.54202	2.93887e-07	2.84978e-06	Bmp2	bone morphogenetic protein 2 [Source:MGI Symbol;Acc:MGI:88177]
ENSMUSG00000063628	643.702	329.217	958.187	2.9105	1.54127	1.1758e-06	1.06339e-05	Gm7665	predicted pseudogene 7665 [Source:MGI Symbol;Acc:MGI:3645651]
ENSMUSG00000031778	248.078	126.921	369.236	2.90918	1.54061	0.00143384	0.00758076	Cx3cl1	chemokine (C-X3-C motif) ligand 1 [Source:MGI Symbol;Acc:MGI:1097153]
ENSMUSG00000026278	1141.48	584.128	1698.82	2.90831	1.54018	9.43051e-10	1.14308e-08	Bok	BCL2-related ovarian killer [Source:MGI Symbol;Acc:MGI:1858494]
ENSMUSG00000058571	319.437	163.48	475.393	2.90795	1.54	0.000611176	0.00352523	Gpc6	glypican 6 [Source:MGI Symbol;Acc:MGI:1346322]
ENSMUSG00000027199	657.98	336.743	979.218	2.90791	1.53998	1.08266e-06	9.83262e-06	Gatm	glycine amidinotransferase (L-arginine:glycine amidinotransferase) [Source:MGI Symbol;Acc:MGI:1914342]
ENSMUSG00000003469	508.489	260.402	756.575	2.90542	1.53874	1.25462e-05	9.95596e-05	Phyhip	phytanoyl-CoA hydroxylase interacting protein [Source:MGI Symbol;Acc:MGI:1860417]
ENSMUSG00000031681	2448.96	1254.23	3643.69	2.90511	1.53859	4.01325e-15	7.06123e-14	Smad1	SMAD family member 1 [Source:MGI Symbol;Acc:MGI:109452]
ENSMUSG00000027947	644.206	331.294	957.118	2.88903	1.53058	1.47162e-06	1.31552e-05	Il6ra	interleukin 6 receptor, alpha [Source:MGI Symbol;Acc:MGI:105304]
ENSMUSG00000034855	527.507	271.371	783.643	2.88772	1.52993	7.0191e-06	5.76076e-05	Cxcl10	chemokine (C-X-C motif) ligand 10 [Source:MGI Symbol;Acc:MGI:1352450]
ENSMUSG00000021054	842.871	433.891	1251.85	2.88517	1.52866	1.23734e-08	1.35887e-07	Sgpp1	sphingosine-1-phosphate phosphatase 1 [Source:MGI Symbol;Acc:MGI:2135760]
ENSMUSG00000060568	340.351	175.511	505.192	2.87841	1.52527	0.000420829	0.00251457	Fam78b	family with sequence similarity 78, member B [Source:MGI Symbol;Acc:MGI:2443050]
ENSMUSG00000034006	1459.78	753.402	2166.16	2.87516	1.52364	2.3309e-11	3.20022e-10	Pqlc1	PQ loop repeat containing 1 [Source:MGI Symbol;Acc:MGI:1914193]
ENSMUSG00000037362	323.688	167.065	480.31	2.87499	1.52356	0.000285212	0.00176212	Nov	nephroblastoma overexpressed gene [Source:MGI Symbol;Acc:MGI:109185]
ENSMUSG00000056121	1086.13	561.24	1611.02	2.87046	1.52128	9.30965e-10	1.1316e-08	Fez2	fasciculation and elongation protein zeta 2 (zygin II) [Source:MGI Symbol;Acc:MGI:2675856]
ENSMUSG00000074971	998.483	516.11	1480.86	2.86926	1.52068	2.4883e-09	2.93067e-08	Fibin	fin bud initiation factor homolog (zebrafish) [Source:MGI Symbol;Acc:MGI:1914856]
ENSMUSG00000027368	1553.26	802.878	2303.64	2.86923	1.52066	1.72768e-11	2.40408e-10	Dusp2	dual specificity phosphatase 2 [Source:MGI Symbol;Acc:MGI:101911]
ENSMUSG00000028944	1698.62	878.169	2519.08	2.86856	1.52033	5.66248e-12	8.19581e-11	Prkag2	protein kinase, AMP-activated, gamma 2 non-catalytic subunit [Source:MGI Symbol;Acc:MGI:1336153]
ENSMUSG00000055737	1065.19	551.945	1578.43	2.85975	1.51589	3.67784e-09	4.25747e-08	Ghr	growth hormone receptor [Source:MGI Symbol;Acc:MGI:95708]
ENSMUSG00000029851	680.936	353.022	1008.85	2.85776	1.51488	1.01607e-06	9.24729e-06	Tcaf2	TRPM8 channel-associated factor 2 [Source:MGI Symbol;Acc:MGI:2385258]
ENSMUSG00000003123	1476.82	765.979	2187.66	2.85603	1.51401	5.62194e-11	7.51352e-10	Lipe	lipase, hormone sensitive [Source:MGI Symbol;Acc:MGI:96790]
ENSMUSG00000026840	656.302	340.606	971.998	2.85373	1.51285	9.52831e-07	8.68634e-06	Lamc3	laminin gamma 3 [Source:MGI Symbol;Acc:MGI:1344394]
ENSMUSG00000022203	1581.05	821.137	2340.96	2.85088	1.51141	2.92309e-11	3.98794e-10	Efs	embryonal Fyn-associated substrate [Source:MGI Symbol;Acc:MGI:105311]
ENSMUSG00000063171	432.681	224.78	640.582	2.84982	1.51087	4.55587e-05	0.000327187	Rps4l	ribosomal protein S4-like [Source:MGI Symbol;Acc:MGI:1913434]
ENSMUSG00000044674	2470.72	1283.95	3657.49	2.84863	1.51027	1.27365e-14	2.18063e-13	Fzd1	frizzled homolog 1 (Drosophila) [Source:MGI Symbol;Acc:MGI:1196625]
ENSMUSG00000035212	3064.96	1594.16	4535.76	2.84523	1.50854	3.53564e-16	6.60231e-15	Leprot	leptin receptor overlapping transcript [Source:MGI Symbol;Acc:MGI:2687005]
ENSMUSG00000044434	273.968	142.645	405.291	2.84126	1.50653	0.00148905	0.00783056	Gm9791	predicted pseudogene 9791 [Source:MGI Symbol;Acc:MGI:3642317]
ENSMUSG00000022421	417.72	217.593	617.848	2.83947	1.50562	4.45568e-05	0.000320417	Nptxr	neuronal pentraxin receptor [Source:MGI Symbol;Acc:MGI:1920590]
ENSMUSG00000025268	1941.39	1011.44	2871.35	2.83888	1.50532	8.08387e-13	1.238e-11	Maged2	melanoma antigen, family D, 2 [Source:MGI Symbol;Acc:MGI:1933391]
ENSMUSG00000036452	1123.45	585.937	1660.95	2.8347	1.5032	1.29036e-09	1.55274e-08	Arhgap26	Rho GTPase activating protein 26 [Source:MGI Symbol;Acc:MGI:1918552]
ENSMUSG00000027580	3713.26	1937.88	5488.65	2.83229	1.50197	2.50824e-16	4.71637e-15	Helz2	helicase with zinc finger 2, transcriptional coactivator [Source:MGI Symbol;Acc:MGI:2385169]
ENSMUSG00000010307	305.477	159.698	451.255	2.82568	1.4986	0.000680783	0.00387605	Tmem86a	transmembrane protein 86A [Source:MGI Symbol;Acc:MGI:1915143]
ENSMUSG00000032812	3289.98	1723.01	4856.96	2.81888	1.49512	7.43531e-16	1.36719e-14	Arap1	ArfGAP with RhoGAP domain, ankyrin repeat and PH domain 1 [Source:MGI Symbol;Acc:MGI:1916960]
ENSMUSG00000021994	348.7	182.62	514.78	2.81885	1.49511	0.000317469	0.00194474	Wnt5a	wingless-type MMTV integration site family, member 5A [Source:MGI Symbol;Acc:MGI:98958]
ENSMUSG00000027750	10279.6	5385.41	15173.7	2.81756	1.49445	1.96691e-19	4.30491e-18	Postn	periostin, osteoblast specific factor [Source:MGI Symbol;Acc:MGI:1926321]
ENSMUSG00000030341	5946.3	3122.49	8770.11	2.80869	1.4899	2.38195e-18	5.01043e-17	Tnfrsf1a	tumor necrosis factor receptor superfamily, member 1a [Source:MGI Symbol;Acc:MGI:1314884]
ENSMUSG00000018821	689.469	362.143	1016.79	2.80771	1.48939	8.34718e-07	7.66596e-06	Avpi1	arginine vasopressin-induced 1 [Source:MGI Symbol;Acc:MGI:1916784]
ENSMUSG00000020844	1488.74	781.98	2195.5	2.80761	1.48934	2.65213e-11	3.62056e-10	Nxn	nucleoredoxin [Source:MGI Symbol;Acc:MGI:109331]
ENSMUSG00000022114	3094.79	1626.06	4563.52	2.80648	1.48876	1.33691e-15	2.42324e-14	Spry2	sprouty homolog 2 (Drosophila) [Source:MGI Symbol;Acc:MGI:1345138]
ENSMUSG00000033147	547.775	287.829	807.722	2.80626	1.48865	9.87671e-06	7.96621e-05	Slc22a15	solute carrier family 22 (organic anion/cation transporter), member 15 [Source:MGI Symbol;Acc:MGI:3607704]
ENSMUSG00000031209	399.861	210.131	589.591	2.80583	1.48843	9.20109e-05	0.000622542	Heph	hephaestin [Source:MGI Symbol;Acc:MGI:1332240]
ENSMUSG00000104713	510.616	268.412	752.82	2.80472	1.48786	1.45429e-05	0.00011423	Gbp6	guanylate binding protein 6 [Source:MGI Symbol;Acc:MGI:2140937]
ENSMUSG00000024043	258.032	135.653	380.411	2.8043	1.48764	0.00125333	0.00673341	Arhgap28	Rho GTPase activating protein 28 [Source:MGI Symbol;Acc:MGI:2147003]
ENSMUSG00000063455	339.113	178.306	499.919	2.80371	1.48734	0.000526767	0.00307777	D630045J12Rik	RIKEN cDNA D630045J12 gene [Source:MGI Symbol;Acc:MGI:2669829]
ENSMUSG00000045594	442.318	232.631	652.006	2.80274	1.48684	4.76486e-05	0.000340838	Glb1	galactosidase, beta 1 [Source:MGI Symbol;Acc:MGI:88151]
ENSMUSG00000030284	722.406	380.294	1064.52	2.7992	1.48501	5.40215e-07	5.09669e-06	Creld1	cysteine-rich with EGF-like domains 1 [Source:MGI Symbol;Acc:MGI:2152539]
ENSMUSG00000066258	463.898	244.234	683.563	2.7988	1.48481	5.61347e-05	0.000395909	Trim12a	tripartite motif-containing 12A [Source:MGI Symbol;Acc:MGI:1923931]
ENSMUSG00000030020	779.379	410.394	1148.36	2.7982	1.4845	1.87251e-07	1.85144e-06	Prickle2	prickle homolog 2 (Drosophila) [Source:MGI Symbol;Acc:MGI:1925144]
ENSMUSG00000028776	3725.38	1962.12	5488.64	2.7973	1.48404	1.01878e-16	1.95997e-15	Tinagl1	tubulointerstitial nephritis antigen-like 1 [Source:MGI Symbol;Acc:MGI:2137617]
ENSMUSG00000066191	311.845	164.55	459.14	2.79027	1.48041	0.000702222	0.00399076	Anks6	ankyrin repeat and sterile alpha motif domain containing 6 [Source:MGI Symbol;Acc:MGI:1922941]
ENSMUSG00000059895	757.189	399.575	1114.8	2.78997	1.48025	4.17041e-07	3.97975e-06	Ptp4a3	protein tyrosine phosphatase 4a3 [Source:MGI Symbol;Acc:MGI:1277098]
ENSMUSG00000032735	760.059	401.327	1118.79	2.78773	1.47909	6.25879e-07	5.85381e-06	Ablim3	actin binding LIM protein family, member 3 [Source:MGI Symbol;Acc:MGI:2442582]
ENSMUSG00000030064	1515.98	800.807	2231.14	2.78612	1.47826	8.66795e-11	1.1464e-09	Frmd4b	FERM domain containing 4B [Source:MGI Symbol;Acc:MGI:2141794]
ENSMUSG00000020913	859.335	454.095	1264.57	2.78482	1.47759	1.44741e-07	1.44902e-06	Krt24	keratin 24 [Source:MGI Symbol;Acc:MGI:1922956]
ENSMUSG00000004044	22695.9	12009.2	33382.6	2.77974	1.47495	2.84976e-18	5.96545e-17	Ptrf	polymerase I and transcript release factor [Source:MGI Symbol;Acc:MGI:1277968]
ENSMUSG00000028031	549.351	291.028	807.674	2.77525	1.47262	1.50559e-05	0.000118003	Dkk2	dickkopf homolog 2 (Xenopus laevis) [Source:MGI Symbol;Acc:MGI:1890663]
ENSMUSG00000008090	393.808	208.67	578.946	2.77446	1.47221	0.000277084	0.00171779	Fgfrl1	fibroblast growth factor receptor-like 1 [Source:MGI Symbol;Acc:MGI:2150920]
ENSMUSG00000020592	4168.04	2209.34	6126.73	2.7731	1.4715	2.02874e-16	3.82805e-15	Sdc1	syndecan 1 [Source:MGI Symbol;Acc:MGI:1349162]
ENSMUSG00000027546	3393.68	1799.5	4987.86	2.77181	1.47083	8.06627e-16	1.47693e-14	Atp9a	ATPase, class II, type 9A [Source:MGI Symbol;Acc:MGI:1330826]
ENSMUSG00000028795	995.628	527.968	1463.29	2.77155	1.47069	4.0741e-08	4.28077e-07	Ccdc28b	coiled coil domain containing 28B [Source:MGI Symbol;Acc:MGI:1913514]
ENSMUSG00000037169	276.562	146.784	406.34	2.76828	1.46899	0.00103321	0.00567059	Mycn	v-myc myelocytomatosis viral related oncogene, neuroblastoma derived (avian) [Source:MGI Symbol;Acc:MGI:97357]
ENSMUSG00000034761	1535.45	815.253	2255.64	2.7668	1.46822	2.21626e-11	3.05251e-10	Map4k5	mitogen-activated protein kinase kinase kinase kinase 5 [Source:MGI Symbol;Acc:MGI:1925503]
ENSMUSG00000024897	638.322	338.939	937.706	2.76659	1.46811	1.4325e-06	1.28161e-05	Apba1	amyloid beta (A4) precursor protein binding, family A, member 1 [Source:MGI Symbol;Acc:MGI:1860297]
ENSMUSG00000039936	1648.59	877.251	2419.94	2.75855	1.46391	3.27053e-11	4.45353e-10	Pik3cd	phosphatidylinositol 3-kinase catalytic delta polypeptide [Source:MGI Symbol;Acc:MGI:1098211]
ENSMUSG00000026594	1000.12	532.496	1467.74	2.75634	1.46275	1.1787e-08	1.29711e-07	Ralgps2	Ral GEF with PH domain and SH3 binding motif 2 [Source:MGI Symbol;Acc:MGI:1925505]
ENSMUSG00000029381	328.281	174.808	481.754	2.7559	1.46253	0.000669856	0.00382694	Shroom3	shroom family member 3 [Source:MGI Symbol;Acc:MGI:1351655]
ENSMUSG00000032744	352.459	187.691	517.227	2.75574	1.46244	0.000272373	0.00169198	Heyl	hairy/enhancer-of-split related with YRPW motif-like [Source:MGI Symbol;Acc:MGI:1860511]
ENSMUSG00000070047	4780.84	2546.41	7015.27	2.75496	1.46203	2.85063e-17	5.62542e-16	Fat1	FAT tumor suppressor homolog 1 (Drosophila) [Source:MGI Symbol;Acc:MGI:109168]
ENSMUSG00000032827	1249.42	666.776	1832.05	2.74763	1.45819	1.47537e-09	1.77045e-08	Ppp1r9a	protein phosphatase 1, regulatory (inhibitor) subunit 9A [Source:MGI Symbol;Acc:MGI:2442401]
ENSMUSG00000028015	980.302	523.916	1436.69	2.74221	1.45534	3.4834e-08	3.68337e-07	Ctso	cathepsin O [Source:MGI Symbol;Acc:MGI:2139628]
ENSMUSG00000045827	481.275	257.654	704.896	2.73582	1.45197	7.296e-05	0.000504053	Serpinb9	serine (or cysteine) peptidase inhibitor, clade B, member 9 [Source:MGI Symbol;Acc:MGI:106603]
ENSMUSG00000026235	861.357	461.53	1261.18	2.73262	1.45028	2.38821e-07	2.3336e-06	Epha4	Eph receptor A4 [Source:MGI Symbol;Acc:MGI:98277]
ENSMUSG00000062210	561.025	300.744	821.306	2.73091	1.44938	1.09513e-05	8.78705e-05	Tnfaip8	tumor necrosis factor, alpha-induced protein 8 [Source:MGI Symbol;Acc:MGI:2147191]
ENSMUSG00000004951	7344.31	3937.21	10751.4	2.73072	1.44928	2.2757e-18	4.79161e-17	Hspb1	heat shock protein 1 [Source:MGI Symbol;Acc:MGI:96240]
ENSMUSG00000044921	530.785	284.631	776.94	2.72964	1.44871	1.10004e-05	8.8232e-05	Rassf9	Ras association (RalGDS/AF-6) domain family (N-terminal) member 9 [Source:MGI Symbol;Acc:MGI:2384307]
ENSMUSG00000031877	305.28	163.741	446.82	2.72882	1.44828	0.000788274	0.00442974	Ces2g	carboxylesterase 2G [Source:MGI Symbol;Acc:MGI:1919611]
ENSMUSG00000051343	2608.91	1399.47	3818.36	2.72844	1.44808	3.93133e-14	6.54435e-13	Rab11fip5	RAB11 family interacting protein 5 (class I) [Source:MGI Symbol;Acc:MGI:1098586]
ENSMUSG00000020889	4527.89	2430.48	6625.31	2.72593	1.44675	7.93975e-17	1.53431e-15	Nr1d1	nuclear receptor subfamily 1, group D, member 1 [Source:MGI Symbol;Acc:MGI:2444210]
ENSMUSG00000000555	3542.16	1901.39	5182.92	2.72585	1.44671	4.96389e-15	8.69143e-14	Itga5	integrin alpha 5 (fibronectin receptor alpha) [Source:MGI Symbol;Acc:MGI:96604]
ENSMUSG00000033389	492.739	264.578	720.901	2.72472	1.44611	3.82558e-05	0.000279003	Arhgap44	Rho GTPase activating protein 44 [Source:MGI Symbol;Acc:MGI:2144423]
ENSMUSG00000022793	471.353	253.195	689.511	2.72324	1.44532	4.22159e-05	0.00030531	B4galt4	UDP-Gal:betaGlcNAc beta 1,4-galactosyltransferase, polypeptide 4 [Source:MGI Symbol;Acc:MGI:1928387]
ENSMUSG00000031880	621.291	333.745	908.836	2.72314	1.44527	7.91666e-06	6.44055e-05	Rrad	Ras-related associated with diabetes [Source:MGI Symbol;Acc:MGI:1930943]
ENSMUSG00000036995	1260.57	678.421	1842.73	2.7162	1.44159	3.36803e-09	3.9135e-08	Asap3	ArfGAP with SH3 domain, ankyrin repeat and PH domain 3 [Source:MGI Symbol;Acc:MGI:2684986]
ENSMUSG00000000958	457.077	246.011	668.144	2.71591	1.44144	2.87728e-05	0.000214917	Slc7a7	solute carrier family 7 (cationic amino acid transporter, y+ system), member 7 [Source:MGI Symbol;Acc:MGI:1337120]
ENSMUSG00000034109	4676.54	2518.21	6834.86	2.71417	1.44051	1.95535e-16	3.69601e-15	Golim4	golgi integral membrane protein 4 [Source:MGI Symbol;Acc:MGI:1920374]
ENSMUSG00000054793	834.379	450.592	1218.17	2.70348	1.43482	4.97017e-07	4.70762e-06	Cadm4	cell adhesion molecule 4 [Source:MGI Symbol;Acc:MGI:2449088]
ENSMUSG00000016481	1968	1064.33	2871.67	2.6981	1.43194	3.15059e-12	4.65676e-11	Cr1l	complement component (3b/4b) receptor 1-like [Source:MGI Symbol;Acc:MGI:88513]
ENSMUSG00000001473	1569.38	849.047	2289.72	2.69681	1.43125	2.63226e-10	3.37804e-09	Tubb6	tubulin, beta 6 class V [Source:MGI Symbol;Acc:MGI:1915201]
ENSMUSG00000009614	1291.03	698.971	1883.08	2.69408	1.42979	5.50368e-09	6.28361e-08	Sardh	sarcosine dehydrogenase [Source:MGI Symbol;Acc:MGI:2183102]
ENSMUSG00000072964	381.452	207.407	555.498	2.6783	1.42132	0.000306722	0.00188693	Bhlhb9	basic helix-loop-helix domain containing, class B9 [Source:MGI Symbol;Acc:MGI:1917487]
ENSMUSG00000039116	983.413	534.735	1432.09	2.67813	1.42123	4.02738e-08	4.2358e-07	Adgrg6	adhesion G protein-coupled receptor G6 [Source:MGI Symbol;Acc:MGI:1916151]
ENSMUSG00000029999	267.951	145.844	390.059	2.6745	1.41927	0.00125617	0.006747	Tgfa	transforming growth factor alpha [Source:MGI Symbol;Acc:MGI:98724]
ENSMUSG00000044345	5657.6	3081.62	8233.57	2.67183	1.41783	4.86347e-17	9.53469e-16	Marveld1	MARVEL (membrane-associating) domain containing 1 [Source:MGI Symbol;Acc:MGI:2147570]
ENSMUSG00000039286	3782.34	2061.96	5502.72	2.66869	1.41613	4.81485e-15	8.44414e-14	Fndc3b	fibronectin type III domain containing 3B [Source:MGI Symbol;Acc:MGI:1919257]
ENSMUSG00000042804	1770.85	966.297	2575.4	2.66522	1.41425	6.34568e-11	8.45465e-10	Gpr153	G protein-coupled receptor 153 [Source:MGI Symbol;Acc:MGI:1916157]
ENSMUSG00000022464	1460.18	797.03	2123.33	2.66406	1.41362	2.68579e-10	3.44265e-09	Slc38a4	solute carrier family 38, member 4 [Source:MGI Symbol;Acc:MGI:1916604]
ENSMUSG00000078920	315.679	172.399	458.959	2.66219	1.41262	0.00100483	0.00553029	Ifi47	interferon gamma inducible protein 47 [Source:MGI Symbol;Acc:MGI:99448]
ENSMUSG00000040631	884.656	483.334	1285.98	2.66064	1.41177	3.52787e-07	3.38751e-06	Dok4	docking protein 4 [Source:MGI Symbol;Acc:MGI:2148865]
ENSMUSG00000046949	427.594	233.725	621.462	2.65894	1.41085	9.64074e-05	0.000650457	Nqo2	NAD(P)H dehydrogenase, quinone 2 [Source:MGI Symbol;Acc:MGI:104513]
ENSMUSG00000038991	3462.87	1893.73	5032.02	2.6572	1.40991	1.08291e-14	1.85995e-13	Txndc5	thioredoxin domain containing 5 [Source:MGI Symbol;Acc:MGI:2145316]
ENSMUSG00000026223	4256.31	2327.79	6184.82	2.65694	1.40977	5.21805e-16	9.66882e-15	Itm2c	integral membrane protein 2C [Source:MGI Symbol;Acc:MGI:1927594]
ENSMUSG00000036052	817.218	447.311	1187.13	2.65392	1.40812	1.55617e-06	1.38766e-05	Dnajb5	DnaJ (Hsp40) homolog, subfamily B, member 5 [Source:MGI Symbol;Acc:MGI:1930018]
ENSMUSG00000027536	416.334	227.908	604.761	2.65353	1.40791	0.000237365	0.00149079	Chmp4c	charged multivesicular body protein 4C [Source:MGI Symbol;Acc:MGI:1913621]
ENSMUSG00000017754	4676	2564.63	6787.36	2.64653	1.4041	9.57032e-17	1.84282e-15	Pltp	phospholipid transfer protein [Source:MGI Symbol;Acc:MGI:103151]
ENSMUSG00000034118	1210.75	665.37	1756.14	2.63933	1.40017	7.46486e-09	8.37242e-08	Tpst1	protein-tyrosine sulfotransferase 1 [Source:MGI Symbol;Acc:MGI:1298231]
ENSMUSG00000021583	1173.85	645.145	1702.56	2.63904	1.40001	7.71286e-09	8.63713e-08	Erap1	endoplasmic reticulum aminopeptidase 1 [Source:MGI Symbol;Acc:MGI:1933403]
ENSMUSG00000033060	990.905	544.798	1437.01	2.63769	1.39928	4.82533e-08	5.031e-07	Lmo7	LIM domain only 7 [Source:MGI Symbol;Acc:MGI:1353586]
ENSMUSG00000019647	2628.95	1449.4	3808.51	2.62764	1.39377	3.04764e-13	4.77552e-12	Sema6a	sema domain, transmembrane domain (TM), and cytoplasmic domain, (semaphorin) 6A [Source:MGI Symbol;Acc:MGI:1203727]
ENSMUSG00000014599	2626.29	1447.94	3804.64	2.62762	1.39376	3.97741e-13	6.1787e-12	Csf1	colony stimulating factor 1 (macrophage) [Source:MGI Symbol;Acc:MGI:1339753]
ENSMUSG00000033446	363.328	200.388	526.268	2.62625	1.393	0.00045781	0.00271447	Lpar6	lysophosphatidic acid receptor 6 [Source:MGI Symbol;Acc:MGI:1914418]
ENSMUSG00000026670	3819.57	2110.42	5528.72	2.61973	1.38942	3.53815e-14	5.90803e-13	Uap1	UDP-N-acetylglucosamine pyrophosphorylase 1 [Source:MGI Symbol;Acc:MGI:1334459]
ENSMUSG00000024420	2041.48	1128.06	2954.89	2.61943	1.38925	9.80986e-12	1.38828e-10	Zfp521	zinc finger protein 521 [Source:MGI Symbol;Acc:MGI:95459]
ENSMUSG00000007476	536.951	296.785	777.116	2.61844	1.38871	1.75065e-05	0.000135587	Lrrc8a	leucine rich repeat containing 8A [Source:MGI Symbol;Acc:MGI:2652847]
ENSMUSG00000059555	684.68	378.47	990.891	2.61815	1.38855	8.47655e-06	6.86505e-05	Tor4a	torsin family 4, member A [Source:MGI Symbol;Acc:MGI:2442720]
ENSMUSG00000028358	327.936	181.454	474.418	2.61453	1.38655	0.00117902	0.00637857	Zfp618	zinc finger protein 618 [Source:MGI Symbol;Acc:MGI:1919950]
[truncated: 1,221 more rows]

## Sheet: CD34plus_vs_CD34minus_4
Feature.ID	Read.Count.All	Read.Count.CD34minus	Read.Count.CD34plus	FC	LFC(CD34plus/CD34minus)	p.Value	FDR	gene_symbol	gene_name
ENSMUSG00000108633	29.0314	0	58.0629	Inf	Inf	0.00010099	0.000679468	RP23-285C18.7
ENSMUSG00000105818	21.6141	0	43.2283	Inf	Inf	0.00143536	0.0075851	Gm43256	predicted gene 43256 [Source:MGI Symbol;Acc:MGI:5663393]
ENSMUSG00000105198	15.6556	0	31.3112	Inf	Inf	0.00843678	0.035111	Gm42502	predicted gene 42502 [Source:MGI Symbol;Acc:MGI:5662639]
ENSMUSG00000105059	16.4595	0	32.919	Inf	Inf	0.00822295	0.0343866	Gm42498	predicted gene 42498 [Source:MGI Symbol;Acc:MGI:5662635]
ENSMUSG00000101389	34.4436	0	68.8872	Inf	Inf	1.1466e-05	9.16943e-05	Ms4a4a	membrane-spanning 4-domains, subfamily A, member 4A [Source:MGI Symbol;Acc:MGI:3643932]
ENSMUSG00000098973	36.3494	0	72.6988	Inf	Inf	1.3744e-05	0.000108348	Mir6236	microRNA 6236 [Source:MGI Symbol;Acc:MGI:5530929]
ENSMUSG00000097582	15.8037	0	31.6074	Inf	Inf	0.00799564	0.033618	Gm26527	predicted gene, 26527 [Source:MGI Symbol;Acc:MGI:5477021]
ENSMUSG00000097566	20.846	0	41.6921	Inf	Inf	0.00135297	0.00720604	A930024N18Rik	RIKEN cDNA A930024N18 gene [Source:MGI Symbol;Acc:MGI:4360907]
ENSMUSG00000097364	27.2133	0	54.4266	Inf	Inf	0.000180048	0.00115564	Gm26719	predicted gene, 26719 [Source:MGI Symbol;Acc:MGI:5477213]
ENSMUSG00000097166	22.1283	0	44.2565	Inf	Inf	0.00115807	0.0062841	9330179D12Rik	RIKEN cDNA 9330179D12 gene [Source:MGI Symbol;Acc:MGI:1924808]
ENSMUSG00000092130	17.3397	0	34.6795	Inf	Inf	0.00522404	0.0233398	D030025P21Rik	RIKEN cDNA D030025P21 gene [Source:MGI Symbol;Acc:MGI:3698049]
ENSMUSG00000090081	26.8342	0	53.6684	Inf	Inf	0.000224922	0.00141882	Gm16587	predicted gene 16587 [Source:MGI Symbol;Acc:MGI:4415007]
ENSMUSG00000089695	15.3124	0	30.6248	Inf	Inf	0.00950946	0.0389382	Gm15946	predicted gene 15946 [Source:MGI Symbol;Acc:MGI:3801999]
ENSMUSG00000085733	16.8531	0	33.7061	Inf	Inf	0.00629805	0.0273967	Arhgap27os1	Rho GTPase activating protein 27, opposite strand 1 [Source:MGI Symbol;Acc:MGI:3705097]
ENSMUSG00000085360	17.2505	0	34.501	Inf	Inf	0.00534194	0.0238026	Arhgap27os2	Rho GTPase activating protein 27, opposite strand 2 [Source:MGI Symbol;Acc:MGI:3650160]
ENSMUSG00000081657	16.2547	0	32.5095	Inf	Inf	0.00895567	0.0369646	Gm15466	predicted gene 15466 [Source:MGI Symbol;Acc:MGI:3705491]
ENSMUSG00000079462	19.6575	0	39.3151	Inf	Inf	0.00232894	0.0115507	Gm15737	predicted gene 15737 [Source:MGI Symbol;Acc:MGI:3783179]
ENSMUSG00000077345	17.2552	0	34.5104	Inf	Inf	0.00716625	0.0306009	Snord70	small nucleolar RNA, C/D box 70 [Source:MGI Symbol;Acc:MGI:3819553]
ENSMUSG00000074461	17.8147	0	35.6294	Inf	Inf	0.00396321	0.0183277	Gm10699	predicted gene 10699 [Source:MGI Symbol;Acc:MGI:3642530]
ENSMUSG00000074003	22.7393	0	45.4786	Inf	Inf	0.00067844	0.00386475	Gucy2d	guanylate cyclase 2d [Source:MGI Symbol;Acc:MGI:106030]
ENSMUSG00000073403	31.269	0	62.538	Inf	Inf	4.84606e-05	0.000345389	Gm10499	predicted gene 10499 [Source:MGI Symbol;Acc:MGI:3702919]
ENSMUSG00000073164	26.6299	0	53.2598	Inf	Inf	0.000221474	0.00139911	2410018L13Rik	RIKEN cDNA 2410018L13 gene [Source:MGI Symbol;Acc:MGI:1916982]
ENSMUSG00000071398	16.3153	0	32.6306	Inf	Inf	0.00852041	0.0354182	2410004P03Rik	RIKEN cDNA 2410004P03 gene [Source:MGI Symbol;Acc:MGI:1920917]
ENSMUSG00000071203	23.2712	0	46.5425	Inf	Inf	0.000566482	0.0032876	Naip5	NLR family, apoptosis inhibitory protein 5 [Source:MGI Symbol;Acc:MGI:1298220]
ENSMUSG00000071178	30.6735	0	61.347	Inf	Inf	5.17944e-05	0.000367817	Serpina1b	serine (or cysteine) preptidase inhibitor, clade A, member 1B [Source:MGI Symbol;Acc:MGI:891970]
ENSMUSG00000071047	17.7324	0	35.4648	Inf	Inf	0.00489935	0.0220303	Ces1a	carboxylesterase 1A [Source:MGI Symbol;Acc:MGI:3648919]
ENSMUSG00000070999	19.1947	0	38.3895	Inf	Inf	0.00246086	0.0121216	Ccin	calicin [Source:MGI Symbol;Acc:MGI:3045316]
ENSMUSG00000069792	22.8914	0	45.7828	Inf	Inf	0.000755116	0.00426557	Wfdc17	WAP four-disulfide core domain 17 [Source:MGI Symbol;Acc:MGI:3649773]
ENSMUSG00000066363	32.097	0	64.194	Inf	Inf	3.14619e-05	0.00023299	Serpina3f	serine (or cysteine) peptidase inhibitor, clade A, member 3F [Source:MGI Symbol;Acc:MGI:2182838]
ENSMUSG00000061762	18.2718	0	36.5435	Inf	Inf	0.0051411	0.0230359	Tac1	tachykinin 1 [Source:MGI Symbol;Acc:MGI:98474]
ENSMUSG00000060678	27.6152	0	55.2304	Inf	Inf	0.000217195	0.00137417	Hist1h4c	histone cluster 1, H4c [Source:MGI Symbol;Acc:MGI:2448421]
ENSMUSG00000059027	21.5325	0	43.065	Inf	Inf	0.00131831	0.00703699	9630013D21Rik	RIKEN cDNA 9630013D21 gene [Source:MGI Symbol;Acc:MGI:2442649]
ENSMUSG00000058869	17.2956	0	34.5911	Inf	Inf	0.00545612	0.0242017	Gm4832	predicted gene 4832 [Source:MGI Symbol;Acc:MGI:3648524]
ENSMUSG00000052776	52.8055	0	105.611	Inf	Inf	3.96246e-08	4.16955e-07	Oas1a	2'-5' oligoadenylate synthetase 1A [Source:MGI Symbol;Acc:MGI:2180860]
ENSMUSG00000052372	16.9558	0	33.9117	Inf	Inf	0.00532662	0.0237441	Il1rapl1	interleukin 1 receptor accessory protein-like 1 [Source:MGI Symbol;Acc:MGI:2687319]
ENSMUSG00000051457	20.6666	0	41.3332	Inf	Inf	0.00144852	0.00764158	Spn	sialophorin [Source:MGI Symbol;Acc:MGI:98384]
ENSMUSG00000049353	22.3978	0	44.7956	Inf	Inf	0.000976246	0.00538254	Rd3	retinal degeneration 3 [Source:MGI Symbol;Acc:MGI:1921273]
ENSMUSG00000048416	44.532	0	89.0641	Inf	Inf	5.37731e-07	5.07547e-06	Mlf1	myeloid leukemia factor 1 [Source:MGI Symbol;Acc:MGI:1341819]
ENSMUSG00000047686	16.1434	0	32.2867	Inf	Inf	0.0071002	0.0303599	Zcchc5	zinc finger, CCHC domain containing 5 [Source:MGI Symbol;Acc:MGI:2685221]
ENSMUSG00000045498	42.4582	0	84.9163	Inf	Inf	7.67327e-07	7.08786e-06	Pcdhb3	protocadherin beta 3 [Source:MGI Symbol;Acc:MGI:2136737]
ENSMUSG00000045362	29.0884	0	58.1768	Inf	Inf	8.25525e-05	0.000565267	Tnfrsf26	tumor necrosis factor receptor superfamily, member 26 [Source:MGI Symbol;Acc:MGI:2651928]
ENSMUSG00000044689	34.8858	0	69.7717	Inf	Inf	1.53558e-05	0.000120222	Gm13749	predicted gene 13749 [Source:MGI Symbol;Acc:MGI:3649721]
ENSMUSG00000040963	19.5791	0	39.1582	Inf	Inf	0.00212831	0.0106855	Asgr2	asialoglycoprotein receptor 2 [Source:MGI Symbol;Acc:MGI:88082]
ENSMUSG00000039252	24.0848	0	48.1697	Inf	Inf	0.000565723	0.00328496	Lgi2	leucine-rich repeat LGI family, member 2 [Source:MGI Symbol;Acc:MGI:2180196]
ENSMUSG00000035246	30.7088	0	61.4177	Inf	Inf	4.15244e-05	0.000300712	Pcyt1b	phosphate cytidylyltransferase 1, choline, beta isoform [Source:MGI Symbol;Acc:MGI:2147987]
ENSMUSG00000034755	16.3321	0	32.6642	Inf	Inf	0.0066579	0.0287538	Pcdh11x	protocadherin 11 X-linked [Source:MGI Symbol;Acc:MGI:2442849]
ENSMUSG00000034452	21.581	0	43.162	Inf	Inf	0.00112067	0.00609954	Slc24a1	solute carrier family 24 (sodium/potassium/calcium exchanger), member 1 [Source:MGI Symbol;Acc:MGI:2384871]
ENSMUSG00000034387	22.7168	0	45.4336	Inf	Inf	0.00087206	0.00486392	Ssu2	ssu-2 homolog (C. elegans) [Source:MGI Symbol;Acc:MGI:2443733]
ENSMUSG00000032246	34.3108	0	68.6215	Inf	Inf	1.73883e-05	0.000134769	Calml4	calmodulin-like 4 [Source:MGI Symbol;Acc:MGI:1922850]
ENSMUSG00000030206	21.754	0	43.5079	Inf	Inf	0.00133796	0.00713582	Gsg1	germ cell-specific gene 1 [Source:MGI Symbol;Acc:MGI:1194499]
ENSMUSG00000030000	20.1679	0	40.3359	Inf	Inf	0.00238613	0.0117991	Add2	adducin 2 (beta) [Source:MGI Symbol;Acc:MGI:87919]
ENSMUSG00000029371	28.9364	0	57.8729	Inf	Inf	7.63842e-05	0.000525862	Cxcl5	chemokine (C-X-C motif) ligand 5 [Source:MGI Symbol;Acc:MGI:1096868]
ENSMUSG00000028876	21.0559	0	42.1119	Inf	Inf	0.00123343	0.00663743	Epha10	Eph receptor A10 [Source:MGI Symbol;Acc:MGI:3586824]
ENSMUSG00000027656	92.2272	0	184.454	Inf	Inf	7.85604e-14	1.28404e-12	Wisp2	WNT1 inducible signaling pathway protein 2 [Source:MGI Symbol;Acc:MGI:1328326]
ENSMUSG00000027560	18.777	0	37.554	Inf	Inf	0.00372898	0.0173858	Dok5	docking protein 5 [Source:MGI Symbol;Acc:MGI:1924079]
ENSMUSG00000024268	16.539	0	33.078	Inf	Inf	0.00682172	0.0293675	Celf4	CUGBP, Elav-like family member 4 [Source:MGI Symbol;Acc:MGI:1932407]
ENSMUSG00000024114	18.3594	0	36.7188	Inf	Inf	0.00467499	0.021149	Prss41	protease, serine 41 [Source:MGI Symbol;Acc:MGI:1918253]
ENSMUSG00000022818	42.1787	0	84.3575	Inf	Inf	1.2756e-06	1.14692e-05	Cyp2ab1	cytochrome P450, family 2, subfamily ab, polypeptide 1 [Source:MGI Symbol;Acc:MGI:3644957]
ENSMUSG00000022686	17.5318	0	35.0635	Inf	Inf	0.0051467	0.0230562	B3gnt5	UDP-GlcNAc:betaGal beta-1,3-N-acetylglucosaminyltransferase 5 [Source:MGI Symbol;Acc:MGI:2137302]
ENSMUSG00000022491	19.2759	0	38.5519	Inf	Inf	0.00330376	0.0156394	Glycam1	glycosylation dependent cell adhesion molecule 1 [Source:MGI Symbol;Acc:MGI:95759]
ENSMUSG00000022303	26.2856	0	52.5712	Inf	Inf	0.000255639	0.00159491	Dcstamp	dentrocyte expressed seven transmembrane protein [Source:MGI Symbol;Acc:MGI:1923016]
ENSMUSG00000022025	19.668	0	39.3359	Inf	Inf	0.0027482	0.0133244	Lect1	leukocyte cell derived chemotaxin 1 [Source:MGI Symbol;Acc:MGI:1341171]
ENSMUSG00000015355	21.321	0	42.642	Inf	Inf	0.00112696	0.00613064	Cd48	CD48 antigen [Source:MGI Symbol;Acc:MGI:88339]
ENSMUSG00000004371	15.6721	0	31.3441	Inf	Inf	0.00967351	0.0395276	Il11	interleukin 11 [Source:MGI Symbol;Acc:MGI:107613]
ENSMUSG00000066319	123.827	0.290513	247.364	851.472	9.73382	6.95114e-18	1.42071e-16	Rtp3	receptor transporter protein 3 [Source:MGI Symbol;Acc:MGI:2446841]
ENSMUSG00000026177	79.625	0.280494	158.969	566.749	9.14657	2.31389e-11	3.1809e-10	Slc11a1	solute carrier family 11 (proton-coupled divalent metal ion transporters), member 1 [Source:MGI Symbol;Acc:MGI:1345275]
ENSMUSG00000039209	73.3533	0.290513	146.416	503.992	8.97726	1.9229e-10	2.49735e-09	Rpl39l	ribosomal protein L39-like [Source:MGI Symbol;Acc:MGI:1915422]
ENSMUSG00000053615	60.8395	0.290513	121.388	417.842	8.70681	1.19046e-08	1.30872e-07	Gm9913	predicted gene 9913 [Source:MGI Symbol;Acc:MGI:3642395]
ENSMUSG00000091575	53.9988	0.280494	107.717	384.027	8.58506	8.77342e-08	8.95734e-07	2010016I18Rik	RIKEN cDNA 2010016I18 gene [Source:MGI Symbol;Acc:MGI:1916456]
ENSMUSG00000098470	55.6642	0.312917	111.015	354.776	8.47076	5.51107e-08	5.72115e-07	C1rb	complement component 1, r subcomponent B [Source:MGI Symbol;Acc:MGI:3779804]
ENSMUSG00000067235	50.376	0.290513	100.462	345.807	8.43382	5.17179e-07	4.89216e-06	H2-Q10	histocompatibility 2, Q region locus 10 [Source:MGI Symbol;Acc:MGI:95929]
ENSMUSG00000078591	173.213	1.18446	345.241	291.476	8.18724	1.61609e-22	4.04471e-21	Hs3st4	heparan sulfate (glucosamine) 3-O-sulfotransferase 4 [Source:MGI Symbol;Acc:MGI:1333792]
ENSMUSG00000097535	39.7624	0.280494	79.2442	282.517	8.14219	1.60178e-05	0.000124952	Gm26592	predicted gene, 26592 [Source:MGI Symbol;Acc:MGI:5477086]
ENSMUSG00000086541	43.8392	0.312917	87.3655	279.197	8.12514	2.27106e-06	1.98342e-05	Has2os	hyaluronan synthase 2, opposite strand [Source:MGI Symbol;Acc:MGI:3643465]
ENSMUSG00000034641	40.0067	0.312917	79.7004	254.701	7.99266	7.55451e-06	6.16448e-05	Cd300ld	CD300 molecule-like family member d [Source:MGI Symbol;Acc:MGI:2442358]
ENSMUSG00000107318	34.9382	0.290513	69.5859	239.528	7.90405	8.51712e-05	0.000580808	Gm43278	predicted gene 43278 [Source:MGI Symbol;Acc:MGI:5663415]
ENSMUSG00000018654	33.5838	0.280494	66.8871	238.462	7.89762	7.6832e-05	0.000528272	Ikzf1	IKAROS family zinc finger 1 [Source:MGI Symbol;Acc:MGI:1342540]
ENSMUSG00000055421	37.1567	0.312917	74.0005	236.486	7.88561	2.50495e-05	0.000189197	Pcdh9	protocadherin 9 [Source:MGI Symbol;Acc:MGI:1306801]
ENSMUSG00000087107	34.4326	0.290513	68.5748	236.047	7.88293	5.01144e-05	0.000356589	AI662270	expressed sequence AI662270 [Source:MGI Symbol;Acc:MGI:2144254]
ENSMUSG00000029373	34.1968	0.290513	68.1031	234.424	7.87297	6.46683e-05	0.000450947	Pf4	platelet factor 4 [Source:MGI Symbol;Acc:MGI:1888711]
ENSMUSG00000108413	32.7601	0.290513	65.2297	224.533	7.81078	0.0001642	0.00106307	RP23-432D9.7
ENSMUSG00000087500	64.2959	0.571007	128.021	224.202	7.80865	2.25551e-08	2.43379e-07	Gm12426	predicted gene 12426 [Source:MGI Symbol;Acc:MGI:3650989]
ENSMUSG00000029695	32.4342	0.290513	64.5779	222.289	7.79629	0.000113595	0.000758374	Aass	aminoadipate-semialdehyde synthase [Source:MGI Symbol;Acc:MGI:1353573]
ENSMUSG00000000318	67.3008	0.60343	133.998	222.061	7.79481	5.29842e-09	6.05886e-08	Clec10a	C-type lectin domain family 10, member A [Source:MGI Symbol;Acc:MGI:96975]
ENSMUSG00000034028	30.224	0.280494	60.1676	214.506	7.74488	0.000190182	0.00121708	Cd226	CD226 antigen [Source:MGI Symbol;Acc:MGI:3039602]
ENSMUSG00000054203	31.2927	0.290513	62.2949	214.431	7.74437	0.000209318	0.00132892	Ifi205	interferon activated gene 205 [Source:MGI Symbol;Acc:MGI:101847]
ENSMUSG00000046607	89.2017	0.8515	177.552	208.517	7.70402	1.6175e-11	2.25657e-10	Hrk	harakiri, BCL2 interacting protein (contains only BH3 domain) [Source:MGI Symbol;Acc:MGI:1201608]
ENSMUSG00000061723	30.0567	0.290513	59.8229	205.921	7.68595	0.000178775	0.00114918	Tnnt3	troponin T3, skeletal, fast [Source:MGI Symbol;Acc:MGI:109550]
ENSMUSG00000031610	27.9159	0.280494	55.5513	198.048	7.62971	0.000415809	0.00249002	Scrg1	scrapie responsive gene 1 [Source:MGI Symbol;Acc:MGI:1328308]
ENSMUSG00000048368	56.9416	0.581026	113.302	195.004	7.60736	2.70354e-07	2.63458e-06	Omd	osteomodulin [Source:MGI Symbol;Acc:MGI:1350918]
ENSMUSG00000027316	86.9842	0.893943	173.074	193.608	7.59699	3.64748e-11	4.93574e-10	Gfra4	glial cell line derived neurotrophic factor family receptor alpha 4 [Source:MGI Symbol;Acc:MGI:1341873]
ENSMUSG00000078496	83.5412	0.86152	166.221	192.939	7.592	8.93345e-11	1.17935e-09	Gm13152	predicted gene 13152 [Source:MGI Symbol;Acc:MGI:3701121]
ENSMUSG00000032271	136.688	1.42251	271.954	191.179	7.57878	8.13205e-17	1.57007e-15	Nnmt	nicotinamide N-methyltransferase [Source:MGI Symbol;Acc:MGI:1099443]
ENSMUSG00000019987	26.8262	0.280494	53.3719	190.279	7.57197	0.000515111	0.00301863	Arg1	arginase, liver [Source:MGI Symbol;Acc:MGI:88070]
ENSMUSG00000079559	54.4045	0.571007	108.238	189.557	7.56648	5.48221e-07	5.16725e-06	Gm684	predicted gene 684 [Source:MGI Symbol;Acc:MGI:2685530]
ENSMUSG00000095385	27.4905	0.290513	54.6905	188.255	7.55654	0.000517097	0.00302781	D630033O11Rik	RIKEN cDNA D630033O11 gene [Source:MGI Symbol;Acc:MGI:2685434]
ENSMUSG00000086327	27.4754	0.290513	54.6603	188.151	7.55575	0.000432414	0.00257651	Slfn5os	schlafen 5, opposite strand [Source:MGI Symbol;Acc:MGI:1923642]
ENSMUSG00000052854	27.4206	0.290513	54.5506	187.773	7.55285	0.000699311	0.00397526	Nrk	Nik related kinase [Source:MGI Symbol;Acc:MGI:1351326]
ENSMUSG00000065987	25.9903	0.280494	51.7	184.318	7.52605	0.00104559	0.00573272	Cd209b	CD209b antigen [Source:MGI Symbol;Acc:MGI:1916415]
ENSMUSG00000034116	52.8885	0.581026	105.196	181.052	7.50026	7.77259e-07	7.17347e-06	Vav1	vav 1 oncogene [Source:MGI Symbol;Acc:MGI:98923]
ENSMUSG00000068079	27.9625	0.312917	55.6122	177.722	7.47348	0.00047152	0.00278812	Tcf15	transcription factor 15 [Source:MGI Symbol;Acc:MGI:104664]
ENSMUSG00000020839	27.6323	0.312917	54.9516	175.611	7.45624	0.00048339	0.00284973	Tmigd1	transmembrane and immunoglobulin domain containing 1 [Source:MGI Symbol;Acc:MGI:1913851]
ENSMUSG00000074676	572.503	6.5104	1138.5	174.873	7.45017	8.40452e-60	6.44466e-58	Foxs1	forkhead box S1 [Source:MGI Symbol;Acc:MGI:95546]
ENSMUSG00000030562	27.0185	0.312917	53.7241	171.688	7.42364	0.000499176	0.00293479	Nox4	NADPH oxidase 4 [Source:MGI Symbol;Acc:MGI:1354184]
ENSMUSG00000057465	24.1922	0.280494	48.1038	171.497	7.42204	0.00175182	0.0090247	Saa2	serum amyloid A 2 [Source:MGI Symbol;Acc:MGI:98222]
ENSMUSG00000107060	24.9823	0.290513	49.6742	170.988	7.41775	0.00148659	0.00781954	Gm42810	predicted gene 42810 [Source:MGI Symbol;Acc:MGI:5662947]
ENSMUSG00000090173	23.5843	0.280494	46.8881	167.163	7.38511	0.00195435	0.00993006	Fbxw10	F-box and WD-40 domain protein 10 [Source:MGI Symbol;Acc:MGI:3052463]
ENSMUSG00000041538	24.2648	0.290513	48.2391	166.048	7.37546	0.00160813	0.00838137	H2-Ob	histocompatibility 2, O region beta locus [Source:MGI Symbol;Acc:MGI:95925]
ENSMUSG00000052180	48.4307	0.581026	96.2803	165.707	7.37249	2.49233e-06	2.16617e-05	Serpinb6c	serine (or cysteine) peptidase inhibitor, clade B, member 6c [Source:MGI Symbol;Acc:MGI:2145481]
ENSMUSG00000019775	23.0012	0.280494	45.722	163.005	7.34878	0.00228895	0.0113889	Rgs17	regulator of G-protein signaling 17 [Source:MGI Symbol;Acc:MGI:1927469]
ENSMUSG00000005220	165.21	2.03596	328.383	161.292	7.33353	3.57678e-19	7.7492e-18	Corin	corin [Source:MGI Symbol;Acc:MGI:1349451]
ENSMUSG00000047798	23.4229	0.290513	46.5553	160.252	7.3242	0.00195442	0.00993006	Cd300lf	CD300 antigen like family member F [Source:MGI Symbol;Acc:MGI:2442359]
ENSMUSG00000062151	95.6698	1.18682	190.153	160.22	7.32391	6.78771e-12	9.71392e-11	Unc13c	unc-13 homolog C (C. elegans) [Source:MGI Symbol;Acc:MGI:2149021]
ENSMUSG00000085830	69.6004	0.871539	138.329	158.718	7.31033	1.12928e-08	1.2459e-07	Grin1os	glutamate receptor, ionotropic, NMDA1 (zeta 1), opposite strand [Source:MGI Symbol;Acc:MGI:2443867]
ENSMUSG00000046561	68.6417	0.86152	136.422	158.35	7.30697	1.01164e-08	1.12183e-07	Arsj	arylsulfatase J [Source:MGI Symbol;Acc:MGI:2443513]
ENSMUSG00000038112	23.0979	0.290513	45.9053	158.014	7.30391	0.00220435	0.0110216	AW551984	expressed sequence AW551984 [Source:MGI Symbol;Acc:MGI:2143322]
ENSMUSG00000040490	69.9916	0.893943	139.089	155.591	7.28161	5.90568e-09	6.71422e-08	Lrfn2	leucine rich repeat and fibronectin type III domain containing 2 [Source:MGI Symbol;Acc:MGI:1917780]
ENSMUSG00000038473	69.7924	0.893943	138.691	155.145	7.27747	5.14717e-09	5.89213e-08	Nos1ap	nitric oxide synthase 1 (neuronal) adaptor protein [Source:MGI Symbol;Acc:MGI:1917979]
ENSMUSG00000026770	21.8422	0.280494	43.4038	154.741	7.27371	0.00280394	0.0135612	Il2ra	interleukin 2 receptor, alpha chain [Source:MGI Symbol;Acc:MGI:96549]
ENSMUSG00000083990	22.5033	0.290513	44.716	153.921	7.26605	0.00282442	0.0136512	Gm12101	predicted gene 12101 [Source:MGI Symbol;Acc:MGI:3651193]
ENSMUSG00000033220	22.471	0.290513	44.6515	153.699	7.26396	0.00211154	0.0106112	Rac2	RAS-related C3 botulinum substrate 2 [Source:MGI Symbol;Acc:MGI:97846]
ENSMUSG00000053318	43.7713	0.571007	86.9716	152.313	7.25089	7.38143e-06	6.03235e-05	Slamf8	SLAM family member 8 [Source:MGI Symbol;Acc:MGI:1921998]
ENSMUSG00000104517	22.2673	0.290513	44.2441	152.296	7.25074	0.00224616	0.0111992	Gm18407	predicted gene, 18407 [Source:MGI Symbol;Acc:MGI:5010592]
ENSMUSG00000082509	21.4955	0.280494	42.7105	152.269	7.25048	0.00323476	0.0153564	Gm15673	predicted gene 15673 [Source:MGI Symbol;Acc:MGI:3783115]
ENSMUSG00000049723	88.6532	1.16205	176.144	151.58	7.24394	4.03399e-11	5.43495e-10	Mmp12	matrix metallopeptidase 12 [Source:MGI Symbol;Acc:MGI:97005]
ENSMUSG00000022014	21.3976	0.280494	42.5146	151.571	7.24385	0.00359339	0.0168444	Epsti1	epithelial stromal interaction 1 (breast) [Source:MGI Symbol;Acc:MGI:1915168]
ENSMUSG00000097178	22.1242	0.290513	43.9579	151.311	7.24137	0.0023562	0.0116671	2310002F09Rik	RIKEN cDNA 2310002F09 gene [Source:MGI Symbol;Acc:MGI:1916779]
ENSMUSG00000021880	22.112	0.290513	43.9334	151.227	7.24057	0.00335519	0.0158516	Rnase6	ribonuclease, RNase A family, 6 [Source:MGI Symbol;Acc:MGI:1925666]
ENSMUSG00000029123	111.728	1.47497	221.981	150.499	7.23361	2.63927e-13	4.15974e-12	Stk32b	serine/threonine kinase 32B [Source:MGI Symbol;Acc:MGI:1927552]
ENSMUSG00000027398	43.7723	0.581026	86.9636	149.672	7.22566	8.44964e-06	6.84582e-05	Il1b	interleukin 1 beta [Source:MGI Symbol;Acc:MGI:96543]
ENSMUSG00000070687	21.0669	0.280494	41.8533	149.213	7.22123	0.00422815	0.0193584	Htr1d	5-hydroxytryptamine (serotonin) receptor 1D [Source:MGI Symbol;Acc:MGI:96276]
ENSMUSG00000044303	355.007	4.74019	705.274	148.786	7.2171	4.80553e-38	2.07415e-36	Cdkn2a	cyclin-dependent kinase inhibitor 2A [Source:MGI Symbol;Acc:MGI:104738]
ENSMUSG00000060594	108.003	1.47497	214.53	145.447	7.18435	5.16422e-13	7.97651e-12	Layn	layilin [Source:MGI Symbol;Acc:MGI:2685357]
ENSMUSG00000028167	143.459	2.01355	284.904	141.493	7.14459	1.45046e-16	2.76341e-15	Bdh2	3-hydroxybutyrate dehydrogenase, type 2 [Source:MGI Symbol;Acc:MGI:1917022]
ENSMUSG00000098483	20.6631	0.290513	41.0356	141.252	7.14213	0.00500022	0.0224465	Mir7078	microRNA 7078 [Source:MGI Symbol;Acc:MGI:5530768]
ENSMUSG00000097391	41.146	0.581026	81.7109	140.632	7.13578	1.31776e-05	0.000104035	Mirg	miRNA containing gene [Source:MGI Symbol;Acc:MGI:3781106]
ENSMUSG00000074115	63.2299	0.893943	125.566	140.463	7.13405	5.19872e-08	5.40987e-07	Saa1	serum amyloid A 1 [Source:MGI Symbol;Acc:MGI:98221]
ENSMUSG00000060311	62.46	0.883924	124.036	140.324	7.13262	6.97671e-08	7.17718e-07	Mucl1	mucin-like 1 [Source:MGI Symbol;Acc:MGI:98393]
ENSMUSG00000025497	22.1099	0.312917	43.907	140.315	7.13253	0.00291959	0.0140421	Cdhr5	cadherin-related family member 5 [Source:MGI Symbol;Acc:MGI:1919290]
ENSMUSG00000093081	19.5798	0.280494	38.8791	138.61	7.11488	0.00544317	0.0241591	Mir3075	microRNA 3075 [Source:MGI Symbol;Acc:MGI:4834248]
ENSMUSG00000020096	162.329	2.34887	322.309	137.219	7.10033	1.41855e-18	3.00732e-17	Tbata	thymus, brain and testes associated [Source:MGI Symbol;Acc:MGI:1923820]
ENSMUSG00000024245	19.2444	0.280494	38.2083	136.218	7.08978	0.00605146	0.0264571	Tmem178	transmembrane protein 178 [Source:MGI Symbol;Acc:MGI:1915277]
ENSMUSG00000040552	38.5135	0.571007	76.456	133.897	7.06498	3.45674e-05	0.000253901	C3ar1	complement component 3a receptor 1 [Source:MGI Symbol;Acc:MGI:1097680]
ENSMUSG00000040907	40.6041	0.60343	80.6048	133.578	7.06154	2.23404e-05	0.000170221	Atp1a3	ATPase, Na+/K+ transporting, alpha 3 polypeptide [Source:MGI Symbol;Acc:MGI:88107]
ENSMUSG00000108398	76.495	1.16205	151.828	130.655	7.02962	3.17264e-09	3.69242e-08	RP23-354H24.9
ENSMUSG00000073067	18.2755	0.280494	36.2704	129.309	7.01468	0.00980631	0.0400022	9130019P16Rik	RIKEN cDNA 9130019P16 gene [Source:MGI Symbol;Acc:MGI:1918824]
ENSMUSG00000070287	18.1337	0.280494	35.9869	128.298	7.00336	0.00862691	0.0358058	Slc35g2	solute carrier family 35, member G2 [Source:MGI Symbol;Acc:MGI:2685365]
ENSMUSG00000098158	36.8107	0.571007	73.0504	127.933	6.99924	5.67164e-05	0.00039949	Gm4804	predicted gene 4804 [Source:MGI Symbol;Acc:MGI:3646648]
ENSMUSG00000021278	113.753	1.76548	225.741	127.864	6.99846	5.3635e-13	8.2725e-12	Amn	amnionless [Source:MGI Symbol;Acc:MGI:1934943]
ENSMUSG00000036912	36.9586	0.581026	73.3362	126.219	6.97978	8.76715e-05	0.000595791	Piwil4	piwi-like RNA-mediated gene silencing 4 [Source:MGI Symbol;Acc:MGI:3041167]
ENSMUSG00000029322	35.5751	0.560987	70.5891	125.83	6.97533	7.41789e-05	0.000511494	Plac8	placenta-specific 8 [Source:MGI Symbol;Acc:MGI:2445289]
ENSMUSG00000042631	1691.98	26.774	3357.18	125.39	6.97027	3.39407e-129	1.79008e-126	Xkr7	X Kell blood group precursor related family member 7 homolog [Source:MGI Symbol;Acc:MGI:3526711]
ENSMUSG00000027470	37.9796	0.60343	75.3558	124.879	6.96439	4.8121e-05	0.000343762	Mylk2	myosin, light polypeptide kinase 2, skeletal muscle [Source:MGI Symbol;Acc:MGI:2139434]
ENSMUSG00000079227	37.0066	0.60343	73.4098	121.654	6.92664	8.84278e-05	0.000600177	Ccr5	chemokine (C-C motif) receptor 5 [Source:MGI Symbol;Acc:MGI:107182]
ENSMUSG00000031963	416.501	6.84099	826.16	120.766	6.91607	6.19115e-42	3.02206e-40	Bmper	BMP-binding endothelial regulator [Source:MGI Symbol;Acc:MGI:1920480]
ENSMUSG00000066684	87.4124	1.44255	173.382	120.192	6.9092	2.06353e-10	2.67677e-09	Pilrb1	paired immunoglobin-like type 2 receptor beta 1 [Source:MGI Symbol;Acc:MGI:2450532]
ENSMUSG00000030148	35.8468	0.593411	71.1002	119.816	6.90468	7.57715e-05	0.000521976	Clec4a2	C-type lectin domain family 4, member a2 [Source:MGI Symbol;Acc:MGI:1349412]
ENSMUSG00000004415	850.668	14.1344	1687.2	119.369	6.89928	2.47187e-77	2.95314e-75	Col26a1	collagen, type XXVI, alpha 1 [Source:MGI Symbol;Acc:MGI:2155345]
ENSMUSG00000002699	18.7636	0.312917	37.2143	118.927	6.89393	0.00705352	0.0301791	Lcp2	lymphocyte cytosolic protein 2 [Source:MGI Symbol;Acc:MGI:1321402]
ENSMUSG00000032691	18.619	0.312917	36.9251	118.003	6.88268	0.00825413	0.0344926	Nlrp3	NLR family, pyrin domain containing 3 [Source:MGI Symbol;Acc:MGI:2653833]
ENSMUSG00000087266	18.31	0.312917	36.3072	116.028	6.85833	0.00817065	0.0342076	Gm15991	predicted gene 15991 [Source:MGI Symbol;Acc:MGI:3801813]
ENSMUSG00000042451	49.6014	0.8515	98.3514	115.504	6.8518	3.74682e-06	3.18355e-05	Mybph	myosin binding protein H [Source:MGI Symbol;Acc:MGI:1858196]
ENSMUSG00000079105	83.273	1.43253	165.114	115.26	6.84875	2.60424e-09	3.06054e-08	C7	complement component 7 [Source:MGI Symbol;Acc:MGI:88235]
ENSMUSG00000075224	216.994	3.76136	430.226	114.38	6.8377	2.31305e-23	6.05716e-22	Lrrc55	leucine rich repeat containing 55 [Source:MGI Symbol;Acc:MGI:2685197]
ENSMUSG00000026786	202.295	3.55337	401.037	112.861	6.8184	3.09609e-22	7.63396e-21	Apbb1ip	amyloid beta (A4) precursor protein-binding, family B, member 1 interacting protein [Source:MGI Symbol;Acc:MGI:1861354]
ENSMUSG00000003283	98.3124	1.73306	194.892	112.455	6.81321	4.23298e-11	5.69241e-10	Hck	hemopoietic cell kinase [Source:MGI Symbol;Acc:MGI:96052]
ENSMUSG00000029082	266.6	4.71542	528.484	112.076	6.80833	2.58893e-28	8.02048e-27	Bst1	bone marrow stromal cell antigen 1 [Source:MGI Symbol;Acc:MGI:105370]
ENSMUSG00000027832	1219.08	21.8659	2416.3	110.506	6.78798	2.33442e-99	5.37015e-97	Ptx3	pentraxin related gene [Source:MGI Symbol;Acc:MGI:104641]
ENSMUSG00000000394	80.6969	1.45493	159.939	109.929	6.78043	1.70624e-09	2.03506e-08	Gcg	glucagon [Source:MGI Symbol;Acc:MGI:95674]
ENSMUSG00000022949	145.695	2.64941	288.74	108.983	6.76796	2.3904e-16	4.50262e-15	Clic6	chloride intracellular channel 6 [Source:MGI Symbol;Acc:MGI:2146607]
ENSMUSG00000001103	31.3123	0.571007	62.0535	108.674	6.76386	0.000313669	0.00192365	Sebox	SEBOX homeobox [Source:MGI Symbol;Acc:MGI:108012]
ENSMUSG00000091060	47.6873	0.871539	94.503	108.432	6.76065	6.03303e-06	4.9984e-05	7420461P10Rik	RIKEN cDNA 7420461P10 gene [Source:MGI Symbol;Acc:MGI:3642786]
ENSMUSG00000086593	181.13	3.32005	358.94	108.113	6.7564	8.71348e-20	1.93848e-18	Gm16548	predicted gene 16548 [Source:MGI Symbol;Acc:MGI:4414968]
ENSMUSG00000078956	30.7739	0.571007	60.9767	106.788	6.73861	0.000410477	0.00246218	Gm14221	predicted gene 14221 [Source:MGI Symbol;Acc:MGI:3650696]
ENSMUSG00000049988	30.1567	0.571007	59.7425	104.627	6.70911	0.000528049	0.00308442	Lrrc25	leucine rich repeat containing 25 [Source:MGI Symbol;Acc:MGI:2445284]
ENSMUSG00000031872	62.5542	1.18446	123.924	104.625	6.70909	1.59131e-07	1.58573e-06	Bean1	brain expressed, associated with Nedd4, 1 [Source:MGI Symbol;Acc:MGI:1929597]
ENSMUSG00000061100	1246.08	23.9414	2468.21	103.094	6.68782	6.3246e-102	1.55413e-99	Retnla	resistin like alpha [Source:MGI Symbol;Acc:MGI:1888504]
ENSMUSG00000056900	45.4362	0.883924	89.9885	101.806	6.66968	1.24535e-05	9.88732e-05	Usp13	ubiquitin specific peptidase 13 (isopeptidase T-3) [Source:MGI Symbol;Acc:MGI:1919857]
ENSMUSG00000031026	403.099	7.87099	798.327	101.427	6.66429	8.95303e-40	4.12794e-38	Trim66	tripartite motif-containing 66 [Source:MGI Symbol;Acc:MGI:2152406]
ENSMUSG00000021298	62.3806	1.22926	123.532	100.493	6.65095	1.95426e-07	1.92875e-06	Gpr132	G protein-coupled receptor 132 [Source:MGI Symbol;Acc:MGI:1890220]
ENSMUSG00000035653	105.814	2.09078	209.538	100.22	6.64702	7.77559e-12	1.10473e-10	Lrfn5	leucine rich repeat and fibronectin type III domain containing 5 [Source:MGI Symbol;Acc:MGI:2144814]
ENSMUSG00000046709	30.3311	0.60343	60.0587	99.5288	6.63704	0.000446085	0.00265004	Mapk10	mitogen-activated protein kinase 10 [Source:MGI Symbol;Acc:MGI:1346863]
ENSMUSG00000051669	264.551	5.32122	523.782	98.4327	6.62107	2.58478e-27	7.6988e-26	AU021092	expressed sequence AU021092 [Source:MGI Symbol;Acc:MGI:2146559]
ENSMUSG00000044288	41.2819	0.8515	81.7123	95.9628	6.5844	3.01202e-05	0.000223744	Cnr1	cannabinoid receptor 1 (brain) [Source:MGI Symbol;Acc:MGI:104615]
ENSMUSG00000019122	386.141	8.02781	764.254	95.2007	6.5729	3.54844e-37	1.48993e-35	Ccl9	chemokine (C-C motif) ligand 9 [Source:MGI Symbol;Acc:MGI:104533]
ENSMUSG00000030209	84.4586	1.76785	167.149	94.5497	6.563	9.4129e-10	1.14211e-08	Grin2b	glutamate receptor, ionotropic, NMDA2B (epsilon 2) [Source:MGI Symbol;Acc:MGI:95821]
ENSMUSG00000046610	43.6756	0.916347	86.4349	94.3255	6.55958	2.9607e-05	0.000220587	Oacyl	O-acyltransferase like [Source:MGI Symbol;Acc:MGI:2442915]
ENSMUSG00000074968	80.4729	1.71302	159.233	92.9545	6.53845	3.45611e-09	4.00938e-08	Ano3	anoctamin 3 [Source:MGI Symbol;Acc:MGI:3613666]
ENSMUSG00000050493	176.595	3.80144	349.388	91.9094	6.52214	1.13118e-18	2.40282e-17	Fam167b	family with sequence similarity 167, member B [Source:MGI Symbol;Acc:MGI:2668032]
ENSMUSG00000078606	40.7764	0.883924	80.6689	91.2623	6.51195	3.9893e-05	0.000289923	Gm4070	predicted gene 4070 [Source:MGI Symbol;Acc:MGI:3782245]
ENSMUSG00000051980	39.2778	0.8515	77.704	91.2555	6.51184	4.78958e-05	0.00034238	Casr	calcium-sensing receptor [Source:MGI Symbol;Acc:MGI:1351351]
ENSMUSG00000018486	39.0583	0.8515	77.265	90.7399	6.50366	7.43643e-05	0.000512609	Wnt9b	wingless-type MMTV integration site family, member 9B [Source:MGI Symbol;Acc:MGI:1197020]
ENSMUSG00000036381	392.662	8.56403	776.76	90.7003	6.50303	9.67905e-38	4.12007e-36	P2ry14	purinergic receptor P2Y, G-protein coupled, 14 [Source:MGI Symbol;Acc:MGI:2155705]
ENSMUSG00000070644	67.1767	1.47497	132.879	90.089	6.49328	9.04955e-08	9.23054e-07	Etnk2	ethanolamine kinase 2 [Source:MGI Symbol;Acc:MGI:2443760]
ENSMUSG00000075408	643.258	14.1391	1272.38	89.9898	6.49169	4.96324e-57	3.54208e-55	6030408B16Rik	RIKEN cDNA 6030408B16 gene [Source:MGI Symbol;Acc:MGI:1924967]
ENSMUSG00000028362	40.5272	0.893943	80.1604	89.6706	6.48656	3.79308e-05	0.000276925	Tnfsf8	tumor necrosis factor (ligand) superfamily, member 8 [Source:MGI Symbol;Acc:MGI:88328]
ENSMUSG00000061080	2421.76	53.4523	4790.06	89.6137	6.48565	2.57465e-146	2.31976e-143	Lsamp	limbic system-associated membrane protein [Source:MGI Symbol;Acc:MGI:1261760]
ENSMUSG00000073489	269.413	5.96945	532.856	89.2638	6.48	6.20163e-27	1.83453e-25	Ifi204	interferon activated gene 204 [Source:MGI Symbol;Acc:MGI:96429]
ENSMUSG00000093634	27.1261	0.60343	53.6487	88.9062	6.47421	0.00111267	0.00606361	Gm10860	predicted gene 10860 [Source:MGI Symbol;Acc:MGI:3641729]
ENSMUSG00000048621	25.6738	0.581026	50.7666	87.374	6.44913	0.0020645	0.0104111	Gm6377	predicted gene 6377 [Source:MGI Symbol;Acc:MGI:3647255]
ENSMUSG00000028023	37.6198	0.86152	74.3781	86.3336	6.43185	0.000125314	0.000829441	Pitx2	paired-like homeodomain transcription factor 2 [Source:MGI Symbol;Acc:MGI:109340]
ENSMUSG00000034450	78.2685	1.80027	154.737	85.9519	6.42546	6.8875e-09	7.76513e-08	Gulo	gulonolactone (L-) oxidase [Source:MGI Symbol;Acc:MGI:1353434]
ENSMUSG00000094910	63.9033	1.47733	126.329	85.5117	6.41805	2.18229e-07	2.14304e-06	D430019H16Rik	RIKEN cDNA D430019H16 gene [Source:MGI Symbol;Acc:MGI:2443127]
ENSMUSG00000031344	24.5184	0.571007	48.4659	84.8779	6.40732	0.00288468	0.013902	Gabrq	gamma-aminobutyric acid (GABA) A receptor, subunit theta [Source:MGI Symbol;Acc:MGI:1888498]
ENSMUSG00000037946	25.7679	0.60343	50.9323	84.4046	6.39925	0.00271109	0.0131681	Fgd3	FYVE, RhoGEF and PH domain containing 3 [Source:MGI Symbol;Acc:MGI:1353657]
ENSMUSG00000029778	1112.9	26.068	2199.74	84.3846	6.39891	5.99644e-89	9.74941e-87	Adcyap1r1	adenylate cyclase activating polypeptide 1 receptor 1 [Source:MGI Symbol;Acc:MGI:108449]
ENSMUSG00000050345	24.5644	0.581026	48.5479	83.5554	6.38466	0.00216386	0.0108439	4930486L24Rik	RIKEN cDNA 4930486L24 gene [Source:MGI Symbol;Acc:MGI:1922258]
ENSMUSG00000102850	37.7466	0.893943	74.5993	83.4497	6.38284	0.000122292	0.000812173	Gm37082	predicted gene, 37082 [Source:MGI Symbol;Acc:MGI:5610310]
ENSMUSG00000050010	435.274	10.4115	860.137	82.6144	6.36832	1.98366e-40	9.40671e-39	Shisa3	shisa family member 3 [Source:MGI Symbol;Acc:MGI:3041225]
ENSMUSG00000107458	24.1204	0.581026	47.6598	82.0269	6.35803	0.00345104	0.0162405	RP24-266P6.8
ENSMUSG00000058818	108.655	2.63173	214.679	81.5732	6.35002	6.93153e-12	9.90664e-11	Pirb	paired Ig-like receptor B [Source:MGI Symbol;Acc:MGI:894311]
ENSMUSG00000103303	24.3233	0.593411	48.0531	80.9778	6.33946	0.00289337	0.0139352	Gm37802	predicted gene, 37802 [Source:MGI Symbol;Acc:MGI:5611030]
ENSMUSG00000086560	24.292	0.60343	47.9805	79.513	6.31312	0.00267856	0.0130336	Gm13372	predicted gene 13372 [Source:MGI Symbol;Acc:MGI:3650806]
ENSMUSG00000018927	226.662	5.63413	447.69	79.4604	6.31216	9.75414e-23	2.46694e-21	Ccl6	chemokine (C-C motif) ligand 6 [Source:MGI Symbol;Acc:MGI:98263]
ENSMUSG00000046006	22.5573	0.560987	44.5536	79.4201	6.31143	0.00562684	0.0248671	Gapt	Grb2-binding adaptor, transmembrane [Source:MGI Symbol;Acc:MGI:3608341]
ENSMUSG00000015947	22.9363	0.571007	45.3017	79.3365	6.30991	0.00397738	0.0183736	Fcgr1	Fc receptor, IgG, high affinity I [Source:MGI Symbol;Acc:MGI:95498]
ENSMUSG00000020734	24.1725	0.60343	47.7415	79.1169	6.30591	0.0024131	0.0119134	Grin2c	glutamate receptor, ionotropic, NMDA2C (epsilon 3) [Source:MGI Symbol;Acc:MGI:95822]
ENSMUSG00000099470	24.0447	0.60343	47.486	78.6935	6.29817	0.00320967	0.0152467	Gm29340	predicted gene 29340 [Source:MGI Symbol;Acc:MGI:5580046]
ENSMUSG00000043969	178.796	4.49792	353.095	78.5019	6.29466	5.85789e-18	1.20295e-16	Emx2	empty spiracles homeobox 2 [Source:MGI Symbol;Acc:MGI:95388]
ENSMUSG00000022053	3475.67	87.8898	6863.46	78.0916	6.2871	1.03714e-165	1.49515e-162	Ebf2	early B cell factor 2 [Source:MGI Symbol;Acc:MGI:894332]
ENSMUSG00000036887	197.838	5.04309	390.632	77.4589	6.27536	6.21768e-20	1.39617e-18	C1qa	complement component 1, q subcomponent, alpha polypeptide [Source:MGI Symbol;Acc:MGI:88223]
ENSMUSG00000096960	22.332	0.581026	44.083	75.871	6.24548	0.00557141	0.0246574	A230028O05Rik	RIKEN cDNA A230028O05 gene [Source:MGI Symbol;Acc:MGI:2442126]
ENSMUSG00000036131	150.024	3.92584	296.121	75.4287	6.23704	7.96174e-16	1.46026e-14	Frmd7	FERM domain containing 7 [Source:MGI Symbol;Acc:MGI:2686379]
ENSMUSG00000085323	57.2673	1.50976	113.025	74.863	6.22618	1.22158e-06	1.1011e-05	9130410C08Rik	RIKEN cDNA 9130410C08 gene [Source:MGI Symbol;Acc:MGI:1918862]
ENSMUSG00000020676	5074.38	133.928	10014.8	74.7776	6.22453	1.47941e-186	6.39817e-183	Ccl11	chemokine (C-C motif) ligand 11 [Source:MGI Symbol;Acc:MGI:103576]
ENSMUSG00000045573	473.12	12.6012	933.64	74.0916	6.21124	3.53251e-42	1.73607e-40	Penk	preproenkephalin [Source:MGI Symbol;Acc:MGI:104629]
ENSMUSG00000043943	1207.32	32.55	2382.08	73.1823	6.19342	2.00885e-89	3.42042e-87	Naalad2	N-acetylated alpha-linked acidic dipeptidase 2 [Source:MGI Symbol;Acc:MGI:1919810]
ENSMUSG00000053219	44.5092	1.20686	87.8115	72.7603	6.18508	1.9804e-05	0.000151967	Raet1e	retinoic acid early transcript 1E [Source:MGI Symbol;Acc:MGI:2675273]
ENSMUSG00000024598	2475.43	67.1962	4883.66	72.6775	6.18344	1.85986e-139	1.18287e-136	Fbn2	fibrillin 2 [Source:MGI Symbol;Acc:MGI:95490]
ENSMUSG00000022548	87453.5	2387.3	172520	72.2654	6.17523	5.87022e-110	1.83968e-107	Apod	apolipoprotein D [Source:MGI Symbol;Acc:MGI:88056]
ENSMUSG00000046856	93.3895	2.55687	184.222	72.05	6.17093	3.02955e-10	3.86268e-09	Gpr1	G protein-coupled receptor 1 [Source:MGI Symbol;Acc:MGI:2385324]
ENSMUSG00000074505	373.785	10.2847	737.286	71.6876	6.16365	8.3121e-34	3.09898e-32	Fat3	FAT tumor suppressor homolog 3 (Drosophila) [Source:MGI Symbol;Acc:MGI:2444314]
ENSMUSG00000019929	119347	3304.38	235390	71.2356	6.15453	4.61594e-88	7.23298e-86	Dcn	decorin [Source:MGI Symbol;Acc:MGI:94872]
ENSMUSG00000034959	62.652	1.74308	123.561	70.8867	6.14744	7.48523e-07	6.9349e-06	5031414D18Rik	RIKEN cDNA 5031414D18 gene [Source:MGI Symbol;Acc:MGI:2685590]
ENSMUSG00000092572	20.4294	0.571007	40.2878	70.5558	6.14069	0.00752835	0.0319139	Serpinb10	serine (or cysteine) peptidase inhibitor, clade B (ovalbumin), member 10 [Source:MGI Symbol;Acc:MGI:2138648]
ENSMUSG00000091401	20.6531	0.581026	40.7252	70.0919	6.13118	0.00787324	0.0331938	Gm9252	predicted gene 9252 [Source:MGI Symbol;Acc:MGI:3645130]
ENSMUSG00000106832	30.9119	0.871539	60.9522	69.9362	6.12797	0.00089284	0.00496701	Gm42632	predicted gene 42632 [Source:MGI Symbol;Acc:MGI:5662769]
ENSMUSG00000103662	31.2982	0.893943	61.7025	69.0228	6.109	0.00051286	0.00300707	Gm34294	predicted gene, 34294 [Source:MGI Symbol;Acc:MGI:5593453]
ENSMUSG00000037005	593.254	16.9773	1169.53	68.8881	6.10618	2.10267e-50	1.28441e-48	Xpnpep2	X-prolyl aminopeptidase (aminopeptidase P) 2, membrane-bound [Source:MGI Symbol;Acc:MGI:2180001]
ENSMUSG00000101445	31.1288	0.893943	61.3636	68.6438	6.10106	0.000697972	0.00397078	Gm28932	predicted gene 28932 [Source:MGI Symbol;Acc:MGI:5579638]
ENSMUSG00000048387	81.7242	2.34887	161.1	68.5859	6.09984	1.18066e-08	1.29861e-07	Osr1	odd-skipped related 1 (Drosophila) [Source:MGI Symbol;Acc:MGI:1344424]
ENSMUSG00000026697	6884.43	199.657	13569.2	67.9628	6.08667	6.46182e-190	6.98652e-186	Myoc	myocilin [Source:MGI Symbol;Acc:MGI:1202864]
ENSMUSG00000092627	20.7793	0.60343	40.9551	67.8706	6.08471	0.00890377	0.0367855	D130058E05Rik	RIKEN cDNA D130058E05 gene [Source:MGI Symbol;Acc:MGI:2444614]
ENSMUSG00000045733	39.06	1.14201	76.9779	67.4055	6.07479	0.000131747	0.000867286	Sprn	shadow of prion protein [Source:MGI Symbol;Acc:MGI:3582583]
ENSMUSG00000044162	69.7881	2.04598	137.53	67.2199	6.07082	3.17623e-07	3.06209e-06	Tnip3	TNFAIP3 interacting protein 3 [Source:MGI Symbol;Acc:MGI:3041165]
ENSMUSG00000028373	66.2777	1.97347	130.582	66.1685	6.04807	6.60246e-07	6.1566e-06	Astn2	astrotactin 2 [Source:MGI Symbol;Acc:MGI:1889277]
ENSMUSG00000085794	184.011	5.50045	362.522	65.9077	6.04237	6.02901e-18	1.23575e-16	Vax2os	ventral anterior homeobox 2, opposite strand [Source:MGI Symbol;Acc:MGI:3583301]
ENSMUSG00000073490	364.549	10.901	718.198	65.8835	6.04185	5.60782e-32	1.97176e-30	AI607873	expressed sequence AI607873 [Source:MGI Symbol;Acc:MGI:2138302]
ENSMUSG00000070469	3951.59	119.001	7784.18	65.4125	6.0315	2.36298e-165	2.83873e-162	Adamtsl3	ADAMTS-like 3 [Source:MGI Symbol;Acc:MGI:3028499]
ENSMUSG00000078302	912.28	27.4868	1797.07	65.3794	6.03076	1.28882e-69	1.26679e-67	Foxd1	forkhead box D1 [Source:MGI Symbol;Acc:MGI:1347463]
ENSMUSG00000024076	7109.81	216.46	14003.2	64.6918	6.01551	3.79863e-188	2.73805e-184	Vit	vitrin [Source:MGI Symbol;Acc:MGI:1921449]
ENSMUSG00000020901	275.79	8.43907	543.141	64.3603	6.0081	4.72069e-25	1.31716e-23	Pik3r5	phosphoinositide-3-kinase, regulatory subunit 5, p101 [Source:MGI Symbol;Acc:MGI:2443588]
ENSMUSG00000024678	323.391	9.92698	636.856	64.154	6.00347	2.07832e-29	6.71773e-28	Ms4a4d	membrane-spanning 4-domains, subfamily A, member 4D [Source:MGI Symbol;Acc:MGI:1913857]
ENSMUSG00000031506	28.1441	0.871539	55.4166	63.5847	5.99061	0.00166525	0.00864363	Ptpn7	protein tyrosine phosphatase, non-receptor type 7 [Source:MGI Symbol;Acc:MGI:2156893]
ENSMUSG00000059498	55.5319	1.72304	109.341	63.4581	5.98773	3.13226e-06	2.68991e-05	Fcgr3	Fc receptor, IgG, low affinity III [Source:MGI Symbol;Acc:MGI:95500]
ENSMUSG00000021624	28.7894	0.893943	56.6848	63.4098	5.98663	0.00140349	0.0074476	Cd180	CD180 antigen [Source:MGI Symbol;Acc:MGI:1194924]
ENSMUSG00000026582	9214.91	286.38	18143.4	63.3545	5.98537	1.069e-192	2.3116e-188	Sele	selectin, endothelial cell [Source:MGI Symbol;Acc:MGI:98278]
ENSMUSG00000052769	36.8629	1.15203	72.5739	62.9964	5.9772	0.000177065	0.00113886	Gm9889	predicted gene 9889 [Source:MGI Symbol;Acc:MGI:3642568]
ENSMUSG00000041797	7199.1	225.356	14172.9	62.8908	5.97478	1.4972e-187	8.09387e-184	Abca9	ATP-binding cassette, sub-family A (ABC1), member 9 [Source:MGI Symbol;Acc:MGI:2386796]
ENSMUSG00000028626	247.346	7.77079	486.921	62.6604	5.96948	1.33611e-22	3.35953e-21	Col9a2	collagen, type IX, alpha 2 [Source:MGI Symbol;Acc:MGI:88466]
ENSMUSG00000037872	1628.19	51.8242	3204.56	61.8353	5.95036	5.60906e-106	1.51613e-103	Ackr1	atypical chemokine receptor 1 (Duffy blood group) [Source:MGI Symbol;Acc:MGI:1097689]
ENSMUSG00000024481	1749.36	55.8768	3442.84	61.6149	5.94521	4.43549e-110	1.41048e-107	Lvrn	laeverin [Source:MGI Symbol;Acc:MGI:1921824]
ENSMUSG00000049103	206.746	6.65411	406.837	61.1408	5.93406	6.55397e-20	1.46863e-18	Ccr2	chemokine (C-C motif) receptor 2 [Source:MGI Symbol;Acc:MGI:106185]
ENSMUSG00000016918	3744.62	120.697	7368.55	61.05	5.93192	2.44635e-158	2.64499e-155	Sulf1	sulfatase 1 [Source:MGI Symbol;Acc:MGI:2138563]
ENSMUSG00000037206	3572.29	115.681	7028.9	60.7611	5.92508	1.65166e-153	1.62343e-150	Islr	immunoglobulin superfamily containing leucine-rich repeat [Source:MGI Symbol;Acc:MGI:1349645]
ENSMUSG00000075318	46.5215	1.51978	91.5233	60.2215	5.91221	2.98812e-05	0.000222197	Scn2a1	sodium channel, voltage-gated, type II, alpha 1 [Source:MGI Symbol;Acc:MGI:98248]
ENSMUSG00000030147	27.3518	0.893943	53.8096	60.1935	5.91154	0.00191117	0.00974006	Clec4b1	C-type lectin domain family 4, member b1 [Source:MGI Symbol;Acc:MGI:1917060]
ENSMUSG00000028354	61.987	2.04598	121.928	59.594	5.8971	1.67266e-06	1.48663e-05	Fmn2	formin 2 [Source:MGI Symbol;Acc:MGI:1859252]
ENSMUSG00000044749	4295.36	142.1	8448.61	59.4553	5.89373	9.10405e-166	1.40619e-162	Abca6	ATP-binding cassette, sub-family A (ABC1), member 6 [Source:MGI Symbol;Acc:MGI:1923434]
ENSMUSG00000031740	26592.9	882.033	52303.7	59.299	5.88994	6.23267e-178	1.4975e-174	Mmp2	matrix metallopeptidase 2 [Source:MGI Symbol;Acc:MGI:97009]
ENSMUSG00000039891	52.8089	1.76548	103.852	58.8237	5.87833	7.56459e-06	6.17037e-05	Txlnb	taxilin beta [Source:MGI Symbol;Acc:MGI:2671945]
ENSMUSG00000027360	550.413	18.545	1082.28	58.3598	5.8669	8.58137e-45	4.61601e-43	Hdc	histidine decarboxylase [Source:MGI Symbol;Acc:MGI:96062]
ENSMUSG00000043230	26.2062	0.893943	51.5185	57.6306	5.84876	0.00222755	0.0111218	Fam124b	family with sequence similarity 124, member B [Source:MGI Symbol;Acc:MGI:3026880]
ENSMUSG00000030116	875.695	29.9741	1721.42	57.4302	5.84374	6.10391e-65	5.30084e-63	Mfap5	microfibrillar associated protein 5 [Source:MGI Symbol;Acc:MGI:1354387]
ENSMUSG00000025422	141.017	4.82981	277.205	57.3947	5.84285	1.68282e-13	2.67766e-12	Agap2	ArfGAP with GTPase domain, ankyrin repeat and PH domain 2 [Source:MGI Symbol;Acc:MGI:3580016]
ENSMUSG00000082223	33.5038	1.15203	65.8556	57.1647	5.83705	0.000651844	0.00373588	Gm15079	predicted gene 15079 [Source:MGI Symbol;Acc:MGI:3705703]
ENSMUSG00000090084	2887.07	99.3165	5674.83	57.1389	5.8364	1.21451e-139	7.95834e-137	Srpx	sushi-repeat-containing protein [Source:MGI Symbol;Acc:MGI:1858306]
ENSMUSG00000097418	60.6228	2.11319	119.132	56.3757	5.817	2.30356e-06	2.01017e-05	Mir155hg	Mir155 host gene (non-protein coding) [Source:MGI Symbol;Acc:MGI:5477161]
ENSMUSG00000019278	1403.62	49.0828	2758.15	56.194	5.81234	3.96999e-92	7.27517e-90	Dpep1	dipeptidase 1 (renal) [Source:MGI Symbol;Acc:MGI:94917]
ENSMUSG00000026890	906.454	32.1282	1780.78	55.4273	5.79253	6.73011e-67	6.19284e-65	Lhx6	LIM homeobox protein 6 [Source:MGI Symbol;Acc:MGI:1306803]
ENSMUSG00000046805	445.865	15.8498	875.881	55.2614	5.7882	6.82776e-37	2.82301e-35	Mpeg1	macrophage expressed gene 1 [Source:MGI Symbol;Acc:MGI:1333743]
ENSMUSG00000021922	33.744	1.20686	66.2811	54.9203	5.77927	0.000646738	0.00370858	Itih4	inter alpha-trypsin inhibitor, heavy chain 4 [Source:MGI Symbol;Acc:MGI:109536]
ENSMUSG00000029299	24.0852	0.86152	47.3089	54.9133	5.77908	0.00411481	0.0189196	Abcg3	ATP-binding cassette, sub-family G (WHITE), member 3 [Source:MGI Symbol;Acc:MGI:1351624]
ENSMUSG00000033316	23.7706	0.8515	46.6898	54.8324	5.77696	0.0044956	0.02044	Galnt9	UDP-N-acetyl-alpha-D-galactosamine:polypeptide N-acetylgalactosaminyltransferase 9 [Source:MGI Symbol;Acc:MGI:2677965]
ENSMUSG00000026580	8356.26	300.18	16412.3	54.6751	5.77281	2.02554e-179	6.25719e-176	Selp	selectin, platelet [Source:MGI Symbol;Acc:MGI:98280]
ENSMUSG00000058427	1910.45	69.0605	3751.84	54.3268	5.76359	1.38368e-109	4.21418e-107	Cxcl2	chemokine (C-X-C motif) ligand 2 [Source:MGI Symbol;Acc:MGI:1340094]
ENSMUSG00000036139	53.4383	1.97347	104.903	53.1566	5.73218	8.88707e-06	7.18676e-05	Hoxc9	homeobox C9 [Source:MGI Symbol;Acc:MGI:96199]
ENSMUSG00000062329	140.683	5.2316	276.134	52.7819	5.72197	1.21712e-13	1.96264e-12	Cytl1	cytokine-like 1 [Source:MGI Symbol;Acc:MGI:2684993]
ENSMUSG00000025789	800.52	29.7821	1571.26	52.7584	5.72133	1.22289e-59	9.34407e-58	St8sia2	ST8 alpha-N-acetyl-neuraminide alpha-2,8-sialyltransferase 2 [Source:MGI Symbol;Acc:MGI:106020]
ENSMUSG00000028024	681.104	25.3649	1336.84	52.7045	5.71985	3.7656e-52	2.38091e-50	Enpep	glutamyl aminopeptidase [Source:MGI Symbol;Acc:MGI:106645]
ENSMUSG00000009941	22.8339	0.8515	44.8164	52.6322	5.71788	0.00577177	0.02544	Nxf2	nuclear RNA export factor 2 [Source:MGI Symbol;Acc:MGI:1933192]
ENSMUSG00000035004	53.7171	2.00353	105.431	52.6224	5.71761	7.21818e-06	5.90564e-05	Igsf6	immunoglobulin superfamily, member 6 [Source:MGI Symbol;Acc:MGI:1891393]
ENSMUSG00000028480	325.76	12.1506	639.369	52.6206	5.71755	6.00422e-28	1.82867e-26	Glipr2	GLI pathogenesis-related 2 [Source:MGI Symbol;Acc:MGI:1917770]
ENSMUSG00000053825	37.8009	1.42251	74.1794	52.1469	5.70451	0.000214703	0.00135991	Ppfia2	protein tyrosine phosphatase, receptor type, f polypeptide (PTPRF), interacting protein (liprin), alpha 2 [Source:MGI Symbol;Acc:MGI:2443834]
ENSMUSG00000030307	46.9916	1.77787	92.2054	51.863	5.69663	4.84572e-05	0.000345389	Slc6a11	solute carrier family 6 (neurotransmitter transporter, GABA), member 11 [Source:MGI Symbol;Acc:MGI:95630]
ENSMUSG00000052821	224.229	8.48443	439.973	51.8565	5.69645	4.89369e-20	1.10345e-18	Cysltr1	cysteinyl leukotriene receptor 1 [Source:MGI Symbol;Acc:MGI:1926218]
ENSMUSG00000031825	8406.57	319.515	16493.6	51.6208	5.68988	1.99036e-178	5.37994e-175	Crispld2	cysteine-rich secretory protein LCCL domain containing 2 [Source:MGI Symbol;Acc:MGI:1926142]
ENSMUSG00000014329	2246.12	85.4677	4406.78	51.5608	5.6882	3.6167e-119	1.47561e-116	Bicc1	bicaudal C homolog 1 (Drosophila) [Source:MGI Symbol;Acc:MGI:1933388]
ENSMUSG00000028339	33954.6	1299.16	66610.1	51.2717	5.68009	5.8727e-157	6.04721e-154	Col15a1	collagen, type XV, alpha 1 [Source:MGI Symbol;Acc:MGI:88449]
ENSMUSG00000047878	530.275	20.3162	1040.23	51.2021	5.67813	1.73758e-42	8.67745e-41	A4galt	alpha 1,4-galactosyltransferase [Source:MGI Symbol;Acc:MGI:3512453]
ENSMUSG00000037548	48.2087	1.8551	94.5623	50.9743	5.6717	2.5882e-05	0.000195144	H2-DMb2	histocompatibility 2, class II, locus Mb2 [Source:MGI Symbol;Acc:MGI:95923]
ENSMUSG00000036446	26403.7	1022.36	51785.1	50.6526	5.66256	6.87706e-169	1.14392e-165	Lum	lumican [Source:MGI Symbol;Acc:MGI:109347]
ENSMUSG00000032327	374.207	14.5641	733.849	50.3877	5.655	2.29472e-30	7.6694e-29	Stra6	stimulated by retinoic acid gene 6 [Source:MGI Symbol;Acc:MGI:107742]
ENSMUSG00000019899	12797.7	498.58	25096.9	50.3368	5.65354	3.42908e-181	1.23584e-177	Lama2	laminin, alpha 2 [Source:MGI Symbol;Acc:MGI:99912]
ENSMUSG00000011256	2798.47	110.256	5486.69	49.7634	5.63701	1.072e-130	5.94383e-128	Adam19	a disintegrin and metallopeptidase domain 19 (meltrin beta) [Source:MGI Symbol;Acc:MGI:105377]
ENSMUSG00000015852	198.744	7.86862	389.619	49.5156	5.62981	1.00819e-17	2.03558e-16	Fcrls	Fc receptor-like S, scavenger receptor [Source:MGI Symbol;Acc:MGI:1933397]
ENSMUSG00000046916	418.796	16.5918	821.001	49.4822	5.62884	3.93882e-34	1.48904e-32	Myct1	myc target 1 [Source:MGI Symbol;Acc:MGI:1915882]
ENSMUSG00000037813	860.176	34.1752	1686.18	49.3392	5.62466	8.84135e-62	7.10726e-60	D630003M21Rik	RIKEN cDNA D630003M21 gene [Source:MGI Symbol;Acc:MGI:3606579]
ENSMUSG00000078640	67.1249	2.68183	131.568	49.059	5.61645	7.08054e-07	6.58535e-06	Gm11627	predicted gene 11627 [Source:MGI Symbol;Acc:MGI:3650659]
ENSMUSG00000027966	247.228	9.92935	484.527	48.7975	5.60874	6.28108e-21	1.47793e-19	Col11a1	collagen, type XI, alpha 1 [Source:MGI Symbol;Acc:MGI:88446]
ENSMUSG00000043832	44.8241	1.80027	87.8479	48.7971	5.60872	5.58114e-05	0.000394014	Clec4a3	C-type lectin domain family 4, member a3 [Source:MGI Symbol;Acc:MGI:1920399]
ENSMUSG00000075437	35.5446	1.45493	69.6342	47.8608	5.58077	0.000443893	0.00263992	Gm11681	predicted gene 11681 [Source:MGI Symbol;Acc:MGI:3650778]
ENSMUSG00000001493	2210.39	90.6187	4330.15	47.7843	5.57847	4.1482e-116	1.6018e-113	Meox1	mesenchyme homeobox 1 [Source:MGI Symbol;Acc:MGI:103220]
ENSMUSG00000051855	297.531	12.2386	582.824	47.6216	5.57354	1.48496e-24	4.0698e-23	Mest	mesoderm specific transcript [Source:MGI Symbol;Acc:MGI:96968]
ENSMUSG00000033207	1986.61	82.1382	3891.08	47.3723	5.56597	4.50176e-109	1.33351e-106	Mamdc2	MAM domain containing 2 [Source:MGI Symbol;Acc:MGI:1918988]
ENSMUSG00000032649	815.61	33.8188	1597.4	47.2342	5.56176	4.77551e-58	3.48871e-56	Colgalt2	collagen beta(1-O)galactosyltransferase 2 [Source:MGI Symbol;Acc:MGI:2138232]
ENSMUSG00000040855	556.562	23.0973	1090.03	47.1928	5.5605	1.49048e-41	7.16224e-40	Reps2	RALBP1 associated Eps domain containing protein 2 [Source:MGI Symbol;Acc:MGI:2663511]
ENSMUSG00000102516	48.7244	2.02357	95.4252	47.1568	5.55939	4.71557e-05	0.000337647	Gm38340	predicted gene, 38340 [Source:MGI Symbol;Acc:MGI:5611568]
ENSMUSG00000015340	263.768	11.0218	516.514	46.8629	5.55037	4.11782e-22	1.01301e-20	Cybb	cytochrome b-245, beta polypeptide [Source:MGI Symbol;Acc:MGI:88574]
ENSMUSG00000022330	1160.91	48.6581	2273.16	46.717	5.54588	2.69335e-76	3.04926e-74	Osr2	odd-skipped related 2 [Source:MGI Symbol;Acc:MGI:1930813]
ENSMUSG00000038642	460.419	19.4107	901.426	46.4396	5.53728	8.62942e-36	3.44922e-34	Ctss	cathepsin S [Source:MGI Symbol;Acc:MGI:107341]
ENSMUSG00000030413	102.422	4.32601	200.518	46.3517	5.53455	4.44309e-10	5.58415e-09	Pglyrp1	peptidoglycan recognition protein 1 [Source:MGI Symbol;Acc:MGI:1345092]
ENSMUSG00000035407	3314.98	141.958	6488.01	45.7036	5.51424	4.10492e-136	2.53614e-133	Kank4	KN motif and ankyrin repeat domains 4 [Source:MGI Symbol;Acc:MGI:3043381]
ENSMUSG00000022032	10336.1	444.021	20228.2	45.5567	5.50959	3.22694e-173	6.97794e-170	Scara5	scavenger receptor class A, member 5 (putative) [Source:MGI Symbol;Acc:MGI:1918395]
ENSMUSG00000027833	487.543	21.0484	954.037	45.3259	5.50226	5.94622e-37	2.47748e-35	Shox2	short stature homeobox 2 [Source:MGI Symbol;Acc:MGI:1201673]
ENSMUSG00000024727	354.715	15.4103	694.02	45.0362	5.49301	2.01103e-28	6.26608e-27	Trpm6	transient receptor potential cation channel, subfamily M, member 6 [Source:MGI Symbol;Acc:MGI:2675603]
ENSMUSG00000096883	47.7631	2.09078	93.4354	44.6892	5.48185	4.6491e-05	0.000333329	Shisa8	shisa family member 8 [Source:MGI Symbol;Acc:MGI:2146080]
ENSMUSG00000075707	99.2653	4.35241	194.178	44.614	5.47942	2.1274e-09	2.51657e-08	Dio3	deiodinase, iodothyronine type III [Source:MGI Symbol;Acc:MGI:1306782]
ENSMUSG00000024300	53.7107	2.36891	105.052	44.3463	5.47074	1.9255e-05	0.000148175	Myo1f	myosin IF [Source:MGI Symbol;Acc:MGI:107711]
ENSMUSG00000033082	1257.46	55.5341	2459.39	44.2861	5.46878	3.41084e-79	4.16701e-77	Clec1a	C-type lectin domain family 1, member a [Source:MGI Symbol;Acc:MGI:2444151]
ENSMUSG00000029231	8434.1	373.79	16494.4	44.1275	5.46361	1.58783e-169	2.86126e-166	Pdgfra	platelet derived growth factor receptor, alpha polypeptide [Source:MGI Symbol;Acc:MGI:97530]
ENSMUSG00000038521	9326.51	415.816	18237.2	43.8589	5.4548	7.26943e-171	1.42904e-167	C1s1	complement component 1, s subcomponent 1 [Source:MGI Symbol;Acc:MGI:1355312]
ENSMUSG00000050700	1137.84	51.0652	2224.62	43.5643	5.44508	5.12841e-73	5.43612e-71	Emilin3	elastin microfibril interfacer 3 [Source:MGI Symbol;Acc:MGI:2389142]
ENSMUSG00000069515	636.661	28.6309	1244.69	43.4737	5.44207	2.00681e-47	1.14198e-45	Lyz1	lysozyme 1 [Source:MGI Symbol;Acc:MGI:96902]
ENSMUSG00000017417	3919.44	176.514	7662.37	43.4094	5.43994	3.1391e-143	2.51407e-140	Plxdc1	plexin domain containing 1 [Source:MGI Symbol;Acc:MGI:1919574]
ENSMUSG00000055653	19597.1	894.67	38299.6	42.8086	5.41983	1.33317e-165	1.80177e-162	Gpc3	glypican 3 [Source:MGI Symbol;Acc:MGI:104903]
ENSMUSG00000016756	757.435	34.6043	1480.27	42.7769	5.41876	2.72792e-53	1.78213e-51	Cmah	cytidine monophospho-N-acetylneuraminic acid hydroxylase [Source:MGI Symbol;Acc:MGI:103227]
ENSMUSG00000030218	1938.61	88.8905	3788.33	42.618	5.41339	4.59253e-103	1.14148e-100	Mgp	matrix Gla protein [Source:MGI Symbol;Acc:MGI:96976]
ENSMUSG00000052726	174.991	8.04655	341.936	42.4947	5.40921	4.6595e-15	8.18497e-14	Kcnt2	potassium channel, subfamily T, member 2 [Source:MGI Symbol;Acc:MGI:3036273]
ENSMUSG00000043300	517.812	23.8781	1011.75	42.3712	5.40501	6.02979e-39	2.69397e-37	B3galnt1	UDP-GalNAc:betaGlcNAc beta 1,3-galactosaminyltransferase, polypeptide 1 [Source:MGI Symbol;Acc:MGI:1349405]
ENSMUSG00000000204	2071.98	95.8757	4048.08	42.2222	5.39993	1.73986e-105	4.53286e-103	Slfn4	schlafen 4 [Source:MGI Symbol;Acc:MGI:1329010]
ENSMUSG00000029380	9322.04	433.878	18210.2	41.9708	5.39132	2.00016e-165	2.54421e-162	Cxcl1	chemokine (C-X-C motif) ligand 1 [Source:MGI Symbol;Acc:MGI:108068]
ENSMUSG00000073802	498.68	23.3329	974.027	41.7447	5.38352	1.11134e-36	4.57744e-35	Cdkn2b	cyclin-dependent kinase inhibitor 2B (p15, inhibits CDK4) [Source:MGI Symbol;Acc:MGI:104737]
ENSMUSG00000035385	2259.99	105.97	4414.01	41.6532	5.38036	7.78848e-110	2.40597e-107	Ccl2	chemokine (C-C motif) ligand 2 [Source:MGI Symbol;Acc:MGI:98259]
ENSMUSG00000035456	30.6671	1.45257	59.8816	41.2247	5.36544	0.00201041	0.0101739	Prdm8	PR domain containing 8 [Source:MGI Symbol;Acc:MGI:1924880]
ENSMUSG00000045658	922.572	44.1338	1801.01	40.808	5.35078	7.95016e-61	6.25142e-59	Pid1	phosphotyrosine interaction domain containing 1 [Source:MGI Symbol;Acc:MGI:2138391]
ENSMUSG00000000392	959.079	46.0556	1872.1	40.6487	5.34514	8.06054e-63	6.65271e-61	Fap	fibroblast activation protein [Source:MGI Symbol;Acc:MGI:109608]
ENSMUSG00000047180	487.388	23.5363	951.239	40.4158	5.33685	1.42276e-35	5.65549e-34	Neurl3	neuralized E3 ubiquitin protein ligase 3 [Source:MGI Symbol;Acc:MGI:2429944]
ENSMUSG00000098112	32.2623	1.56459	62.96	40.2407	5.33058	0.00144298	0.00761421	Bin2	bridging integrator 2 [Source:MGI Symbol;Acc:MGI:3611448]
ENSMUSG00000046491	336.609	16.3607	656.858	40.1486	5.32728	7.98761e-26	2.27868e-24	C1qtnf2	C1q and tumor necrosis factor related protein 2 [Source:MGI Symbol;Acc:MGI:1916433]
ENSMUSG00000072596	203.419	9.94702	396.891	39.9005	5.31834	2.84817e-17	5.62542e-16	Ear2	eosinophil-associated, ribonuclease A family, member 2 [Source:MGI Symbol;Acc:MGI:108020]
ENSMUSG00000054293	30.5416	1.49737	59.5859	39.7936	5.31446	0.00198035	0.0100372	A630033H20Rik	RIKEN cDNA A630033H20 gene [Source:MGI Symbol;Acc:MGI:2441814]
ENSMUSG00000036144	2311.71	113.639	4509.77	39.6851	5.31053	1.24817e-110	4.08945e-108	Meox2	mesenchyme homeobox 2 [Source:MGI Symbol;Acc:MGI:103219]
ENSMUSG00000085399	698.156	34.3497	1361.96	39.65	5.30925	1.31559e-48	7.68872e-47	Foxd2os	forkhead box D2, opposite strand [Source:MGI Symbol;Acc:MGI:2444065]
ENSMUSG00000078141	36.6481	1.81029	71.486	39.4887	5.30337	0.000556188	0.00323393	Gm2399	predicted gene 2399 [Source:MGI Symbol;Acc:MGI:3780567]
ENSMUSG00000050103	255.438	12.6824	498.193	39.2823	5.29581	4.52296e-20	1.02306e-18	Agmo	alkylglycerol monooxygenase [Source:MGI Symbol;Acc:MGI:2442495]
ENSMUSG00000055172	2020.43	100.41	3940.45	39.2436	5.29438	1.12683e-101	2.7074e-99	C1ra	complement component 1, r subcomponent A [Source:MGI Symbol;Acc:MGI:1355313]
ENSMUSG00000008658	29.0944	1.45257	56.7363	39.0594	5.2876	0.00313043	0.0149168	Rbfox1	RNA binding protein, fox-1 homolog (C. elegans) 1 [Source:MGI Symbol;Acc:MGI:1926224]
ENSMUSG00000000753	4182.09	209.751	8154.42	38.8768	5.28084	2.56217e-141	1.84681e-138	Serpinf1	serine (or cysteine) peptidase inhibitor, clade F, member 1 [Source:MGI Symbol;Acc:MGI:108080]
ENSMUSG00000043099	884.438	44.6295	1724.25	38.6347	5.27183	9.26906e-58	6.72598e-56	Hic1	hypermethylated in cancer 1 [Source:MGI Symbol;Acc:MGI:1338010]
ENSMUSG00000026228	100.495	5.07894	195.911	38.5733	5.26953	5.10692e-09	5.84916e-08	Htr2b	5-hydroxytryptamine (serotonin) receptor 2B [Source:MGI Symbol;Acc:MGI:109323]
ENSMUSG00000107355	36.3947	1.8551	70.9342	38.2374	5.25691	0.000509642	0.00299064	AI839979	expressed sequence AI839979 [Source:MGI Symbol;Acc:MGI:2140975]
ENSMUSG00000068263	150.562	7.68957	293.434	38.16	5.25399	9.04675e-13	1.38057e-11	Efcc1	EF hand and coiled-coil domain containing 1 [Source:MGI Symbol;Acc:MGI:3611451]
ENSMUSG00000030862	4536.97	232.268	8841.68	38.0666	5.25046	3.53946e-143	2.73347e-140	Cpxm2	carboxypeptidase X 2 (M14 family) [Source:MGI Symbol;Acc:MGI:1926006]
ENSMUSG00000023046	3459.31	177.488	6741.12	37.9806	5.24719	9.97917e-129	5.13785e-126	Igfbp6	insulin-like growth factor binding protein 6 [Source:MGI Symbol;Acc:MGI:96441]
ENSMUSG00000044667	53.018	2.72664	103.309	37.8889	5.2437	2.69695e-05	0.000202566	Lppr4	lipid phosphate phosphatase-related protein type 4 [Source:MGI Symbol;Acc:MGI:106530]
ENSMUSG00000049744	50.0922	2.5769	97.6076	37.8778	5.24328	5.71786e-05	0.000402388	Arhgap15	Rho GTPase activating protein 15 [Source:MGI Symbol;Acc:MGI:1923367]
ENSMUSG00000024053	1163.42	60.0414	2266.8	37.754	5.23856	4.07347e-70	4.05921e-68	Emilin2	elastin microfibril interfacer 2 [Source:MGI Symbol;Acc:MGI:2389136]
ENSMUSG00000069763	319.499	16.6417	622.356	37.3973	5.22486	1.25324e-23	3.32516e-22	Tmem100	transmembrane protein 100 [Source:MGI Symbol;Acc:MGI:1915138]
ENSMUSG00000102697	33.4562	1.74544	65.167	37.3355	5.22248	0.00145291	0.00765913	Pcdhac2	protocadherin alpha subfamily C, 2 [Source:MGI Symbol;Acc:MGI:1891443]
ENSMUSG00000075010	194.948	10.2127	379.683	37.1775	5.21636	8.16283e-16	1.49334e-14	AW112010	expressed sequence AW112010 [Source:MGI Symbol;Acc:MGI:2147706]
ENSMUSG00000102564	37.368	1.96345	72.7726	37.0635	5.21193	0.00072096	0.00408651	Gm37035	predicted gene, 37035 [Source:MGI Symbol;Acc:MGI:5610263]
ENSMUSG00000022483	211.931	11.1828	412.68	36.903	5.20567	3.8532e-17	7.58158e-16	Col2a1	collagen, type II, alpha 1 [Source:MGI Symbol;Acc:MGI:88452]
ENSMUSG00000021974	206.909	10.9754	402.843	36.7042	5.19787	7.45394e-17	1.4443e-15	Fgf9	fibroblast growth factor 9 [Source:MGI Symbol;Acc:MGI:104723]
ENSMUSG00000062515	10243.7	543.955	19943.4	36.6638	5.19628	2.96091e-161	3.36983e-158	Fabp4	fatty acid binding protein 4, adipocyte [Source:MGI Symbol;Acc:MGI:88038]
ENSMUSG00000049556	240.778	12.7973	468.759	36.6295	5.19493	8.00491e-19	1.71046e-17	Lingo1	leucine rich repeat and Ig domain containing 1 [Source:MGI Symbol;Acc:MGI:1915522]
ENSMUSG00000026712	504.157	26.861	981.452	36.5382	5.19134	7.92303e-36	3.17273e-34	Mrc1	mannose receptor, C type 1 [Source:MGI Symbol;Acc:MGI:97142]
ENSMUSG00000021702	701.092	37.5461	1364.64	36.3457	5.18371	2.95599e-47	1.6777e-45	Thbs4	thrombospondin 4 [Source:MGI Symbol;Acc:MGI:1101779]
ENSMUSG00000024397	37.9976	2.03596	73.9592	36.3265	5.18295	0.000620966	0.00357312	Aif1	allograft inflammatory factor 1 [Source:MGI Symbol;Acc:MGI:1343098]
ENSMUSG00000032419	769.869	41.2616	1498.48	36.3165	5.18255	9.99094e-51	6.13762e-49	Tbx18	T-box18 [Source:MGI Symbol;Acc:MGI:1923615]
ENSMUSG00000029223	32.0758	1.74308	62.4085	35.8036	5.16203	0.00168835	0.00874885	Uchl1	ubiquitin carboxy-terminal hydrolase L1 [Source:MGI Symbol;Acc:MGI:103149]
ENSMUSG00000032028	302.233	16.7487	587.718	35.0904	5.133	7.10515e-23	1.81181e-21	Nxpe2	neurexophilin and PC-esterase domain family, member 2 [Source:MGI Symbol;Acc:MGI:1925502]
ENSMUSG00000058589	251.758	14.2754	489.241	34.2716	5.09894	1.7014e-19	3.72756e-18	Anks1b	ankyrin repeat and sterile alpha motif domain containing 1B [Source:MGI Symbol;Acc:MGI:1924781]
ENSMUSG00000046618	5564.16	317.017	10811.3	34.1033	5.09184	5.49821e-142	4.09977e-139	Olfml2a	olfactomedin-like 2A [Source:MGI Symbol;Acc:MGI:2444741]
ENSMUSG00000027848	3053.13	174.43	5931.83	34.007	5.08776	1.00059e-118	4.00679e-116	Olfml3	olfactomedin-like 3 [Source:MGI Symbol;Acc:MGI:1914877]
ENSMUSG00000103137	24.995	1.43489	48.5551	33.8388	5.08061	0.00868747	0.0360019	Gm37981	predicted gene, 37981 [Source:MGI Symbol;Acc:MGI:5611209]
ENSMUSG00000078945	105.852	6.09075	205.613	33.7583	5.07717	3.44894e-09	4.00321e-08	Naip2	NLR family, apoptosis inhibitory protein 2 [Source:MGI Symbol;Acc:MGI:1298226]
ENSMUSG00000020467	3972.72	228.748	7716.7	33.7345	5.07615	1.98403e-130	1.07256e-127	Efemp1	epidermal growth factor-containing fibulin-like extracellular matrix protein 1 [Source:MGI Symbol;Acc:MGI:1339998]
ENSMUSG00000030587	197.928	11.4702	384.386	33.5116	5.06659	1.98533e-15	3.55094e-14	2200002D01Rik	RIKEN cDNA 2200002D01 gene [Source:MGI Symbol;Acc:MGI:1919525]
ENSMUSG00000031239	1399.9	82.5932	2717.21	32.8987	5.03996	4.58668e-76	5.16575e-74	Itm2a	integral membrane protein 2A [Source:MGI Symbol;Acc:MGI:107706]
ENSMUSG00000027579	86.4138	5.1327	167.695	32.6718	5.02998	1.37308e-07	1.37716e-06	Srms	src-related kinase lacking C-terminal regulatory tyrosine and N-terminal myristylation sites [Source:MGI Symbol;Acc:MGI:101865]
ENSMUSG00000044017	772.78	45.9036	1499.66	32.6697	5.02988	1.58572e-48	9.24248e-47	Adgrd1	adhesion G protein-coupled receptor D1 [Source:MGI Symbol;Acc:MGI:3041203]
ENSMUSG00000100005	384.477	22.8568	746.098	32.6423	5.02867	4.49575e-27	1.33355e-25	B130024G19Rik	RIKEN cDNA B130024G19 gene [Source:MGI Symbol;Acc:MGI:3604353]
ENSMUSG00000089961	197.028	11.758	382.298	32.5137	5.02298	1.71172e-15	3.07682e-14	Gm16567	predicted gene 16567 [Source:MGI Symbol;Acc:MGI:4414987]
ENSMUSG00000022324	6663.51	398.894	12928.1	32.4099	5.01836	5.29678e-144	4.40529e-141	Matn2	matrilin 2 [Source:MGI Symbol;Acc:MGI:109613]
ENSMUSG00000029664	365.349	21.8788	708.82	32.3976	5.01781	1.82158e-25	5.14229e-24	Tfpi2	tissue factor pathway inhibitor 2 [Source:MGI Symbol;Acc:MGI:108543]
ENSMUSG00000001986	535.117	32.2528	1037.98	32.1827	5.00821	3.54263e-36	1.42655e-34	Gria3	glutamate receptor, ionotropic, AMPA3 (alpha 3) [Source:MGI Symbol;Acc:MGI:95810]
ENSMUSG00000086235	23.5751	1.42251	45.7277	32.1459	5.00656	0.0095069	0.0389351	Gm16284	predicted gene 16284 [Source:MGI Symbol;Acc:MGI:3826541]
ENSMUSG00000056529	664.09	40.079	1288.1	32.139	5.00625	5.97141e-43	3.03112e-41	Ptafr	platelet-activating factor receptor [Source:MGI Symbol;Acc:MGI:106066]
ENSMUSG00000050663	79.4921	4.81083	154.173	32.0471	5.00212	6.4622e-07	6.03883e-06	Trhde	TRH-degrading enzyme [Source:MGI Symbol;Acc:MGI:2384311]
ENSMUSG00000004655	50385	3058.92	97711	31.943	4.99743	2.81529e-110	9.08624e-108	Aqp1	aquaporin 1 [Source:MGI Symbol;Acc:MGI:103201]
ENSMUSG00000053626	934.114	56.7475	1811.48	31.9218	4.99647	2.23846e-57	1.60812e-55	Tll1	tolloid-like [Source:MGI Symbol;Acc:MGI:106923]
ENSMUSG00000006462	55.5288	3.37594	107.682	31.8968	4.99534	3.13508e-05	0.000232327	A530013C23Rik	RIKEN cDNA A530013C23 gene [Source:MGI Symbol;Acc:MGI:3041178]
ENSMUSG00000030110	1682	103.549	3260.44	31.4868	4.97668	4.21499e-86	6.37377e-84	Ret	ret proto-oncogene [Source:MGI Symbol;Acc:MGI:97902]
ENSMUSG00000003617	13594.7	837.586	26351.9	31.4617	4.97552	1.44091e-150	1.35471e-147	Cp	ceruloplasmin [Source:MGI Symbol;Acc:MGI:88476]
ENSMUSG00000007908	182.255	11.2363	353.274	31.4403	4.97454	6.96867e-14	1.1416e-12	Hmgcll1	3-hydroxymethyl-3-methylglutaryl-Coenzyme A lyase-like 1 [Source:MGI Symbol;Acc:MGI:2446108]
ENSMUSG00000033453	629.363	38.85	1219.88	31.3997	4.97268	2.09818e-40	9.92801e-39	Adamts15	a disintegrin-like and metallopeptidase (reprolysin type) with thrombospondin type 1 motif, 15 [Source:MGI Symbol;Acc:MGI:2449569]
ENSMUSG00000053004	262.286	16.1909	508.382	31.3992	4.97265	1.97667e-19	4.32189e-18	Hrh1	histamine receptor H1 [Source:MGI Symbol;Acc:MGI:107619]
ENSMUSG00000029602	618.62	38.2836	1198.96	31.3178	4.96891	3.30701e-40	1.54451e-38	Rasal1	RAS protein activator like 1 (GAP1 like) [Source:MGI Symbol;Acc:MGI:1330842]
ENSMUSG00000042607	340.317	21.0963	659.538	31.2632	4.96639	1.69573e-23	4.48271e-22	Asb4	ankyrin repeat and SOCS box-containing 4 [Source:MGI Symbol;Acc:MGI:1929751]
ENSMUSG00000035373	497.275	30.8633	963.686	31.2243	4.9646	8.37604e-33	2.99378e-31	Ccl7	chemokine (C-C motif) ligand 7 [Source:MGI Symbol;Acc:MGI:99512]
ENSMUSG00000026674	2900.1	183.575	5616.62	30.5957	4.93526	3.50023e-111	1.18264e-108	Ddr2	discoidin domain receptor family, member 2 [Source:MGI Symbol;Acc:MGI:1345277]
ENSMUSG00000028581	365.232	23.2989	707.166	30.3519	4.92371	3.96823e-25	1.11151e-23	Laptm5	lysosomal-associated protein transmembrane 5 [Source:MGI Symbol;Acc:MGI:108046]
ENSMUSG00000021390	514.946	32.8666	997.026	30.3356	4.92294	6.87839e-34	2.57333e-32	Ogn	osteoglycin [Source:MGI Symbol;Acc:MGI:109278]
ENSMUSG00000050875	40.5475	2.58929	78.5057	30.3194	4.92217	0.00060525	0.00349571	A730017C20Rik	RIKEN cDNA A730017C20 gene [Source:MGI Symbol;Acc:MGI:2442934]
ENSMUSG00000026077	218.263	14.0629	422.463	30.0411	4.90887	1.11834e-16	2.14578e-15	Npas2	neuronal PAS domain protein 2 [Source:MGI Symbol;Acc:MGI:109232]
ENSMUSG00000056486	440.23	28.4951	851.966	29.8987	4.90201	7.36607e-30	2.4061e-28	Chn1	chimerin 1 [Source:MGI Symbol;Acc:MGI:1915674]
ENSMUSG00000017344	1233.84	79.8786	2387.81	29.893	4.90173	8.22972e-68	7.77115e-66	Vtn	vitronectin [Source:MGI Symbol;Acc:MGI:98940]
ENSMUSG00000040170	687.079	44.5273	1329.63	29.861	4.90019	8.29638e-44	4.35439e-42	Fmo2	flavin containing monooxygenase 2 [Source:MGI Symbol;Acc:MGI:1916776]
ENSMUSG00000108256	60.5825	3.93693	117.228	29.7765	4.8961	3.86899e-05	0.000281978	RP23-157G22.2
ENSMUSG00000035948	85.8132	5.57694	166.049	29.7743	4.896	2.34374e-07	2.29326e-06	Acss3	acyl-CoA synthetase short-chain family member 3 [Source:MGI Symbol;Acc:MGI:2685720]
ENSMUSG00000071347	2087.05	135.809	4038.28	29.735	4.89409	5.88609e-94	1.16771e-91	C1qtnf9	C1q and tumor necrosis factor related protein 9 [Source:MGI Symbol;Acc:MGI:3045252]
ENSMUSG00000026395	263.942	17.2222	510.661	29.6513	4.89002	2.50017e-19	5.44448e-18	Ptprc	protein tyrosine phosphatase, receptor type, C [Source:MGI Symbol;Acc:MGI:97810]
ENSMUSG00000034845	15270.9	998.024	29543.8	29.6023	4.88764	3.255e-146	2.81545e-143	Plvap	plasmalemma vesicle associated protein [Source:MGI Symbol;Acc:MGI:1890497]
ENSMUSG00000031673	1754.74	115.288	3394.18	29.4409	4.87975	1.4469e-84	2.08585e-82	Cdh11	cadherin 11 [Source:MGI Symbol;Acc:MGI:99217]
ENSMUSG00000038623	1023.16	67.2882	1979.03	29.4112	4.8783	1.6694e-58	1.23205e-56	Tm6sf1	transmembrane 6 superfamily member 1 [Source:MGI Symbol;Acc:MGI:1933209]
ENSMUSG00000027188	439.74	28.9958	850.485	29.3313	4.87437	3.05561e-29	9.78881e-28	Pamr1	peptidase domain containing associated with muscle regeneration 1 [Source:MGI Symbol;Acc:MGI:2445082]
ENSMUSG00000032860	344.221	22.7289	665.713	29.2893	4.8723	1.12734e-23	2.99848e-22	P2ry2	purinergic receptor P2Y, G-protein coupled 2 [Source:MGI Symbol;Acc:MGI:105107]
ENSMUSG00000051506	62.2112	4.11199	120.31	29.2585	4.87078	1.41954e-05	0.000111623	Wdfy4	WD repeat and FYVE domain containing 4 [Source:MGI Symbol;Acc:MGI:3584510]
ENSMUSG00000069893	125.842	8.32468	243.359	29.2334	4.86955	6.07746e-10	7.53982e-09	9930111J21Rik1	RIKEN cDNA 9930111J21 gene 1 [Source:MGI Symbol;Acc:MGI:3041173]
ENSMUSG00000044258	1240.12	82.0824	2398.15	29.2164	4.8687	2.69538e-67	2.51228e-65	Ctla2a	cytotoxic T lymphocyte-associated protein 2 alpha [Source:MGI Symbol;Acc:MGI:88554]
ENSMUSG00000068196	703.34	46.7332	1359.95	29.1002	4.86296	2.53753e-43	1.30028e-41	Col8a1	collagen, type VIII, alpha 1 [Source:MGI Symbol;Acc:MGI:88463]
ENSMUSG00000055210	464.415	31.037	897.794	28.9266	4.85432	6.39887e-31	2.1722e-29	Foxd2	forkhead box D2 [Source:MGI Symbol;Acc:MGI:1347471]
ENSMUSG00000092060	522.742	35.0891	1010.39	28.7951	4.84775	6.33207e-34	2.37305e-32	Bend4	BEN domain containing 4 [Source:MGI Symbol;Acc:MGI:3648414]
ENSMUSG00000006522	30.2853	2.03359	58.537	28.7851	4.84725	0.00313608	0.0149371	Itih3	inter-alpha trypsin inhibitor, heavy chain 3 [Source:MGI Symbol;Acc:MGI:96620]
ENSMUSG00000036186	107.237	7.20451	207.27	28.7695	4.84647	1.74987e-08	1.90051e-07	Fam69b	family with sequence similarity 69, member B [Source:MGI Symbol;Acc:MGI:1927576]
ENSMUSG00000023224	6467.34	436.327	12498.4	28.6445	4.84018	6.72949e-136	4.04218e-133	Serping1	serine (or cysteine) peptidase inhibitor, clade G, member 1 [Source:MGI Symbol;Acc:MGI:894696]
ENSMUSG00000050666	245.301	16.7319	473.87	28.3213	4.82382	2.27402e-17	4.51546e-16	Vstm4	V-set and transmembrane domain containing 4 [Source:MGI Symbol;Acc:MGI:2444633]
ENSMUSG00000041119	629.028	42.9954	1215.06	28.2602	4.8207	3.57108e-39	1.61213e-37	Pde9a	phosphodiesterase 9A [Source:MGI Symbol;Acc:MGI:1277179]
ENSMUSG00000029718	4912.14	337.078	9487.2	28.1454	4.81483	1.29798e-128	6.52734e-126	Pcolce	procollagen C-endopeptidase enhancer protein [Source:MGI Symbol;Acc:MGI:105099]
ENSMUSG00000049307	34.6245	2.3813	66.8678	28.0804	4.81149	0.0014416	0.00760875	Fut4	fucosyltransferase 4 [Source:MGI Symbol;Acc:MGI:95594]
ENSMUSG00000024164	3507.77	241.705	6773.84	28.0252	4.80865	6.42541e-116	2.4376e-113	C3	complement component 3 [Source:MGI Symbol;Acc:MGI:88227]
ENSMUSG00000096957	63.2313	4.37008	122.093	27.9383	4.80417	1.79059e-05	0.000138483	E230013L22Rik	RIKEN cDNA E230013L22 gene [Source:MGI Symbol;Acc:MGI:2142601]
ENSMUSG00000055254	2577.2	178.447	4975.95	27.8847	4.8014	2.013e-101	4.73141e-99	Ntrk2	neurotrophic tyrosine kinase, receptor, type 2 [Source:MGI Symbol;Acc:MGI:97384]
ENSMUSG00000037095	4871.74	337.33	9406.14	27.8841	4.80137	1.3546e-128	6.65724e-126	Lrg1	leucine-rich alpha-2-glycoprotein 1 [Source:MGI Symbol;Acc:MGI:1924155]
ENSMUSG00000022485	106.53	7.4178	205.643	27.7229	4.79301	1.70933e-08	1.85741e-07	Hoxc5	homeobox C5 [Source:MGI Symbol;Acc:MGI:96196]
ENSMUSG00000029304	952.022	66.3356	1837.71	27.7032	4.79198	6.91955e-54	4.64684e-52	Spp1	secreted phosphoprotein 1 [Source:MGI Symbol;Acc:MGI:98389]
ENSMUSG00000028475	433.882	30.3814	837.382	27.5623	4.78462	2.86229e-28	8.84204e-27	5430416O09Rik	RIKEN cDNA 5430416O09 gene [Source:MGI Symbol;Acc:MGI:1918656]
ENSMUSG00000089672	239.15	16.8138	461.486	27.4469	4.77857	5.94916e-17	1.15688e-15	Lilr4b	leukocyte immunoglobulin-like receptor, subfamily B, member 4B [Source:MGI Symbol;Acc:MGI:102702]
ENSMUSG00000029204	55.5894	3.94695	107.232	27.1683	4.76385	7.0496e-05	0.000488122	Rhoh	ras homolog gene family, member H [Source:MGI Symbol;Acc:MGI:1921984]
ENSMUSG00000031375	10933.1	782.492	21083.7	26.9443	4.75191	3.45607e-140	2.41077e-137	Bgn	biglycan [Source:MGI Symbol;Acc:MGI:88158]
ENSMUSG00000030134	533.68	38.3165	1029.04	26.8564	4.74719	4.58921e-33	1.65395e-31	Rasgef1a	RasGEF domain family, member 1A [Source:MGI Symbol;Acc:MGI:1917977]
ENSMUSG00000023886	13335.6	961.258	25710	26.7462	4.74126	6.05277e-140	4.09016e-137	Smoc2	SPARC related modular calcium binding 2 [Source:MGI Symbol;Acc:MGI:1929881]
ENSMUSG00000047330	357.676	25.9549	689.397	26.5614	4.73126	3.48561e-23	9.04836e-22	Kcne4	potassium voltage-gated channel, Isk-related subfamily, gene 4 [Source:MGI Symbol;Acc:MGI:1891125]
ENSMUSG00000030865	2290.33	167.606	4413.05	26.3299	4.71863	3.3139e-94	6.76036e-92	Chp2	calcineurin-like EF hand protein 2 [Source:MGI Symbol;Acc:MGI:1917511]
ENSMUSG00000026043	127984	9417.17	246550	26.1809	4.71044	2.47469e-56	1.74878e-54	Col3a1	collagen, type III, alpha 1 [Source:MGI Symbol;Acc:MGI:88453]
ENSMUSG00000005124	135.414	9.97179	260.856	26.1594	4.70925	2.6498e-10	3.39853e-09	Wisp1	WNT1 inducible signaling pathway protein 1 [Source:MGI Symbol;Acc:MGI:1197008]
ENSMUSG00000038067	236.529	17.4264	455.631	26.146	4.70852	7.84289e-16	1.44091e-14	Csf3	colony stimulating factor 3 (granulocyte) [Source:MGI Symbol;Acc:MGI:1339751]
ENSMUSG00000071714	5477.85	404.677	10551	26.0727	4.70447	1.505e-126	7.232e-124	Csf2rb2	colony stimulating factor 2 receptor, beta 2, low-affinity (granulocyte-macrophage) [Source:MGI Symbol;Acc:MGI:1339760]
ENSMUSG00000071713	4108.7	304.024	7913.38	26.0288	4.70204	5.93687e-118	2.33416e-115	Csf2rb	colony stimulating factor 2 receptor, beta, low-affinity (granulocyte-macrophage) [Source:MGI Symbol;Acc:MGI:1339759]
ENSMUSG00000034463	2377.46	176.959	4577.95	25.8702	4.69322	8.6234e-94	1.6952e-91	Scara3	scavenger receptor class A, member 3 [Source:MGI Symbol;Acc:MGI:2444418]
ENSMUSG00000039364	702.451	52.4012	1352.5	25.8105	4.68989	4.86806e-41	2.31866e-39	Sectm1b	secreted and transmembrane 1B [Source:MGI Symbol;Acc:MGI:1929083]
ENSMUSG00000028755	164.651	12.336	316.965	25.6944	4.68338	4.78575e-12	6.97352e-11	Cda	cytidine deaminase [Source:MGI Symbol;Acc:MGI:1919519]
ENSMUSG00000029070	5319.62	398.928	10240.3	25.6696	4.68199	1.82648e-124	8.40338e-122	Mxra8	matrix-remodelling associated 8 [Source:MGI Symbol;Acc:MGI:1922011]
ENSMUSG00000028072	44.8692	3.36486	86.3736	25.6693	4.68197	0.000487145	0.0028664	Ntrk1	neurotrophic tyrosine kinase, receptor, type 1 [Source:MGI Symbol;Acc:MGI:97383]
ENSMUSG00000033544	204.979	15.4158	394.541	25.5933	4.6777	8.91993e-15	1.54061e-13	Angptl1	angiopoietin-like 1 [Source:MGI Symbol;Acc:MGI:1919963]
ENSMUSG00000048834	154.048	11.6052	296.491	25.5481	4.67514	3.27703e-11	4.45957e-10	Vstm2a	V-set and transmembrane domain containing 2A [Source:MGI Symbol;Acc:MGI:2384826]
ENSMUSG00000028600	2815.52	212.873	5418.17	25.4526	4.66974	6.53844e-102	1.58862e-99	Podn	podocan [Source:MGI Symbol;Acc:MGI:2674939]
ENSMUSG00000074912	38.2371	2.89511	73.5791	25.4149	4.6676	0.0011297	0.00614325	Gm14207	predicted gene 14207 [Source:MGI Symbol;Acc:MGI:3649550]
ENSMUSG00000066682	82.5035	6.27578	158.731	25.2927	4.66065	1.07962e-06	9.80911e-06	Pilrb2	paired immunoglobin-like type 2 receptor beta 2 [Source:MGI Symbol;Acc:MGI:2450535]
ENSMUSG00000023336	95.8592	7.29761	184.421	25.2714	4.65943	2.23814e-07	2.1949e-06	Wfdc1	WAP four-disulfide core domain 1 [Source:MGI Symbol;Acc:MGI:1915116]
ENSMUSG00000020810	1163	89.4686	2236.54	24.998	4.64374	2.25588e-59	1.71764e-57	Cygb	cytoglobin [Source:MGI Symbol;Acc:MGI:2149481]
ENSMUSG00000090272	618.667	47.8293	1189.51	24.8698	4.63632	5.96284e-37	2.47963e-35	Mndal	myeloid nuclear differentiation antigen like [Source:MGI Symbol;Acc:MGI:3780953]
ENSMUSG00000050556	135.114	10.5272	259.7	24.6695	4.62466	4.61378e-10	5.78032e-09	Kcnb1	potassium voltage gated channel, Shab-related subfamily, member 1 [Source:MGI Symbol;Acc:MGI:96666]
ENSMUSG00000027074	1984.43	154.618	3814.25	24.6688	4.62461	1.92114e-84	2.75117e-82	Slc43a3	solute carrier family 43, member 3 [Source:MGI Symbol;Acc:MGI:1931054]
ENSMUSG00000086605	85.3837	6.65355	164.114	24.6656	4.62443	8.60854e-07	7.88775e-06	Gm14290	predicted gene 14290 [Source:MGI Symbol;Acc:MGI:3649702]
ENSMUSG00000025165	1267.17	98.7626	2435.58	24.6609	4.62415	1.63859e-64	1.3841e-62	Sectm1a	secreted and transmembrane 1A [Source:MGI Symbol;Acc:MGI:2384805]
ENSMUSG00000027318	1470.75	114.74	2826.76	24.6363	4.62271	2.79535e-68	2.65117e-66	Adam33	a disintegrin and metallopeptidase domain 33 [Source:MGI Symbol;Acc:MGI:1341813]
ENSMUSG00000022440	662.928	51.7525	1274.1	24.6191	4.62171	5.46643e-38	2.3547e-36	C1qtnf6	C1q and tumor necrosis factor related protein 6 [Source:MGI Symbol;Acc:MGI:1919959]
ENSMUSG00000046844	120.024	9.3889	230.659	24.5672	4.61866	7.27239e-09	8.16501e-08	Vat1l	vesicle amine transport protein 1 homolog-like (T. californica) [Source:MGI Symbol;Acc:MGI:2142534]
ENSMUSG00000040875	78.9381	6.17981	151.696	24.5471	4.61748	1.99207e-06	1.75751e-05	Osbpl10	oxysterol binding protein-like 10 [Source:MGI Symbol;Acc:MGI:1921736]
ENSMUSG00000004952	9503.35	745.488	18261.2	24.4957	4.61445	1.64884e-133	9.63634e-131	Rasa4	RAS p21 protein activator 4 [Source:MGI Symbol;Acc:MGI:1858600]
ENSMUSG00000085042	75.1287	5.95285	144.304	24.2413	4.59939	7.8038e-06	6.35591e-05	Abhd11os	abhydrolase domain containing 11, opposite strand [Source:MGI Symbol;Acc:MGI:1917062]
ENSMUSG00000019767	126.324	10.0177	242.63	24.2203	4.59814	2.90169e-09	3.39352e-08	Ccdc170	coiled-coil domain containing 170 [Source:MGI Symbol;Acc:MGI:2685067]
ENSMUSG00000050919	210.235	16.6865	403.784	24.1982	4.59683	1.98041e-14	3.36405e-13	Zfp366	zinc finger protein 366 [Source:MGI Symbol;Acc:MGI:2178429]
ENSMUSG00000085180	54.8829	4.3577	105.408	24.1889	4.59628	0.000120463	0.00080126	AI838599	expressed sequence AI838599 [Source:MGI Symbol;Acc:MGI:3510989]
ENSMUSG00000046159	269.008	21.5499	516.465	23.9661	4.58292	1.15267e-17	2.3208e-16	Chrm3	cholinergic receptor, muscarinic 3, cardiac [Source:MGI Symbol;Acc:MGI:88398]
ENSMUSG00000015085	2824.19	227.265	5421.11	23.8537	4.57614	2.48951e-98	5.49319e-96	Entpd2	ectonucleoside triphosphate diphosphohydrolase 2 [Source:MGI Symbol;Acc:MGI:1096863]
ENSMUSG00000022816	12933.8	1045.27	24822.4	23.7475	4.5697	2.70758e-132	1.54075e-129	Fstl1	follistatin-like 1 [Source:MGI Symbol;Acc:MGI:102793]
ENSMUSG00000045333	899.233	72.7991	1725.67	23.7045	4.56709	2.02398e-48	1.17652e-46	Zfp423	zinc finger protein 423 [Source:MGI Symbol;Acc:MGI:1891217]
ENSMUSG00000034040	490.222	39.7185	940.725	23.6848	4.56589	4.15486e-29	1.3271e-27	Wbscr17	Williams-Beuren syndrome chromosome region 17 homolog (human) [Source:MGI Symbol;Acc:MGI:2137594]
ENSMUSG00000029093	2218.14	180.08	4256.21	23.6352	4.56286	4.02653e-87	6.26401e-85	Sorcs2	sortilin-related VPS10 domain containing receptor 2 [Source:MGI Symbol;Acc:MGI:1932289]
ENSMUSG00000006586	793.085	64.9713	1521.2	23.4134	4.54926	1.65233e-43	8.50713e-42	Runx1t1	runt-related transcription factor 1; translocated to, 1 (cyclin D-related) [Source:MGI Symbol;Acc:MGI:104793]
ENSMUSG00000018819	872.089	71.5884	1672.59	23.364	4.54621	2.75836e-46	1.53334e-44	Lsp1	lymphocyte specific 1 [Source:MGI Symbol;Acc:MGI:96832]
ENSMUSG00000053117	87.4778	7.20874	167.747	23.2699	4.5404	6.17546e-07	5.77837e-06	E330013P04Rik	RIKEN cDNA E330013P04 gene [Source:MGI Symbol;Acc:MGI:2147732]
ENSMUSG00000059588	2272.77	187.34	4358.2	23.2636	4.54	1.56778e-88	2.49277e-86	Calcrl	calcitonin receptor-like [Source:MGI Symbol;Acc:MGI:1926944]
ENSMUSG00000092124	37.3488	3.09545	71.6021	23.1314	4.53178	0.00250556	0.0123081	B930094E09Rik	RIKEN cDNA B930094E09 gene [Source:MGI Symbol;Acc:MGI:3603750]
ENSMUSG00000036006	125.698	10.4384	240.957	23.0837	4.5288	4.57804e-09	5.26292e-08	Fam65b	family with sequence similarity 65, member B [Source:MGI Symbol;Acc:MGI:2444879]
ENSMUSG00000003665	313.365	26.0377	600.691	23.0701	4.52795	2.78624e-19	6.05525e-18	Has1	hyaluronan synthase1 [Source:MGI Symbol;Acc:MGI:106590]
ENSMUSG00000030711	1030.29	85.8665	1974.71	22.9974	4.5234	2.89688e-53	1.88681e-51	Sult1a1	sulfotransferase family 1A, phenol-preferring, member 1 [Source:MGI Symbol;Acc:MGI:102896]
ENSMUSG00000055782	160.144	13.3683	306.92	22.9587	4.52097	2.39823e-11	3.29057e-10	Abcd2	ATP-binding cassette, sub-family D (ALD), member 2 [Source:MGI Symbol;Acc:MGI:1349467]
ENSMUSG00000020312	456.752	38.3551	875.15	22.8171	4.51204	1.04649e-26	3.07881e-25	Shc2	SHC (Src homology 2 domain containing) transforming protein 2 [Source:MGI Symbol;Acc:MGI:106180]
[truncated: 3,137 more rows]
