# Supplementary material for: CD34 defines melanocyte stem cell subpopulations with distinct regenerative properties
Source: PLoS Genet. 2019 Apr 24;15(4):e1008034. doi: 10.1371/journal.pgen.1008034 (PMC6481766; doi:10.1371/journal.pgen.1008034)
Supplement: S3 Table — The Excel file lists differentially expressed genes between CD34+ and CD34- McSCs in various canonical pathway categories according to Ingenuity Pathway Analysis (IPA) results. The table lists all canonical pathway categories, their–(log p-value), ratio, z-score, downregulation (in CD34+ McSCs compared to CD34- McSCs), no change, upregulation (in CD34+ McSCs compared to CD34- McSCs) and no overlap DE genes percentages. It also lists all the DE molecules in each canonical pathway category. (XLS) [file pgen.1008034.s015.xls]

## Sheet: Sheet0
© 2000-2016 QIAGEN. All rights reserved.
Ingenuity Canonical Pathways	-log(p-value)	Ratio	z-score	Downregulated	No change	Upregulated	No overlap with dataset	Molecules
Hepatic Fibrosis / Hepatic Stellate Cell Activation	2.73E01	5.11E-01	NaN	9/176 (5%)	0/176 (0%)	81/176 (46%)	86/176 (49%)	MYH10,CCR5,MYH9,CTGF,LHX2,COL8A1,IL6,COL28A1,TGFBR2,VEGFA,CXCL3,IL1RL2,TGFB1,FIGF,SERPINE1,KLF12,COL11A2,COL27A1,IL1RAP,TIMP2,PDGFRB,IL4R,COL4A1,FGFR1,IL6R,COL2A1,FGFR2,MMP2,IFNGR1,IGFBP5,PDGFB,MYL9,MET,IGF2,COL6A3,COL23A1,TGFB3,CD14,PDGFD,COL25A1,COL3A1,COL8A2,IGFBP4,COL4A5,ICAM1,FN1,LEPR,VEGFB,COL4A2,FAS,COL15A1,PGF,BCL2,COL5A1,COL16A1,COL1A2,COL6A1,IGF1,EDN1,TIMP1,NGFR,HGF,PDGFRA,TGFB2,ECE1,LB…
Axonal Guidance Signaling	1.48E01	3.09E-01	NaN	16/424 (4%)	0/424 (0%)	115/424 (27%)	293/424 (69%)	SLIT3,ADAMTS8,GLI2,BMP4,NTN1,ADAMTS2,VEGFA,ITGA3,PAK1,ECE2,ABLIM3,FIGF,PLCB1,PLCL1,PRKD1,PTCH2,WNT5B,EFNA2,PRKCQ,KALRN,RRAS,SEMA5A,PTCH1,ITGA5,MMP2,PLCL2,MET,MYL9,ADAMTS6,ARHGEF6,PIK3R6,PIK3CD,PDGFD,NRP1,RGS3,ARHGEF7,SEMA6A,VEGFB,EPHA4,PLXNA2,GNA14,FZD1,GNG7,EFNB2,IGF1,SRGAP1,RHOD,NGFR,NTRK1,ADAM19,PFN2,ROBO2,BMP1,SEMA3G,EPHB4,NRP2,PLCG1,SLIT2,SEMA3A,WIPF1,KIF7,GLIS2,NTRK3,BMP7,BMP6,CXCL12,SEMA6B…
Granulocyte Adhesion and Diapedesis	1.07E01	3.79E-01	NaN	4/153 (3%)	0/153 (0%)	54/153 (35%)	95/153 (62%)	MMP16,CXCL12,Cxcl9,ITGB3,CXCL10,CXCL3,HRH1,ITGA3,IL1RL2,EZR,CXCL14,IL1RAP,Ccl6,SELE,PF4,ITGA6,THY1,ITGA5,MMP2,CSF3,IL33,ITGAM,MMP23B,SELP,CDH5,JAM3,PECAM1,ITGA1,CX3CL1,HSPB1,CLDN11,ICAM1,MMP15,SDC3,ICAM2,SDC2,Ccl8,Ccl2,NGFR,MMP12,TNFRSF1B,MMP19,CLDN10,SDC1,MMP28,TNFRSF1A,CXCR4,GNAI1,IL1R1,CCL11,Ccl9,ITGB2,CLDN5,CLDN1,IL1B,CXCL2,MMP9,Ccl7
Role of Osteoblasts, Osteoclasts and Chondrocytes in Rheumatoid Arthritis	9.93E00	3.33E-01	NaN	13/213 (6%)	0/213 (0%)	58/213 (27%)	142/213 (67%)	BGLAP,BMP4,WNT16,WNT6,IL6,ITGB3,IKBKB,ITGA3,IL1RL2,RUNX2,TGFB1,DKK2,IL1RAP,BIRC3,SMAD1,ADAMTS5,FZD2,WNT5B,ADAMTS4,SPP1,SMAD9,WNT9A,ITGA5,GSN,IL7,IL33,PIK3R3,PIK3R6,MAPK10,PIK3CD,SFRP1,Tcf7,TCF4,PTK2B,FRZB,BMP2,PIK3R5,SMAD5,FZD1,NFATC1,BCL2,NFKBIA,IGF1,DKK3,NGFR,CTNNB1,TNFRSF1B,ALPL,BMP1,SRC,NAIP,CTSK,WNT9B,TNFRSF1A,IKBKE,TCF7L1,NFATC4,IL1R1,TNFRSF11A,BMP5,CSF1R,COL1A1,FZD4,CSF1,NFATC2,IL1B,PIK3CB…
Colorectal Cancer Metastasis Signaling	9.32E00	3.19E-01	4.565	14/232 (6%)	0/232 (0%)	60/232 (26%)	158/232 (68%)	JAK1,ADCY4,MMP16,WNT16,WNT6,IL6,CCND1,MYC,TGFBR2,VEGFA,ADCY5,TGFB1,FIGF,FZD2,WNT5B,RRAS,WNT9A,IL6R,MMP2,RHOJ,IFNGR1,TLR2,PIK3R3,ADCY9,BCL2L1,CDH1,MMP23B,TGFB3,PIK3R6,MAPK10,PIK3CD,Tcf7,FNBP1,IL6ST,TCF4,MMP15,PIK3R5,VEGFB,FZD1,RHOH,GNG7,PGF,ARRB1,GNG11,RHOD,TGFB2,RHOU,PRKAR1B,TLR3,MMP12,CTNNB1,PTGER4,MMP19,EGFR,SRC,ADCY2,WNT9B,MMP28,TNFRSF1A,ADCY3,ADCY6,TCF7L1,TLR4,RRAS2,FZD4,TLR5,ADCY1,PRKAG2,PIK…
Human Embryonic Stem Cell Pluripotency	8.81E00	3.71E-01	NaN	8/132 (6%)	0/132 (0%)	41/132 (31%)	83/132 (63%)	TCF4,BMP4,BMP2,PIK3R5,WNT16,WNT6,SMAD5,FZD1,NGF,FOXD3,TGFBR2,FGFR3,TGFB1,LEFTY1,NTRK1,TGFB2,PDGFRA,SPHK1,CTNNB1,FZD2,SMAD1,WNT5B,BMP1,PDGFRB,WNT9B,S1PR5,FGFR1,WNT9A,FGFR2,TCF7L1,BMP5,INHBA,PDGFB,PIK3R3,S1PR3,FZD4,NTRK2,NTRK3,S1PR1,PIK3R6,TGFB3,BMP7,PIK3CB,PIK3CD,FGFRL1,BMP6,PDGFD,Tcf7,WNT5A
IL-8 Signaling	8.37E00	3.33E-01	5.166	11/177 (6%)	0/177 (0%)	48/177 (27%)	118/177 (67%)	PLD2,CCND1,ITGB3,VEGFA,RAB11FIP2,IKBKB,CYBB,FIGF,PRKD1,TEK,NOX4,PRKCQ,RRAS,MMP2,RHOJ,PLD1,MYL9,PIK3R3,BCL2L1,CDH1,CCND2,ITGAM,MAPK10,PIK3R6,PIK3CD,PRKCH,FNBP1,ICAM1,PTK2B,PIK3R5,VEGFB,RHOH,GNG7,PGF,BCL2,GNG11,RHOD,GPLD1,RHOU,LASP1,EGFR,PRKCA,SRC,FLT1,ANGPT1,FLT4,GNAI1,IKBKE,IRAK3,CSTB,PLD4,ITGB2,RRAS2,PIK3CB,PTGS2,KDR,MMP9,ITGAX,IRAK2
Role of Macrophages, Fibroblasts and Endothelial Cells in Rheumatoid Arthritis	7.81E00	2.87E-01	NaN	13/286 (5%)	0/286 (0%)	69/286 (24%)	204/286 (71%)	CXCL12,WNT16,WNT6,IL6,CCND1,MYC,VEGFA,PLCD3,IKBKB,IL1RL2,TGFB1,PLCB1,DKK2,FIGF,LTBR,PLCL1,IL1RAP,FZD2,WNT5B,PRKD1,ADAMTS4,SELE,PRKCQ,RRAS,WNT9A,IL6R,PLCL2,CREB3L4,IL7,PDGFB,PIK3R3,IL33,TLR2,GNAO1,PIK3R6,PIK3CD,PRKCH,SFRP1,PDGFD,Tcf7,IL6ST,TCF4,ICAM1,FN1,FRZB,PIK3R5,VEGFB,FZD1,NFATC1,PGF,ROR2,NLK,NFKBIA,DKK3,NGFR,TLR3,TNFRSF1B,CTNNB1,PRKCA,TRAF1,SRC,WNT9B,TNFRSF1A,DAAM1,PLCG1,IKBKE,CEBPB,IL1R1,TCF…
Molecular Mechanisms of Cancer	7.48E00	2.69E-01	NaN	20/357 (6%)	0/357 (0%)	76/357 (21%)	261/357 (73%)	RAP2B,CDKN2A,GAB2,JAK1,BMP4,ADCY4,WNT16,WNT6,CCND1,MYC,TGFBR2,ITGA3,PAK1,ADCY5,TGFB1,PLCB1,BIRC3,SMAD1,FZD2,WNT5B,PTCH2,PRKD1,PRKCQ,SMAD9,RRAS,WNT9A,ARHGEF15,PTCH1,CDK6,ITGA5,RAPGEF3,RHOJ,ARHGEF17,Aph1c,PIK3R3,ADCY9,RASGRF2,BCL2L1,CDH1,CCND2,GAB1,GNAO1,ARHGEF6,TGFB3,PIK3R6,MAPK10,PIK3CD,PRKCH,ARHGEF9,ARHGEF10,FNBP1,CDK2,TCF4,ARHGEF7,BMP2,PIK3R5,PSEN2,GNA14,FZD1,SMAD5,CDKN2B,RHOH,MAPK11,FAS,BCL2,N…
Dendritic Cell Maturation	7.33E00	3.33E-01	5.308	5/153 (3%)	0/153 (0%)	46/153 (30%)	102/153 (67%)	HLA-DQB1,IL6,IKBKB,PLCD3,IL1RL2,PLCB1,LTBR,COL11A2,PLCL1,COL2A1,PLCL2,CREB3L4,PIK3R3,TLR2,IL33,MAPK10,PIK3R6,STAT2,PIK3CD,IRF8,COL3A1,ICAM1,LEPR,HLA-A,HLA-DQA1,PIK3R5,CD83,FCGR2B,MAPK11,COL1A2,NFKBIA,DDR2,HLA-DMA,NGFR,HLA-DMB,LY75,TLR3,TNFRSF1B,COL18A1,FCGR2A,TNFRSF1A,PLCG1,IKBKE,TLR4,COL1A1,COL5A3,FCER1G,IL1B,HLA-DOB,PIK3CB,HLA-DRB5
Leukocyte Extravasation Signaling	7.33E00	3.12E-01	2.828	9/192 (5%)	0/192 (0%)	51/192 (27%)	132/192 (69%)	MMP16,JAM2,CXCL12,ITGB3,ITGA3,EZR,CYBB,PRKD1,TIMP2,PRKCQ,ITGA6,ITGA5,THY1,BMX,MMP2,RAPGEF3,PIK3R3,ITGAM,MMP23B,CDH5,JAM3,MAPK10,PIK3R6,PECAM1,PIK3CD,PRKCH,VAV1,ITGA1,CLDN11,ICAM1,PTK2B,MMP15,PIK3R5,RAPGEF4,RHOH,MAPK11,TIMP1,SIPA1,CTNNB1,MMP12,ACTN1,PRKCA,MMP19,CLDN10,SRC,TIMP3,ARHGAP6,MMP28,CXCR4,GNAI1,PLCG1,TEC,ITGB2,F11R,WIPF1,CLDN5,CLDN1,CD44,PIK3CB,MMP9
Agranulocyte Adhesion and Diapedesis	7.18E00	3.25E-01	NaN	3/163 (2%)	0/163 (0%)	50/163 (31%)	110/163 (67%)	MYH10,MYH9,MMP16,CXCL12,Cxcl9,CXCL10,HRH1,CXCL3,ITGA3,EZR,CXCL14,Ccl6,SELE,PF4,ITGA6,ITGA5,MMP2,MYL9,IL33,MMP23B,PODXL2,CDH5,SELP,JAM3,PECAM1,ITGA1,CX3CL1,CD34,CLDN11,FN1,ICAM1,MMP15,ICAM2,Ccl8,Ccl2,Podxl,MMP12,MMP19,CLDN10,MMP28,CXCR4,TNFRSF1A,GNAI1,IL1R1,CCL11,Ccl9,ITGB2,CLDN5,CLDN1,IL1B,CXCL2,MMP9,Ccl7
Macropinocytosis Signaling	7.16E00	4.33E-01	2.065	6/67 (9%)	0/67 (0%)	23/67 (34%)	38/67 (57%)	MRC1,USP6NL,PIK3R5,ITGB8,NGF,ITGB3,PAK1,HGF,ITGB4,PRKD1,PRKCA,SRC,PRKCQ,RRAS,ITGA5,PLCG1,CSF1R,PDGFB,MET,PIK3R3,ITGB2,RRAS2,CSF1,PIK3R6,CD14,PIK3CB,PRKCH,PIK3CD,PDGFD
Endothelin-1 Signaling	6.89E00	3.19E-01	3.244	13/166 (8%)	0/166 (0%)	40/166 (24%)	113/166 (68%)	PLD2,ADCY4,PLA2R1,NOS3,MYC,PLCD3,ECE2,ADCY5,PLCB1,PLCL1,GUCY1B3,PRKD1,PRKCQ,GUCY1A3,GUCY2D,RRAS,ITPR1,PLCL2,PLD1,PIK3R3,ADCY9,GAB1,SHC2,GNAO1,MAPK10,PIK3R6,PIK3CD,PRKCH,PIK3R5,GNA14,MAPK11,EDN1,GPLD1,CASP1,ECE1,PRKCA,PLA2G16,SRC,ADCY2,EDNRB,ADCY3,PTGS1,GNAI1,ADCY6,PLCG1,PLD4,RRAS2,PLA2G2E,ADCY1,GUCY2F,EDNRA,PIK3CB,PTGS2
phagosome formation	6.78E00	3.7E-01	NaN	3/100 (3%)	0/100 (0%)	34/100 (34%)	63/100 (63%)	MRC1,FN1,VTN,PLA2R1,PIK3R5,FCGR2B,RHOH,PLCD3,ITGA3,RHOD,RHOU,PLCB1,TLR3,PLCL1,PRKD1,PRKCA,PRKCQ,MRC2,FCGR2A,ITGA5,PLCG1,RHOJ,PLCL2,INPP5D,TLR2,PIK3R3,TLR4,Fcrls,TLR5,SCARA3,SYK,PIK3R6,FCER1G,PIK3CB,PRKCH,PIK3CD,FNBP1
Melanocyte Development and Pigmentation Signaling	6.42E00	3.86E-01	0.392	16/83 (19%)	0/83 (0%)	16/83 (19%)	51/83 (61%)	SOX10,ADCY4,PIK3R5,RPS6KA3,BCL2,ADCY5,PRKAR1B,KIT,SRC,ADCY2,PTPN6,RRAS,MITF,TYR,ADCY3,ADCY6,PLCG1,CREB3L4,TYRP1,PIK3R3,KITLG,ADCY9,RRAS2,PAX3,SH2B2,ADCY1,PIK3R6,PRKAG2,PIK3CB,PIK3CD,MC1R,DCT
Inhibition of Matrix Metalloproteases	6.31E00	5.14E-01	NaN	1/37 (3%)	0/37 (0%)	18/37 (49%)	18/37 (49%)	HSPG2,TIMP3,SDC1,MMP28,RECK,MMP16,MMP15,MMP2,TFPI2,MMP23B,ADAM12,SDC2,TIMP1,THBS2,MMP12,MMP9,LRP1,MMP19,TIMP2
Nitric Oxide Signaling in the Cardiovascular System	6.27E00	3.65E-01	1.219	12/96 (13%)	0/96 (0%)	23/96 (24%)	61/96 (64%)	PIK3R5,VEGFB,SLC7A1,PRKG2,NOS3,PGF,BDKRB2,VEGFA,CACNA1E,PDE3B,PRKAR1B,CAV1,FIGF,PRKD1,GUCY1B3,PRKCA,PDE2A,PRKCQ,FLT1,GUCY1A3,GUCY2D,RYR2,FLT4,ATP2A3,ITPR1,PDE1C,PIK3R3,PDE1B,GUCY2F,PIK3R6,PRKAG2,PIK3CB,PRKCH,PIK3CD,KDR
Sphingosine-1-phosphate Signaling	6.17E00	3.52E-01	2.058	7/105 (7%)	0/105 (0%)	30/105 (29%)	68/105 (65%)	PTK2B,ADCY4,ACER2,PIK3R5,RHOH,PLCD3,NAAA,ADCY5,RHOD,PDGFRA,CASP1,RHOU,SPHK1,PLCB1,PLCL1,PDGFRB,ADCY2,S1PR5,ADCY3,ADCY6,GNAI1,PLCG1,RHOJ,PLCL2,SMPD2,PDGFB,ASAH2,PIK3R3,S1PR3,ADCY9,ADCY1,PIK3R6,S1PR1,PIK3CB,PIK3CD,PDGFD,FNBP1
Regulation of the Epithelial-Mesenchymal Transition Pathway	6.16E00	3.01E-01	NaN	13/183 (7%)	0/183 (0%)	42/183 (23%)	128/183 (70%)	JAK1,WNT16,PARD6G,WNT6,TGFBR2,FGFR3,FOXC2,TGFB1,FZD2,WNT5B,PDGFRB,ETS1,NOTCH3,TWIST2,RRAS,FGF9,WNT9A,FGFR1,SNAI1,FGFR2,MMP2,ZEB1,PIK3R3,MET,CDH1,CDH2,GAB1,PIK3R6,TGFB3,PIK3CD,FGFRL1,PDGFD,JAG1,Tcf7,LOX,ID2,TCF4,TWIST1,PIK3R5,PSEN2,FZD1,HGF,TGFB2,CTNNB1,EGFR,WNT9B,EGR1,TCF7L1,FGF1,FZD4,RRAS2,PIK3CB,JAK3,MMP9,WNT5A
Protein Kinase A Signaling	5.78E00	2.51E-01	1.238	19/366 (5%)	0/366 (0%)	73/366 (20%)	274/366 (75%)	ENPP6,MYH10,DUSP8,ADCY4,MYLK2,LIPE,NOS3,NTN1,TGFBR2,PTPRC,PLCD3,DUSP3,PDE7B,ADCY5,TGFB1,PLCB1,TDP2,PDE11A,PLCL1,EYA2,PTCH2,PRKD1,PTPRE,PTPN6,PTPRG,PDE2A,PRKCQ,PTCH1,PPP1R14A,TNNI3,PTPN18,ITPR1,PLCL2,CREB3L4,PTPRM,PDE1C,MYL9,AKAP13,ADCY9,DUSP1,PTPRB,PDE1B,TGFB3,PRKCH,DUSP4,Tcf7,AKAP12,FLNB,TCF4,PTK2B,PTPN13,PDE4A,MYLK3,UBASH3B,GNG7,NFATC1,DUSP2,GNG11,NFKBIA,PTPRJ,PDE3B,DUSP26,NGFR,DUSP10,PRKAR1B,T…
Wnt/β-catenin Signaling	5.78E00	3.03E-01	0.781	17/165 (10%)	0/165 (0%)	33/165 (20%)	115/165 (70%)	CDKN2A,TCF4,FRZB,TGFBR3,SOX10,WNT16,WNT6,ACVR2B,FZD1,CCND1,SOX17,TGFBR2,MYC,NLK,CDH3,DKK3,TGFB1,RARB,PPM1L,TGFB2,DKK2,SOX18,CTNNB1,FZD2,WNT5B,SRC,SOX7,AXIN2,GJA1,WNT9B,APPL2,WNT9A,TCF7L1,PPP2R5A,CDH2,CDH1,FZD4,SOX6,CDH5,GNAO1,TLE4,CD44,TGFB3,NR5A2,SOX9,SOX8,SFRP1,Tcf7,LRP1,WNT5A
STAT3 Pathway	5.65E00	3.84E-01	3.402	4/73 (5%)	0/73 (0%)	24/73 (33%)	45/73 (62%)	TGFBR3,MAPK11,BCL2,FGFR3,TGFBR2,MYC,NGFR,NTRK1,PDGFRA,PDGFRB,EGFR,SRC,PTPN6,FLT1,RRAS,FGFR1,FLT4,FGFR2,TNFRSF11A,GHR,NTRK2,RRAS2,NTRK3,MAPK10,FGFRL1,KDR,SOCS7,SOCS5
NF-κB Signaling	5.49E00	2.99E-01	4.907	5/164 (3%)	0/164 (0%)	44/164 (27%)	115/164 (70%)	SIGIRR,BMP4,TGFBR3,BMP2,PIK3R5,TNFAIP3,NGF,TGFBR2,FGFR3,IKBKB,NFKBIA,CARD10,NGFR,NTRK1,PDGFRA,TDP2,TLR3,LTBR,TNFRSF1B,EGFR,PDGFRB,PRKCQ,FLT1,TNFRSF1A,RRAS,FGFR1,FLT4,FGFR2,IRAK3,IL1R1,TNFRSF11A,TLR2,IL33,PIK3R3,TLR4,RRAS2,NTRK2,GHR,TLR5,NTRK3,FCER1G,TGFA,PIK3R6,IL1B,MAP3K8,PIK3CB,PIK3CD,FGFRL1,KDR
Ovarian Cancer Signaling	5.43E00	3.18E-01	NaN	10/129 (8%)	0/129 (0%)	31/129 (24%)	88/129 (68%)	CDKN2A,TCF4,PIK3R5,VEGFB,WNT16,WNT6,FZD1,CCND1,BCL2,PGF,VEGFA,ARRB1,EDN1,PRKAR1B,FIGF,CTNNB1,FZD2,WNT5B,EGFR,SRC,GJA1,WNT9B,RRAS,WNT9A,FGF9,PTGS1,MMP2,TCF7L1,PIK3R3,RRAS2,FZD4,PIK3R6,CD44,PRKAG2,EDNRA,PIK3CB,PIK3CD,PTGS2,Tcf7,MMP9,WNT5A
Gap Junction Signaling	5.36E00	3.03E-01	NaN	14/152 (9%)	0/152 (0%)	32/152 (21%)	106/152 (70%)	DBN1,BGLAP,HTR2B,ADCY4,PIK3R5,PRKG2,PLCD3,DRD1,ADCY5,PRKAR1B,CAV1,PLCB1,CTNNB1,PLCL1,PRKD1,GUCY1B3,HTR2A,PRKCA,EGFR,SRC,ADCY2,PRKCQ,GUCY1A3,RRAS,GUCY2D,ADCY3,GNAI1,ADCY6,PLCG1,PLCL2,ITPR1,PIK3R3,ADCY9,RRAS2,NOV,LPAR1,TUBB6,NPR1,ADCY1,PIK3R6,GUCY2F,PRKAG2,PIK3CB,PRKCH,PIK3CD,NPR2
Glioma Invasiveness Signaling	5.34E00	4.11E-01	1.460	5/56 (9%)	0/56 (0%)	18/56 (32%)	33/56 (59%)	TIMP3,F2R,RRAS,VTN,PIK3R5,PLAUR,MMP2,RHOJ,RHOH,ITGB3,PIK3R3,RRAS2,RHOD,TIMP1,CD44,PIK3R6,RHOU,PIK3CB,PIK3CD,PLAU,FNBP1,MMP9,TIMP2
eNOS Signaling	5.1E00	3.07E-01	3.333	10/137 (7%)	0/137 (0%)	32/137 (23%)	95/137 (69%)	LPAR4,PRKAB2,ADCY4,CHRNB1,PIK3R5,VEGFB,SLC7A1,NOS3,PGF,BDKRB2,VEGFA,AQP3,ADCY5,PRKAA2,CAV1,PRKAR1B,FIGF,PRKD1,GUCY1B3,PRKCA,ADCY2,PRKCQ,FLT1,GUCY1A3,FLT4,ADCY3,ADCY6,PLCG1,AQP1,ITPR1,PIK3R3,ADCY9,LPAR6,LPAR1,ADCY1,PIK3R6,PRKAG2,PIK3CB,PRKCH,PIK3CD,KDR,ESR1
PTEN Signaling	5E00	3.19E-01	-4.000	6/116 (5%)	0/116 (0%)	31/116 (27%)	79/116 (68%)	FOXO4,TGFBR3,PIK3R5,CCND1,BCL2,FGFR3,TGFBR2,IKBKB,ITGA3,NGFR,NTRK1,PDGFRA,PDGFRB,EGFR,FLT1,RRAS,FGFR1,FLT4,FGFR2,ITGA5,IKBKE,CNKSR3,TNFRSF11A,INPP5D,PIK3R3,BCL2L1,MAGI1,NTRK2,GHR,RRAS2,FOXO6,NTRK3,PIK3CB,PIK3CD,FGFRL1,KDR,MAGI3
Inhibition of Angiogenesis by TSP1	4.99E00	4.85E-01	2.530	2/33 (6%)	0/33 (0%)	14/33 (42%)	17/33 (52%)	HSPG2,SDC1,GUCY1A3,CD36,NOS3,MAPK11,TGFBR2,VEGFA,CD47,SDC2,TGFB1,THBS1,MAPK10,KDR,GUCY1B3,MMP9
Complement System	4.99E00	4.85E-01	0.302	2/33 (6%)	0/33 (0%)	14/33 (42%)	17/33 (52%)	SERPING1,C3,C1S,C1QC,C1QA,C1QB,C4A/C4B,C1R,ITGB2,CD55,ITGAM,C7,CFH,C3AR1,C2,ITGAX
G-Protein Coupled Receptor Signaling	4.94E00	2.62E-01	NaN	18/252 (7%)	0/252 (0%)	48/252 (19%)	186/252 (74%)	ENPP6,HTR2B,ADCY4,IKBKB,HRH1,PDE7B,ADCY5,RGS10,TDP2,PLCB1,PDE11A,PDE2A,APLNR,RRAS,CNR1,RAPGEF3,CREB3L4,PDE1C,PIK3R3,S1PR3,ADCY9,ADRA2A,DUSP1,PDE1B,GNAO1,PIK3R6,PIK3CD,DUSP4,MC1R,PTK2B,PDE4A,PIK3R5,RAPGEF4,GNA14,CHRM3,NFKBIA,DRD1,PDE3B,PRKAR1B,ADORA1,PTGER4,ADRB2,PRKCA,HTR2A,SRC,ADCY2,PTGIR,PDE4C,PDE9A,ADCY3,ADCY6,GNAI1,RGS16,GABBR1,IKBKE,RRAS2,P2RY14,LPAR1,PTH1R,ADCY1,S1PR1,PRKAG2,MAP3K8,PIK3CB,A…
Reelin Signaling in Neurons	4.88E00	3.54E-01	NaN	6/79 (8%)	0/79 (0%)	22/79 (28%)	51/79 (65%)	PIK3R5,CDK5R1,ITGB3,ITGA3,HCK,ARHGEF3,FGR,SRC,ARHGEF15,CNR1,ITGA6,ITGA5,VLDLR,RELN,PIK3R3,ARHGEF5,ITGB2,MAPT,ARHGEF6,LYN,PIK3R6,MAPK10,PIK3CB,PIK3CD,ITGA1,ARHGEF10,ARHGEF9,PAFAH1B3
Relaxin Signaling	4.76E00	3.03E-01	1.177	14/132 (11%)	0/132 (0%)	26/132 (20%)	92/132 (70%)	ENPP6,ADCY4,PIK3R5,PDE4A,GNA14,NOS3,GNG7,VEGFA,GNG11,NFKBIA,PDE7B,ADCY5,PDE3B,PRKAR1B,TDP2,PDE11A,GUCY1B3,ADCY2,PDE2A,GUCY1A3,PDE4C,GUCY2D,PDE9A,ADCY3,GNAI1,ADCY6,PDE1C,PIK3R3,ADCY9,NPR1,GNAO1,ADCY1,PDE1B,PIK3R6,GUCY2F,PRKAG2,PIK3CB,PIK3CD,NPR2,MMP9
Hepatic Cholestasis	4.54E00	2.88E-01	NaN	5/153 (3%)	0/153 (0%)	39/153 (25%)	109/153 (71%)	LIF,ADCY4,IL6,ATP8B1,IKBKB,NFKBIA,IL1RL2,TGFB1,ADCY5,NGFR,IL17D,TGFB2,PRKAR1B,LBP,TNFRSF1B,IL1RAP,PRKD1,PRKCA,ABCB1,ADCY2,TJP2,PRKCQ,CYP27A1,TNFRSF1A,ADCY3,ADCY6,NR1H3,IKBKE,IL1R1,IRAK3,IL33,TLR4,ADCY9,SLCO3A1,ADCY1,MAPK10,TGFB3,PRKAG2,CD14,NR5A2,IL1B,PRKCH,ESR1,IRAK2
Glioblastoma Multiforme Signaling	4.52E00	2.92E-01	3.592	9/144 (6%)	0/144 (0%)	33/144 (23%)	102/144 (71%)	CDKN2A,TSC1,PIK3R5,WNT16,WNT6,FZD1,RHOH,CCND1,MYC,PLCD3,IGF1,RHOD,RHOU,PDGFRA,PLCB1,CTNNB1,PLCL1,FZD2,WNT5B,PDGFRB,EGFR,SRC,WNT9B,RRAS,WNT9A,CDK6,PLCG1,RHOJ,PLCL2,ITPR1,PDGFB,PIK3R3,IGF2,RRAS2,FZD4,PIK3R6,PIK3CB,PIK3CD,PDGFD,FNBP1,CDK2,WNT5A
Basal Cell Carcinoma Signaling	4.49E00	3.57E-01	3.128	4/70 (6%)	0/70 (0%)	21/70 (30%)	45/70 (64%)	TCF4,BMP4,GLI2,BMP2,WNT16,WNT6,FZD1,CTNNB1,FZD2,PTCH2,WNT5B,BMP1,WNT9B,WNT9A,PTCH1,TCF7L1,BMP5,KIF7,FZD4,GLIS2,BMP7,BMP6,Tcf7,GLI1,WNT5A
Role of NANOG in Mammalian Embryonic Stem Cell Pluripotency	4.43E00	3.12E-01	1.291	9/109 (8%)	0/109 (0%)	25/109 (23%)	75/109 (69%)	IL6ST,LIF,JAK1,BMP4,BMP2,PIK3R5,WNT16,WNT6,SMAD5,FZD1,FOXD3,LIFR,CTNNB1,FZD2,SMAD1,WNT5B,BMP1,SMAD9,WNT9B,RRAS,WNT9A,TCF7L1,BMP5,PIK3R3,RRAS2,FZD4,GAB1,PIK3R6,BMP7,PIK3CB,PIK3CD,BMP6,JAK3,WNT5A
Factors Promoting Cardiogenesis in Vertebrates	4.35E00	3.3E-01	NaN	6/88 (7%)	0/88 (0%)	23/88 (26%)	59/88 (67%)	TCF4,BMP4,BMP2,TGFBR3,SMAD5,ACVR2B,FZD1,TGFBR2,TGFB1,TGFB2,CTNNB1,SMAD1,FZD2,PRKD1,BMP1,PRKCA,NOX4,PRKCQ,SMAD9,TCF7L1,BMP5,FZD4,TGFB3,BMP7,PRKCH,BMP6,Tcf7,CDK2,LRP1
Tec Kinase Signaling	4.34E00	2.85E-01	3.667	8/151 (5%)	0/151 (0%)	35/151 (23%)	108/151 (72%)	JAK1,PTK2B,PIK3R5,TNFSF10,GNA14,RHOH,GNG7,FAS,ITGA3,PAK1,GNG11,TNFSF12,RHOD,RHOU,HCK,TNFRSF10A,PRKD1,FGR,PRKCA,TNFRSF21,STAT5A,SRC,PRKCQ,GNAI1,PLCG1,ITGA5,RHOJ,BMX,TEC,PIK3R3,TLR4,GNAO1,MAPK10,PIK3R6,FCER1G,LYN,VAV1,STAT2,PIK3CB,PRKCH,PIK3CD,JAK3,FNBP1
Corticotropin Releasing Hormone Signaling	4.21E00	3.08E-01	2.556	6/107 (6%)	0/107 (0%)	27/107 (25%)	74/107 (69%)	GLI2,ADCY4,NOS3,MAPK11,VEGFA,ADCY5,PRKAR1B,PTCH2,GUCY1B3,PRKD1,PRKCA,ADCY2,PRKCQ,GUCY1A3,GUCY2D,CNR1,ADCY3,PTCH1,GNAI1,ADCY6,PLCG1,ITPR1,CREB3L4,ADCY9,NPR1,GNAO1,ADCY1,GUCY2F,PRKAG2,PRKCH,PTGS2,GLI1,NPR2
IL-4 Signaling	4.01E00	3.43E-01	NaN	4/70 (6%)	0/70 (0%)	20/70 (29%)	46/70 (66%)	PTPN6,IL4R,IL2RG,JAK1,IRF4,IL13RA1,RRAS,HLA-DQA1,PIK3R5,NFATC4,HLA-DQB1,INPP5D,NFATC1,PIK3R3,RRAS2,HLA-DMA,HLA-DMB,PIK3R6,HLA-DOB,NFATC2,PIK3CB,PIK3CD,JAK3,HLA-DRB5
Virus Entry via Endocytic Pathways	3.89E00	3.21E-01	NaN	4/84 (5%)	0/84 (0%)	23/84 (27%)	57/84 (68%)	FLNB,HLA-A,PIK3R5,ITGB8,ITGB3,ITGA3,CD55,CAV1,ITGB4,PRKD1,PRKCA,SRC,PRKCQ,RRAS,ITGA6,ITGA5,PLCG1,DNM1,PIK3R3,ITGB2,RRAS2,FLNC,PIK3R6,PIK3CB,ITGA1,PRKCH,PIK3CD
Thyroid Cancer Signaling	3.89E00	4.1E-01	NaN	5/39 (13%)	0/39 (0%)	11/39 (28%)	23/39 (59%)	TCF4,GDNF,RRAS,TCF7L1,NGF,CCND1,MYC,CXCL10,CDH1,NTRK2,RRAS2,NTRK3,NTRK1,RET,CTNNB1,Tcf7
Atherosclerosis Signaling	3.86E00	2.97E-01	NaN	2/111 (2%)	0/111 (0%)	31/111 (28%)	78/111 (70%)	ICAM1,CD36,PLA2R1,CXCL12,IL6,CCR2,COL1A2,LYZ,TGFB1,TNFSF12,LPL,COL11A2,COL18A1,PLA2G16,SELE,CXCR4,COL2A1,CCL11,F3,PDGFB,IL33,ITGB2,COL1A1,COL5A3,PLA2G2E,SELP,CSF1,IL1B,PDGFD,MMP9,CLU,APOD,COL3A1
Adipogenesis pathway	3.82E00	2.85E-01	NaN	6/130 (5%)	0/130 (0%)	31/130 (24%)	93/130 (72%)	CDKN2A,BMP4,BMP2,NR2F2,FZD1,SMAD5,FGFR3,FOXC2,LPIN1,TGFB1,HDAC7,LPL,FABP4,FZD2,SMAD1,HDAC9,ATG7,SMAD9,TNFRSF1A,HAT1,FGFR1,FGFR2,SAP30,NFATC4,CEBPB,NOCT,FGF1,ZNF423,EBF1,RUNX1T1,FZD4,KLF5,SOX9,BMP7,FGFRL1,PER2,WNT5A
Role of Tissue Factor in Cancer	3.82E00	2.99E-01	NaN	6/107 (6%)	0/107 (0%)	26/107 (24%)	75/107 (70%)	CTGF,PTK2B,PIK3R5,RPS6KA3,GNA14,MAPK11,ITGB3,VEGFA,ITGA3,PAK1,ARRB1,HCK,PLCB1,FGR,PRKCA,EGFR,STAT5A,SRC,RRAS,EGR1,ITGA6,PLAUR,F3,PIK3R3,BCL2L1,RRAS2,CSF1,PIK3R6,LYN,IL1B,PIK3CB,PIK3CD
Role of NFAT in Cardiac Hypertrophy	3.74E00	2.64E-01	3.539	7/174 (4%)	0/174 (0%)	39/174 (22%)	128/174 (74%)	IL6ST,LIF,CAMK1D,ADCY4,PIK3R5,IL6,MAPK11,GNG7,TGFBR2,PLCD3,GNG11,IGF1,TGFB1,ADCY5,HDAC7,TGFB2,PRKAR1B,PLCB1,PLCL1,PRKD1,PRKCA,HDAC9,SRC,ADCY2,PRKCQ,RRAS,ADCY3,GNAI1,ADCY6,PLCG1,PLCL2,NFATC4,ITPR1,PIK3R3,RCAN1,ADCY9,RRAS2,ADCY1,MAPK10,PIK3R6,TGFB3,PRKAG2,PIK3CB,PRKCH,PIK3CD,SLC8A1
IL-6 Signaling	3.7E00	2.92E-01	3.413	6/113 (5%)	0/113 (0%)	27/113 (24%)	80/113 (71%)	IL6ST,HSPB2,PIK3R5,SRF,IL6,MAPK11,VEGFA,IKBKB,NFKBIA,IL1RL2,NGFR,LBP,TNFRSF1B,IL1RAP,ABCB1,TNFAIP6,TNFRSF1A,RRAS,IL6R,IKBKE,IL1R1,CEBPB,PIK3R3,IL33,COL1A1,RRAS2,MAPK10,PIK3R6,CD14,IL1B,PIK3CB,PIK3CD,HSPB1
Phospholipase C Signaling	3.66E00	2.5E-01	4.323	8/220 (4%)	0/220 (0%)	47/220 (21%)	165/220 (75%)	PLD2,ADCY4,ITGA3,ADCY5,HDAC7,PLCB1,PRKD1,PRKCQ,RRAS,ARHGEF15,ITGA5,PPP1R14A,ARHGEF17,RHOJ,RAPGEF3,ITPR1,CREB3L4,PLD1,MYL9,ADCY9,SYK,ARHGEF6,PRKCH,ARHGEF9,ARHGEF10,FNBP1,ARHGEF7,RPS6KA3,FCGR2B,RHOH,GNG7,NFATC1,TGM2,GNG11,RHOD,GPLD1,RHOU,ARHGEF3,PRKCA,HDAC9,SRC,ADCY2,FCGR2A,ADCY3,ADCY6,PLCG1,NFATC4,PLD4,ARHGEF5,PLA2G2E,RRAS2,ADCY1,FCER1G,LYN,NFATC2
Thrombin Signaling	3.61E00	2.58E-01	3.317	9/186 (5%)	0/186 (0%)	39/186 (21%)	138/186 (74%)	CAMK1D,F2R,ADCY4,PIK3R5,GNA14,RHOH,MAPK11,GATA2,GNG7,IKBKB,PLCD3,GNG11,ADCY5,RHOD,RHOU,PLCB1,ARHGEF3,PLCL1,PRKD1,PRKCA,EGFR,SRC,ADCY2,PRKCQ,RRAS,ARHGEF15,ADCY3,GNAI1,ADCY6,PLCG1,RHOJ,PLCL2,ITPR1,PIK3R3,MYL9,ARHGEF5,ADCY9,RRAS2,GNAO1,ARHGEF6,ADCY1,PIK3R6,PIK3CB,PRKCH,PIK3CD,ARHGEF9,ARHGEF10,FNBP1
LPS/IL-1 Mediated Inhibition of RXR Function	3.6E00	2.54E-01	0.688	9/201 (4%)	0/201 (0%)	42/201 (21%)	150/201 (75%)	GSTA5,HMGCS2,CHST15,ABCA1,CHST2,MAOB,ALDH1L1,ALDH1A1,GSTM2,SCARB1,IL1RL2,CHST11,HS3ST1,FABP7,IL1RAP,ACSL3,FMO2,GSTM3,NR1H3,PAPSS2,IL33,SMOX,CD14,ALDH18A1,SLC27A1,PLTP,ABCC4,CHST7,HS2ST1,SOD3,NGFR,PPARGC1B,FABP4,FMO1,CPT1C,LBP,TNFRSF1B,HMGCS1,ALDH5A1,GSTM1,ABCB1,TNFRSF1A,IL1R1,CHST12,HS3ST4,TLR4,CHST1,NR5A2,IL1B,SLC27A3,PPARGC1A
Type I Diabetes Mellitus Signaling	3.56E00	2.97E-01	2.982	5/101 (5%)	0/101 (0%)	25/101 (25%)	71/101 (70%)	JAK1,HLA-A,HLA-DQA1,HLA-DQB1,MAPK11,FAS,BCL2,HLA-G,IKBKB,NFKBIA,HLA-DMA,NGFR,HLA-DMB,TNFRSF1B,IL1RAP,ICA1,TNFRSF1A,IFNGR1,IKBKE,IL1R1,IRF1,FCER1G,MAPK10,HLA-DOB,IL1B,SOCS7,SOCS5,HLA-E,CPE,HLA-DRB5
Paxillin Signaling	3.43E00	2.96E-01	2.524	5/98 (5%)	0/98 (0%)	24/98 (24%)	69/98 (70%)	PTK2B,ARHGEF7,PIK3R5,ITGB8,MAPK11,ITGB3,ITGA3,PAK1,ITGA11,ITGB4,ACTN1,SRC,PARVA,RRAS,ITGA6,ITGA5,PIK3R3,ITGB2,ITGAM,TLN2,RRAS2,ARHGEF6,MAPK10,PIK3R6,PIK3CB,ITGA1,PIK3CD,ITGA7,ITGAX
Antigen Presentation Pathway	3.43E00	4.44E-01	NaN	0/27 (0%)	0/27 (0%)	12/27 (44%)	15/27 (56%)	HLA-G,PSMB9,HLA-A,HLA-DMA,HLA-DMB,HLA-DQA1,CIITA,HLA-DOB,CD74,HLA-DRB5,HLA-E,MR1
P2Y Purigenic Receptor Signaling Pathway	3.39E00	2.82E-01	3.307	6/117 (5%)	0/117 (0%)	27/117 (23%)	84/117 (72%)	ADCY4,PIK3R5,GNG7,ITGB3,MYC,PLCD3,GNG11,ADCY5,PRKAR1B,PLCB1,PLCL1,PRKD1,PRKCA,ADCY2,PRKCQ,RRAS,ADCY3,GNAI1,ADCY6,PLCG1,CREB3L4,PLCL2,PIK3R3,ADCY9,P2RY2,RRAS2,ADCY1,PIK3R6,PRKAG2,PIK3CB,P2RY1,PRKCH,PIK3CD
Mouse Embryonic Stem Cell Pluripotency	3.39E00	2.98E-01	1.890	9/94 (10%)	0/94 (0%)	19/94 (20%)	66/94 (70%)	IL6ST,TCF4,ID2,LIF,JAK1,BMP4,PIK3R5,SMAD5,FZD1,FOXD3,MAPK11,MYC,LIFR,ID1,CTNNB1,SMAD1,FZD2,SMAD9,RRAS,TCF7L1,PIK3R3,RRAS2,FZD4,PIK3R6,PIK3CB,PIK3CD,JAK3,Tcf7
HMGB1 Signaling	3.34E00	2.83E-01	2.921	6/113 (5%)	0/113 (0%)	26/113 (23%)	81/113 (72%)	ICAM1,LIF,PIK3R5,IL6,RHOH,MAPK11,TGFB1,RHOD,NGFR,IL17D,RHOU,TGFB2,SERPINE1,TNFRSF1B,PLAT,SELE,TNFRSF1A,RRAS,HAT1,IFNGR1,RHOJ,IL1R1,PIK3R3,TLR4,RRAS2,MAPK10,PIK3R6,TGFB3,IL1B,PIK3CB,PIK3CD,FNBP1
Neuroprotective Role of THOP1 in Alzheimer's Disease	3.33E00	4E-01	NaN	2/35 (6%)	0/35 (0%)	12/35 (34%)	21/35 (60%)	MME,HLA-A,NTS,SERPINA3,HLA-G,NFYA,ECE2,MAPT,PRKAG2,PRKAR1B,ECE1,HLA-E,ACE,MMP9
Pancreatic Adenocarcinoma Signaling	3.32E00	2.88E-01	3.266	5/104 (5%)	0/104 (0%)	25/104 (24%)	74/104 (71%)	CDKN2A,PLD2,JAK1,PIK3R5,VEGFB,CDKN2B,CCND1,BCL2,PGF,VEGFA,TGFBR2,TGFB1,GPLD1,TGFB2,FIGF,EGFR,PLD1,PLD4,PIK3R3,BCL2L1,TGFB3,TGFA,PIK3R6,MAPK10,PIK3CB,PIK3CD,PTGS2,JAK3,MMP9,CDK2
GPCR-Mediated Nutrient Sensing in Enteroendocrine Cells	3.25E00	3.05E-01	NaN	4/82 (5%)	0/82 (0%)	21/82 (26%)	57/82 (70%)	ADCY2,PRKCQ,ADCY4,ADCY3,ADCY6,GNAI1,PLCG1,RAPGEF4,ITPR1,PLCL2,GNA14,GNG7,PLCD3,ADCY9,CASR,GNG11,ADCY5,ADCY1,PRKAR1B,PRKAG2,PLCB1,PRKCH,PLCL1,PRKD1,PRKCA
CDK5 Signaling	3.22E00	2.92E-01	1.177	7/96 (7%)	0/96 (0%)	21/96 (22%)	68/96 (71%)	ADCY4,NGF,MAPK11,CDK5R1,LAMC1,ITGA3,DRD1,ADCY5,NGFR,PPM1L,PRKAR1B,LAMB1,LAMA5,ADCY2,RRAS,EGR1,ADCY3,ITGA6,ADCY6,PPP1R14A,PPP2R5A,ADCY9,NTRK2,RRAS2,MAPT,ADCY1,MAPK10,PRKAG2
LXR/RXR Activation	3.22E00	2.82E-01	-1.134	4/110 (4%)	0/110 (0%)	27/110 (25%)	79/110 (72%)	VTN,CD36,IL6,ABCA1,C4A/C4B,FDFT1,LYZ,IL1RL2,ITIH4,SAA1,NGFR,LPL,TLR3,LBP,TNFRSF1B,IL1RAP,C3,TNFRSF1A,SERPINF1,NR1H3,IL1R1,IL33,TLR4,CD14,IL1B,PTGS2,PLTP,HMGCR,CLU,MMP9,APOD
CXCR4 Signaling	3.18E00	2.62E-01	2.333	8/149 (5%)	0/149 (0%)	31/149 (21%)	110/149 (74%)	ADCY4,PIK3R5,CXCL12,GNA14,RHOH,GNG7,PAK1,GNG11,ADCY5,RHOD,RHOU,PLCB1,PRKD1,PRKCA,SRC,ADCY2,PRKCQ,RRAS,CXCR4,EGR1,ADCY3,ADCY6,GNAI1,RHOJ,ITPR1,PIK3R3,MYL9,ADCY9,RRAS2,GNAO1,ADCY1,MAPK10,PIK3R6,LYN,PIK3CB,PRKCH,PIK3CD,ELMO1,FNBP1
HER-2 Signaling in Breast Cancer	3.17E00	3.11E-01	NaN	5/74 (7%)	0/74 (0%)	18/74 (24%)	51/74 (69%)	TSC1,PRKCQ,RRAS,CDK6,PIK3R5,PLCG1,PARD6G,ERBB3,MMP2,ITGB8,CCND1,ITGB3,PIK3R3,ITGB2,RRAS2,PIK3R6,PIK3CB,PRKCH,PIK3CD,ITGB4,PRKD1,EGFR,PRKCA
VEGF Family Ligand-Receptor Interactions	3.17E00	3.11E-01	2.400	5/74 (7%)	0/74 (0%)	18/74 (24%)	51/74 (69%)	PRKCQ,FLT1,NRP2,RRAS,FLT4,PIK3R5,PLCG1,VEGFB,NOS3,PGF,PIK3R3,VEGFA,RRAS2,PLA2G2E,PIK3R6,FIGF,PIK3CB,PRKCH,PIK3CD,KDR,PRKD1,PRKCA,NRP1
Role of JAK1 and JAK3 in γc Cytokine Signaling	3.15E00	3.28E-01	NaN	5/61 (8%)	0/61 (0%)	15/61 (25%)	41/61 (67%)	STAT5A,IL15RA,IL4R,IL2RG,JAK1,PTK2B,FES,RRAS,PIK3R5,CRLF2,IL7,PIK3R3,RRAS2,SYK,SH2B2,PIK3R6,PIK3CB,PIK3CD,JAK3,Irs3
Role of Pattern Recognition Receptors in Recognition of Bacteria and Viruses	3.13E00	2.76E-01	4.082	2/116 (2%)	0/116 (0%)	30/116 (26%)	84/116 (72%)	LIF,PIK3R5,C1QC,C1QA,C1QB,IL6,TGFB1,IL17D,CASP1,TGFB2,NOD1,TLR3,PRKD1,PRKCA,PTX3,PRKCQ,C3,TLR2,PIK3R3,TLR4,NOD2,TLR5,SYK,DDX58,MAPK10,PIK3R6,TGFB3,IL1B,PIK3CB,PRKCH,PIK3CD,C3AR1
iCOS-iCOSL Signaling in T Helper Cells	3.12E00	2.84E-01	2.357	3/102 (3%)	0/102 (0%)	26/102 (25%)	73/102 (72%)	GAB2,PIK3R5,HLA-DQA1,HLA-DQB1,PLEKHA4,NFATC1,PTPRC,IKBKB,NFKBIA,HLA-DMA,HLA-DMB,ICOSLG/LOC102723996,IL2RG,PRKCQ,PLCG1,IKBKE,NFATC4,ITPR1,INPP5D,PIK3R3,FCER1G,PIK3R6,HLA-DOB,NFATC2,PIK3CB,VAV1,PIK3CD,PLEKHA2,HLA-DRB5
ILK Signaling	3.05E00	2.5E-01	2.846	8/176 (5%)	0/176 (0%)	36/176 (20%)	132/176 (75%)	MYH10,FLNB,FN1,MYH9,BMP2,PIK3R5,VEGFB,ITGB8,RHOH,CCND1,PGF,ITGB3,MYC,VEGFA,PARVB,RHOD,PPM1L,RHOU,FIGF,ITGB4,CTNNB1,Irs3,ACTN1,PARVA,LIMS2,TNFRSF1A,SNAI1,RHOJ,CREB3L4,PPP2R5A,PIK3R3,MYL9,ITGB2,CDH1,FLNC,ARHGEF6,SH2B2,MAPK10,PIK3R6,PIK3CB,PIK3CD,PTGS2,FNBP1,MMP9
Cellular Effects of Sildenafil (Viagra)	3.04E00	2.7E-01	NaN	10/122 (8%)	0/122 (0%)	23/122 (19%)	89/122 (73%)	MYH10,KCNN3,MYH9,ADCY4,PDE4A,PRKG2,NOS3,PLCD3,CACNA1E,GPR37,ADCY5,PDE3B,PRKAR1B,PLCB1,PLCL1,GUCY1B3,ADCY2,PDE2A,PDE4C,GUCY1A3,GUCY2D,ADCY3,ADCY6,PLCG1,PLCL2,ITPR1,PDE1C,MYL9,ADCY9,ADCY1,PDE1B,GUCY2F,PRKAG2
Cardiac β-adrenergic Signaling	3.03E00	2.68E-01	1.134	11/127 (9%)	0/127 (0%)	23/127 (18%)	93/127 (73%)	ENPP6,AKAP12,ADCY4,PDE4A,GNG7,CACNA1E,GNG11,PDE7B,ADCY5,PDE3B,PPM1L,PRKAR1B,TDP2,PKIA,PDE11A,PDE2A,ADCY2,PDE4C,PDE9A,ADCY3,RYR2,ADCY6,ATP2A3,PPP1R14A,PPP2R5A,PDE1C,ADCY9,AKAP13,PKIB,ADCY1,PDE1B,PRKAG2,SLC8A1,PKIG
cAMP-mediated signaling	3.03E00	2.41E-01	2.714	14/212 (7%)	0/212 (0%)	37/212 (17%)	161/212 (76%)	ENPP6,CAMK1D,ADCY4,PDE7B,ADCY5,RGS10,TDP2,PKIA,PDE11A,PDE2A,APLNR,CNR1,RAPGEF3,CREB3L4,PDE1C,S1PR3,AKAP13,ADCY9,ADRA2A,DUSP1,PKIB,GNAO1,PDE1B,DUSP4,MC1R,PKIG,AKAP12,PDE4A,RAPGEF4,CHRM3,DRD1,PDE3B,PRKAR1B,ADORA1,PTGER4,ADRB2,SRC,ADCY2,PTGIR,PDE4C,PDE9A,ADCY3,GNAI1,ADCY6,GABBR1,P2RY14,LPAR1,ADCY1,PTH1R,S1PR1,ADORA2A
Acute Phase Response Signaling	3E00	2.55E-01	3.286	8/157 (5%)	0/157 (0%)	32/157 (20%)	117/157 (75%)	IL6ST,SERPING1,TCF4,FN1,CP,SERPINA3,IL6,MAPK11,C1R,C4A/C4B,IKBKB,NFKBIA,ITIH4,NGFR,SAA1,OSMR,LBP,TNFRSF1B,SERPINE1,IL1RAP,C3,TNFRSF1A,RRAS,C1S,IL6R,SERPINF1,VWF,IKBKE,CEBPB,IL1R1,CRABP1,IL33,PIK3R3,RRAS2,IL1B,PIK3CB,PIK3CD,SOCS7,SOCS5,C2
PPARα/RXRα Activation	2.94E00	2.5E-01	-2.475	10/168 (6%)	0/168 (0%)	32/168 (19%)	126/168 (75%)	PRKAB2,ADCY4,TGFBR3,CD36,GNA14,ACVR2B,IL6,ABCA1,NR2F1,TGFBR2,PLCD3,IKBKB,NFKBIA,IL1RL2,TGFB1,ADCY5,LPL,TGFB2,PRKAA2,PRKAR1B,PLCB1,PLCL1,IL1RAP,PRKCA,ADCY2,RRAS,ADCY3,ADCY6,PLCG1,IKBKE,PLCL2,IL1R1,ADCY9,RRAS2,GHR,HELZ2,ADCY1,TGFB3,PRKAG2,IL1B,SLC27A1,PPARGC1A
Graft-versus-Host Disease Signaling	2.91E00	3.68E-01	NaN	0/38 (0%)	0/38 (0%)	14/38 (37%)	24/38 (63%)	HLA-A,HLA-DQA1,HLA-DQB1,IL6,FAS,IL33,HLA-G,HLA-DMA,HLA-DMB,FCER1G,HLA-DOB,IL1B,HLA-E,HLA-DRB5
Gαq Signaling	2.89E00	2.57E-01	3.667	6/144 (4%)	0/144 (0%)	31/144 (22%)	107/144 (74%)	PLD2,HTR2B,PTK2B,PIK3R5,GNA14,RHOH,CHRM3,GNG7,NFATC1,IKBKB,HRH1,NFKBIA,GNG11,RHOD,GPLD1,RHOU,PLCB1,PRKD1,HTR2A,PRKCA,PRKCQ,RGS16,PLCG1,IKBKE,RHOJ,NFATC4,ITPR1,PLD1,PLD4,PIK3R3,PIK3R6,NFATC2,PIK3CB,PRKCH,PIK3CD,ADRA1A,FNBP1
Caveolar-mediated Endocytosis Signaling	2.81E00	3.04E-01	NaN	2/69 (3%)	0/69 (0%)	19/69 (28%)	48/69 (70%)	SRC,FLNB,HLA-A,ITGA6,ITGA5,ITGB8,ITGB3,ITGB2,ITGA3,CD55,ITGAM,FLNC,ITGA11,CAV1,ITGA1,ITGB4,PTRF,ITGA7,EGFR,PRKCA,ITGAX
Superpathway of Cholesterol Biosynthesis	2.8E00	4.07E-01	NaN	10/27 (37%)	0/27 (0%)	1/27 (4%)	16/27 (59%)	SQLE,FDFT1,DHCR7,DHCR24,IDI1,HSD17B7,MSMO1,LSS,HMGCS2,HMGCR,HMGCS1
Glioma Signaling	2.79E00	2.78E-01	3.400	5/97 (5%)	0/97 (0%)	22/97 (23%)	70/97 (72%)	CDKN2A,CAMK1D,PIK3R5,CDKN2B,CCND1,IGF1,PDGFRA,PRKD1,EGFR,PDGFRB,PRKCA,RBL2,PRKCQ,RRAS,CDK6,PLCG1,PDGFB,PIK3R3,IGF2,RRAS2,PIK3R6,TGFA,PIK3CB,IDH2,PIK3CD,PRKCH,PDGFD
Cholesterol Biosynthesis I	2.78E00	5.38E-01	NaN	7/13 (54%)	0/13 (0%)	0/13 (0%)	6/13 (46%)	SQLE,FDFT1,DHCR7,DHCR24,HSD17B7,MSMO1,LSS
Cholesterol Biosynthesis II (via 24,25-dihydrolanosterol)	2.78E00	5.38E-01	NaN	7/13 (54%)	0/13 (0%)	0/13 (0%)	6/13 (46%)	SQLE,FDFT1,DHCR7,DHCR24,HSD17B7,MSMO1,LSS
Cholesterol Biosynthesis III (via Desmosterol)	2.78E00	5.38E-01	NaN	7/13 (54%)	0/13 (0%)	0/13 (0%)	6/13 (46%)	SQLE,FDFT1,DHCR7,DHCR24,HSD17B7,MSMO1,LSS
HGF Signaling	2.78E00	2.75E-01	2.041	7/102 (7%)	0/102 (0%)	21/102 (21%)	74/102 (73%)	CDKN2A,PIK3R5,IL6,CCND1,PAK1,ITGA3,ETS2,HGF,PRKD1,PRKCA,ETS1,PRKCQ,RRAS,ITGA5,PLCG1,MET,PIK3R3,RRAS2,GAB1,MAPK10,PIK3R6,MAP3K8,PIK3CD,PRKCH,PIK3CB,PTGS2,ELK3,CDK2
Renin-Angiotensin Signaling	2.76E00	2.71E-01	3.528	5/107 (5%)	0/107 (0%)	24/107 (22%)	78/107 (73%)	PTK2B,ADCY4,PIK3R5,MAPK11,PAK1,ADCY5,PRKAR1B,PRKD1,ACE,PRKCA,PTPN6,ADCY2,PRKCQ,RRAS,ADCY3,ADCY6,PLCG1,ITPR1,PIK3R3,ADCY9,RRAS2,ADCY1,SHC2,PIK3R6,MAPK10,PRKAG2,PIK3CB,PRKCH,PIK3CD
PEDF Signaling	2.73E00	3E-01	0.894	8/70 (11%)	0/70 (0%)	13/70 (19%)	49/70 (70%)	TCF4,GDNF,RRAS,SRF,SERPINF1,PIK3R5,IKBKE,ZEB1,NGF,MAPK11,FAS,BCL2,PIK3R3,BCL2L1,IKBKB,RRAS2,NFKBIA,PIK3R6,PIK3CB,DOCK3,PIK3CD
α-Adrenergic Signaling	2.71E00	2.86E-01	1.706	6/84 (7%)	0/84 (0%)	18/84 (21%)	60/84 (71%)	ADCY2,PRKCQ,RRAS,ADCY4,ADCY3,ADCY6,GNAI1,PLCG1,PYGL,ITPR1,GNG7,ADCY9,GNG11,RRAS2,ADRA2A,ADCY5,ADCY1,PRKAR1B,PRKAG2,PRKCH,SLC8A1,ADRA1A,PRKD1,PRKCA
Gustation Pathway	2.69E00	2.69E-01	NaN	8/108 (7%)	0/108 (0%)	21/108 (19%)	79/108 (73%)	ENPP6,LPAR4,ADCY4,PDE4A,GNG7,GNG11,PDE7B,ADCY5,PDE3B,PRKAR1B,TDP2,PDE11A,ADCY2,PDE2A,PDE4C,PDE9A,ADCY3,ADCY6,ITPR1,PDE1C,P2RY2,ADCY9,LPAR6,P2RY14,ADCY1,PDE1B,PRKAG2,P2RY1,P2RX7
Agrin Interactions at Neuromuscular Junction	2.68E00	3.03E-01	2.000	5/66 (8%)	0/66 (0%)	15/66 (23%)	46/66 (70%)	SRC,RRAS,ARHGEF7,LAMA2,ITGA6,ITGA5,ERBB3,ITGB3,LAMC1,ITGB2,PAK1,ITGA3,RRAS2,ARHGEF6,MAPK10,LAMB1,RAPSN,ITGA1,AGRN,EGFR
Integrin Signaling	2.66E00	2.36E-01	3.317	10/199 (5%)	0/199 (0%)	37/199 (19%)	152/199 (76%)	RAP2B,ARHGAP26,ARHGEF7,MYLK2,MYLK3,PIK3R5,ITGB8,RHOH,ITGB3,PARVB,ITGA3,PAK1,ITGA11,RHOD,GRB7,RHOU,CAV1,PFN2,ITGB4,ACTN1,SRC,PARVA,CAPN6,TSPAN5,RRAS,ASAP1,ITGA6,ITGA5,PLCG1,TSPAN2,RHOJ,GSN,PDGFB,PIK3R3,MYL9,ITGB2,WIPF1,ITGAM,TLN2,RRAS2,PIK3R6,ITGA1,PIK3CB,PIK3CD,ITGA7,FNBP1,ITGAX
LPS-stimulated MAPK Signaling	2.64E00	2.96E-01	2.236	5/71 (7%)	0/71 (0%)	16/71 (23%)	50/71 (70%)	PRKCQ,RRAS,PIK3R5,SRF,IKBKE,MAPK11,PIK3R3,TLR4,IKBKB,PAK1,NFKBIA,RRAS2,MAPK10,PIK3R6,CD14,PIK3CB,PRKCH,PIK3CD,LBP,PRKD1,PRKCA
Bladder Cancer Signaling	2.64E00	2.82E-01	NaN	4/85 (5%)	0/85 (0%)	20/85 (24%)	61/85 (72%)	CDKN2A,DAPK1,MMP28,RRAS,FGF9,MMP16,MMP15,VEGFB,MMP2,CCND1,PGF,FGF1,VEGFA,FGFR3,MYC,CDH1,MMP23B,RRAS2,THBS1,FIGF,MMP12,MMP9,EGFR,MMP19
Fcγ Receptor-mediated Phagocytosis in Macrophages and Monocytes	2.62E00	2.78E-01	3.000	5/90 (6%)	0/90 (0%)	20/90 (22%)	65/90 (72%)	GAB2,PLD2,PTK2B,PAK1,EZR,GPLD1,HCK,PRKD1,FGR,PRKCA,SRC,PRKCQ,FCGR2A,PLCG1,FYB,PLD1,INPP5D,MYO5A,PLD4,PIK3R3,TLN2,SYK,LYN,VAV1,PRKCH
Cardiac Hypertrophy Signaling	2.6E00	2.31E-01	3.857	10/216 (5%)	0/216 (0%)	40/216 (19%)	166/216 (77%)	ADCY4,SRF,IL6,TGFBR2,PLCD3,CACNA1E,ADCY5,TGFB1,PLCB1,PLCL1,RRAS,IL6R,RHOJ,PLCL2,MYL9,PIK3R3,ADCY9,ADRA2A,GNAO1,TGFB3,PIK3R6,MAPK10,PIK3CD,FNBP1,HSPB1,PIK3R5,GNA14,RHOH,MAPK11,GNG7,GNG11,IGF1,RHOD,PRKAR1B,RHOU,TGFB2,ADRB2,ADCY2,MAPKAPK3,ADCY3,GNAI1,ADCY6,PLCG1,NFATC4,RRAS2,ADCY1,PRKAG2,MAP3K8,PIK3CB,ADRA1A
GDNF Family Ligand-Receptor Interactions	2.59E00	2.99E-01	NaN	5/67 (7%)	0/67 (0%)	15/67 (22%)	47/67 (70%)	GFRA4,GDNF,RRAS,DOK2,GFRA3,PIK3R5,PLCG1,GFRA2,ITPR1,PIK3R3,RRAS2,PDLIM7,DOK4,GAB1,GFRA1,MAPK10,PIK3R6,PIK3CB,PIK3CD,RET
BMP signaling pathway	2.56E00	2.92E-01	1.886	3/72 (4%)	0/72 (0%)	18/72 (25%)	51/72 (71%)	BMP4,SMAD9,RRAS,BMP2,GREM1,SMAD5,HOXC9,PITX2,MAPK11,BMP5,CHRD,ZNF423,RRAS2,RUNX2,PRKAR1B,MAPK10,PRKAG2,BMP7,BMP6,SMAD1,BMP1
PI3K Signaling in B Lymphocytes	2.55E00	2.56E-01	-3.024	4/125 (3%)	0/125 (0%)	28/125 (22%)	93/125 (74%)	ATF5,PLEKHA4,FCGR2B,NFATC1,PTPRC,PLCD3,IKBKB,NFKBIA,CARD10,PLCB1,PLCL1,Irs3,IL4R,C3,RRAS,PLCG1,IKBKE,ITPR1,NFATC4,PLCL2,INPP5D,TLR4,RRAS2,CD180,SYK,SH2B2,LYN,NFATC2,PIK3CB,VAV1,PIK3CD,PLEKHA2
PCP pathway	2.55E00	3.02E-01	2.673	2/63 (3%)	0/63 (0%)	17/63 (27%)	44/63 (70%)	CELSR1,SDC1,WNT9B,WNT9A,DAAM1,WNT16,WNT6,FZD1,SDC3,ROR2,FZD4,SDC2,EFNB1,MAPK10,PFN2,FZD2,WNT5B,WNT5A,HSPB1
Gαs Signaling	2.51E00	2.64E-01	1.512	9/106 (8%)	0/106 (0%)	19/106 (18%)	78/106 (74%)	ADCY4,RAPGEF4,CHRM3,GNG7,GNG11,DRD1,ADCY5,PRKAR1B,HCK,RYR1,PTGER4,ADRB2,SRC,ADCY2,PTGIR,CNR1,ADCY3,RYR2,ADCY6,RAPGEF3,CREB3L4,ADCY9,ADD3,ADCY1,PTH1R,PRKAG2,MC1R,ADORA2A
RAR Activation	2.5E00	2.35E-01	NaN	11/187 (6%)	0/187 (0%)	33/187 (18%)	143/187 (76%)	AKR1C3,RDH10,ADCY4,BMP2,NR2F2,ADH1C,SMAD5,MAPK11,VEGFA,NR2F1,LRAT,ALDH1A1,TGFB1,ADCY5,RARB,TGFB2,PRKAR1B,ZBTB16,SMAD1,PRKD1,PRKCA,STAT5A,SRC,ADCY2,PRKCQ,IL3RA,SMAD9,ADCY3,ADCY6,CRABP1,PIK3R3,CSF2RB,ADCY9,ADH7,SMARCA2,DUSP1,ADCY1,MAPK10,TGFB3,PRKAG2,PIK3CB,PRKCH,PIK3CD,PPARGC1A
NF-κB Activation by Viruses	2.48E00	2.88E-01	NaN	4/73 (5%)	0/73 (0%)	17/73 (23%)	52/73 (71%)	CCR5,PRKCQ,RRAS,ITGA6,PIK3R5,ITGA5,IKBKE,ITGB3,PIK3R3,ITGB2,IKBKB,ITGA3,RRAS2,NFKBIA,PIK3R6,PIK3CB,ITGA1,PRKCH,PIK3CD,PRKD1,PRKCA
Leptin Signaling in Obesity	2.48E00	2.88E-01	1.134	4/73 (5%)	0/73 (0%)	17/73 (23%)	52/73 (71%)	ADCY2,LEPR,ADCY4,ADCY3,ADCY6,PIK3R5,PLCG1,PLCL2,PIK3R3,ADCY9,PLCD3,ADCY5,PDE3B,ADCY1,PRKAR1B,PIK3R6,PRKAG2,PLCB1,PIK3CB,PIK3CD,PLCL1
Superoxide Radicals Degradation	2.46E00	6.25E-01	NaN	1/8 (13%)	0/8 (0%)	4/8 (50%)	3/8 (38%)	TYRP1,NQO1,CYGB,GPX7,SOD3
Synaptic Long Term Depression	2.44E00	2.48E-01	2.058	11/137 (8%)	0/137 (0%)	23/137 (17%)	103/137 (75%)	PLA2R1,PRKG2,GNA14,NOS3,GRIA4,PLCD3,IGF1,PPM1L,PLCB1,RYR1,PLCL1,PRKD1,GUCY1B3,PRKCA,PLA2G16,PRKCQ,GUCY1A3,GUCY2D,RRAS,RYR2,GNAI1,PLCG1,ITPR1,PLCL2,PPP2R5A,RRAS2,PLA2G2E,NPR1,GNAO1,GUCY2F,LYN,PRKCH,NPR2,GRIA3
Crosstalk between Dendritic Cells and Natural Killer Cells	2.43E00	2.9E-01	NaN	0/69 (0%)	0/69 (0%)	20/69 (29%)	49/69 (71%)	IL15RA,IL2RG,IL3RA,HLA-A,TNFSF10,CD83,IL6,FAS,HLA-G,CSF2RB,TLR4,TLN2,MICB,CD226,LTBR,TLR3,TNFRSF1B,HLA-DRB5,HLA-E,PVRL2
Neuropathic Pain Signaling In Dorsal Horn Neurons	2.4E00	2.65E-01	3.138	5/98 (5%)	0/98 (0%)	21/98 (21%)	72/98 (73%)	KCNN3,CAMK1D,PIK3R5,GRIA4,TACR1,PLCD3,GPR37,PRKAR1B,PLCB1,PLCL1,PRKD1,PRKCA,GRIN2B,SRC,PRKCQ,PLCG1,PLCL2,ITPR1,PIK3R3,NTRK2,PIK3R6,PRKAG2,PIK3CB,PIK3CD,PRKCH,GRIA3
Aryl Hydrocarbon Receptor Signaling	2.38E00	2.48E-01	2.121	7/133 (5%)	0/133 (0%)	26/133 (20%)	100/133 (75%)	CDKN2A,NFIX,NQO2,HSPB2,GSTA5,IL6,CCND1,FAS,TGM2,NR2F1,MYC,ALDH1L1,ALDH1A1,GSTM2,TGFB1,RARB,TGFB2,ALDH5A1,GSTM1,SRC,RBL2,TYR,GSTM3,NQO1,CDK6,CCND2,TGFB3,IL1B,ALDH18A1,DCT,ESR1,CDK2,HSPB1
Angiopoietin Signaling	2.38E00	2.92E-01	1.069	5/65 (8%)	0/65 (0%)	14/65 (22%)	46/65 (71%)	STAT5A,ANGPT1,RRAS,DOK2,PIK3R5,IKBKE,NOS3,TIE1,PIK3R3,IKBKB,ANGPTL1,PAK1,RRAS2,NFKBIA,GRB7,PIK3R6,PIK3CB,PIK3CD,TEK
Production of Nitric Oxide and Reactive Oxygen Species in Macrophages	2.37E00	2.37E-01	4.218	5/169 (3%)	0/169 (0%)	35/169 (21%)	129/169 (76%)	JAK1,PIK3R5,RHOH,SPI1,MAPK11,IKBKB,LYZ,NFKBIA,RHOD,NGFR,PPM1L,RHOU,CYBB,TNFRSF1B,PRKD1,PRKCA,PTPN6,PRKCQ,TNFRSF1A,PPP1R14A,PLCG1,IFNGR1,IKBKE,RHOJ,IRF1,PPP2R5A,TLR2,PIK3R3,TLR4,MAPK10,PIK3R6,PIK3CB,MAP3K8,PRKCH,PIK3CD,IRF8,JAK3,FNBP1,CLU,APOD
HIF1α Signaling	2.33E00	2.63E-01	NaN	6/99 (6%)	0/99 (0%)	20/99 (20%)	73/99 (74%)	MMP16,MMP15,PIK3R5,VEGFB,NOS3,MAPK11,LDHB,PGF,VEGFA,EDN1,FIGF,EGLN3,MMP12,MMP19,MMP28,RRAS,MMP2,P4HTM,PIK3R3,MMP23B,RRAS2,PIK3R6,MAPK10,PIK3CB,PIK3CD,MMP9
Type II Diabetes Mellitus Signaling	2.32E00	2.54E-01	2.294	10/114 (9%)	0/114 (0%)	19/114 (17%)	85/114 (75%)	PRKAB2,CD36,PIK3R5,IKBKB,NFKBIA,NGFR,PRKAA2,TNFRSF1B,Irs3,PRKD1,PRKCA,ACSL3,PRKCQ,TNFRSF1A,IKBKE,CEBPB,SMPD2,PIK3R3,SH2B2,PRKAG2,PIK3R6,MAPK10,SLC27A1,PIK3CB,PIK3CD,PRKCH,SLC27A3,SOCS7,SOCS5
T Helper Cell Differentiation	2.3E00	2.88E-01	NaN	0/66 (0%)	0/66 (0%)	19/66 (29%)	47/66 (71%)	IL6ST,IL2RG,IL4R,TNFRSF1A,IL6R,HLA-DQA1,IFNGR1,IL6,HLA-DQB1,TGFBR2,HLA-DMA,TGFB1,NGFR,HLA-DMB,FCER1G,HLA-DOB,TNFRSF1B,ICOSLG/LOC102723996,HLA-DRB5
TGF-β Signaling	2.3E00	2.71E-01	0.728	7/85 (8%)	0/85 (0%)	16/85 (19%)	62/85 (73%)	RUNX3,BMP4,SMAD9,RRAS,BMP2,SMAD5,ACVR2B,HOXC9,PITX2,MAPK11,INHBB,INHBA,BCL2,TGFBR2,ZNF423,RRAS2,TGFB1,RUNX2,TGFB3,TGFB2,BMP7,SERPINE1,SMAD1
IL-12 Signaling and Production in Macrophages	2.27E00	2.52E-01	NaN	3/115 (3%)	0/115 (0%)	26/115 (23%)	86/115 (75%)	MAF,PIK3R5,MAPK11,SPI1,IKBKB,LYZ,TGFB1,TGFB2,PRKD1,PRKCA,PRKCQ,IFNGR1,IKBKE,CEBPB,IRF1,TLR2,PIK3R3,TLR4,TGFB3,PIK3R6,MAPK10,MAP3K8,PIK3CD,PRKCH,PIK3CB,IRF8,MST1R,CLU,APOD
Intrinsic Prothrombin Activation Pathway	2.24E00	3.7E-01	1.667	1/27 (4%)	0/27 (0%)	9/27 (33%)	17/27 (63%)	COL1A2,COL1A1,COL5A3,PROS1,COL2A1,F13A1,THBD,COL11A2,COL18A1,COL3A1
MSP-RON Signaling Pathway	2.24E00	3.18E-01	NaN	2/44 (5%)	0/44 (0%)	12/44 (27%)	30/44 (68%)	IL3RA,PIK3R5,CCR2,TLR2,PIK3R3,CSF2RB,ITGB2,TLR4,ITGAM,CSF1,PIK3R6,PIK3CB,PIK3CD,MST1R
Growth Hormone Signaling	2.22E00	2.84E-01	0.728	6/67 (9%)	0/67 (0%)	13/67 (19%)	48/67 (72%)	STAT5A,PTPN6,PRKCQ,RPS6KA3,SRF,PIK3R5,PLCG1,PIK3R3,IGF2,GHR,IGF1,PIK3R6,PIK3CB,PRKCH,PIK3CD,SOCS7,SOCS5,PRKD1,PRKCA
PDGF Signaling	2.19E00	2.73E-01	1.964	6/77 (8%)	0/77 (0%)	15/77 (19%)	56/77 (73%)	SRC,JAK1,RRAS,PIK3R5,SRF,PLCG1,INPP5D,PDGFB,MYC,PIK3R3,RRAS2,CAV1,PDGFRA,PIK3R6,SPHK1,PIK3CB,PIK3CD,PDGFD,JAK3,PRKCA,PDGFRB
Chronic Myeloid Leukemia Signaling	2.16E00	2.61E-01	NaN	6/92 (7%)	0/92 (0%)	18/92 (20%)	68/92 (74%)	CDKN2A,STAT5A,GAB2,HDAC9,RBL2,MECOM,RRAS,CDK6,PIK3R5,IKBKE,CCND1,PIK3R3,TGFBR2,MYC,BCL2L1,IKBKB,RRAS2,TGFB1,HDAC7,PIK3R6,TGFB3,TGFB2,PIK3CB,PIK3CD
Chondroitin and Dermatan Biosynthesis	2.16E00	6.67E-01	NaN	1/6 (17%)	0/6 (0%)	3/6 (50%)	2/6 (33%)	CHSY3,CHPF,CHSY1,CSGALNACT1
p70S6K Signaling	2.16E00	2.48E-01	3.157	6/117 (5%)	0/117 (0%)	23/117 (20%)	88/117 (75%)	JAK1,F2R,PIK3R5,PLCD3,PPM1L,PLCB1,PLCL1,PRKD1,PRKCA,EGFR,SRC,IL2RG,IL4R,PRKCQ,RRAS,GNAI1,PLCG1,PLCL2,PPP2R5A,PLD1,PIK3R3,RRAS2,MAPT,SYK,PIK3R6,LYN,PIK3CB,PRKCH,PIK3CD
Acute Myeloid Leukemia Signaling	2.12E00	2.69E-01	0.447	7/78 (9%)	0/78 (0%)	14/78 (18%)	57/78 (73%)	RUNX1,STAT5A,TCF4,RRAS,PIK3R5,TCF7L1,CCND1,SPI1,CSF1R,MYC,KITLG,PIK3R3,CSF2RB,RRAS2,FLT3LG,PIK3R6,KIT,PIK3CB,IDH2,PIK3CD,Tcf7
Chondroitin Sulfate Biosynthesis (Late Stages)	2.1E00	3.17E-01	NaN	2/41 (5%)	0/41 (0%)	11/41 (27%)	28/41 (68%)	CHST2,CHST1,CHSY3,CHST7,CHPF,CHSY1,HS2ST1,CHST11,HS3ST1,CHST12,CSGALNACT1,HS3ST4,CHST15
TREM1 Signaling	2.08E00	2.75E-01	3.441	1/69 (1%)	0/69 (0%)	18/69 (26%)	50/69 (72%)	SIGIRR,STAT5A,ICAM1,CIITA,PLCG1,ITGA5,CD83,IL6,FCGR2B,TLR2,CXCL3,TLR4,NOD2,TLR5,CASP1,NOD1,IL1B,TLR3,ITGAX
Notch Signaling	2.06E00	3.24E-01	-0.333	3/37 (8%)	0/37 (0%)	9/37 (24%)	25/37 (68%)	DLL1,NOTCH3,CNTN1,DTX1,DTX4,MFNG,LFNG,PSEN2,HEY2,JAG1,DLL4,NUMBL
Gα12/13 Signaling	2.04E00	2.46E-01	1.732	10/114 (9%)	0/114 (0%)	18/114 (16%)	86/114 (75%)	LPAR4,PTK2B,F2R,PIK3R5,CDH11,IKBKB,NFKBIA,CDH3,CTNNB1,CDH13,SRC,RRAS,IKBKE,CDH15,TEC,PIK3R3,MYL9,CDH2,LPAR6,CDH1,RRAS2,LPAR1,CDH5,MAPK10,PIK3R6,PIK3CB,VAV1,PIK3CD
IL-1 Signaling	2.04E00	2.58E-01	2.837	5/89 (6%)	0/89 (0%)	18/89 (20%)	66/89 (74%)	ADCY2,ADCY4,ADCY3,ADCY6,GNAI1,IKBKE,IRAK3,GNA14,IL1R1,MAPK11,GNG7,IKBKB,ADCY9,GNG11,NFKBIA,ADCY5,GNAO1,ADCY1,MAPK10,PRKAR1B,PRKAG2,IL1RAP,IRAK2
VEGF Signaling	2.04E00	2.58E-01	1.460	6/89 (7%)	0/89 (0%)	17/89 (19%)	66/89 (74%)	SRC,PTPN6,FLT1,PTK2B,RRAS,FLT4,PIK3R5,PLCG1,VEGFB,NOS3,PGF,BCL2,VEGFA,PIK3R3,BCL2L1,RRAS2,PIK3R6,FIGF,PIK3CB,PIK3CD,KDR,ACTN1,PRKCA
IL-3 Signaling	2.01E00	2.71E-01	2.000	4/70 (6%)	0/70 (0%)	15/70 (21%)	51/70 (73%)	STAT5A,GAB2,PTPN6,JAK1,PRKCQ,IL3RA,RRAS,PIK3R5,INPP5D,PIK3R3,CSF2RB,PAK1,RRAS2,PIK3R6,PIK3CB,PRKCH,PIK3CD,PRKD1,PRKCA
RhoGDI Signaling	1.99E00	2.28E-01	-2.263	10/167 (6%)	0/167 (0%)	28/167 (17%)	129/167 (77%)	ARHGEF7,GNA14,PIP5K1B,RHOH,CDH11,GNG7,ITGA3,PAK1,GNG11,CDH3,RHOD,EZR,RHOU,ARHGEF3,CDH13,PRKCA,SRC,ARHGAP6,ARHGEF15,GNAI1,ITGA5,ARHGEF17,RHOJ,CDH15,ARHGDIB,MYL9,ARHGEF5,CDH1,CDH2,CDH5,ARHGEF6,GNAO1,CD44,ARHGEF9,PIP4K2A,ARHGEF10,ESR1,FNBP1
Wnt/Ca+ pathway	1.99E00	2.86E-01	3.873	0/56 (0%)	0/56 (0%)	16/56 (29%)	40/56 (71%)	PLCG1,PLCL2,CREB3L4,NFATC4,FZD1,ROR1,NFATC1,PLCD3,FZD4,NFATC2,PLCB1,PLCL1,FZD2,WNT5B,PRKCA,WNT5A
Signaling by Rho Family GTPases	1.95E00	2.16E-01	3.015	12/227 (5%)	0/227 (0%)	37/227 (16%)	178/227 (78%)	PIP5K1B,CDC42EP2,ITGA3,PAK1,EZR,CYBB,CDH13,SEPT8,NOX4,ARHGEF15,ITGA5,ARHGEF17,RHOJ,PLD1,MYL9,PIK3R3,CDH2,CDH1,CDH5,ARHGEF6,GNAO1,PIK3R6,MAPK10,PIK3CD,ARHGEF9,PIP4K2A,ARHGEF10,FNBP1,PTK2B,CDC42EP5,ARHGEF7,PIK3R5,GNA14,RHOH,CDH11,GNG7,GNG11,CDH3,RHOD,RHOU,ARHGEF3,SEPT5,SEPT4,GNAI1,CDH15,ARHGEF5,WIPF1,PIK3CB,SEPT6
CD28 Signaling in T Helper Cells	1.93E00	2.43E-01	2.524	3/111 (3%)	0/111 (0%)	24/111 (22%)	84/111 (76%)	PIK3R5,HLA-DQA1,HLA-DQB1,NFATC1,PTPRC,IKBKB,PAK1,NFKBIA,HLA-DMA,HLA-DMB,PTPN6,PRKCQ,PLCG1,IKBKE,NFATC4,ITPR1,PIK3R3,SYK,MAPK10,PIK3R6,FCER1G,HLA-DOB,NFATC2,PIK3CB,VAV1,PIK3CD,HLA-DRB5
Dermatan Sulfate Biosynthesis	1.93E00	2.88E-01	NaN	2/52 (4%)	0/52 (0%)	13/52 (25%)	37/52 (71%)	CHST2,CHST1,CHSY3,CHST7,CHPF,CHSY1,HS2ST1,CHST11,HS3ST1,CHST12,DSEL,CSGALNACT1,HS3ST4,CHST15,DSE
Amyotrophic Lateral Sclerosis Signaling	1.92E00	2.5E-01	NaN	9/96 (9%)	0/96 (0%)	15/96 (16%)	72/96 (75%)	NAIP,GRIN2B,CAPN6,GDNF,PIK3R5,VEGFB,ALS2,GRIA4,BCL2,PGF,PIK3R3,VEGFA,BCL2L1,PAK1,CACNA1E,IGF1,PIK3R6,CASP1,FIGF,PIK3CB,PIK3CD,GRIK2,BIRC3,GRIA3
G Beta Gamma Signaling	1.92E00	2.56E-01	2.558	4/86 (5%)	0/86 (0%)	18/86 (21%)	64/86 (74%)	SRC,ADCY2,PRKCQ,CAV2,RRAS,GNAI1,PLCG1,GNA14,GNG7,PAK1,RRAS2,GNG11,ARHGEF6,GNAO1,ADCY1,CAV1,PRKAR1B,PRKAG2,PRKCH,PRKD1,EGFR,PRKCA
tRNA Splicing	1.92E00	3.24E-01	NaN	5/34 (15%)	0/34 (0%)	6/34 (18%)	23/34 (68%)	ENPP6,PDE2A,PDE4C,PDE7B,PDE3B,PDE9A,PDE1B,PDE4A,TDP2,PDE11A,PDE1C
iNOS Signaling	1.91E00	3.02E-01	2.000	1/43 (2%)	0/43 (0%)	12/43 (28%)	30/43 (70%)	TLR4,IKBKB,JAK1,NFKBIA,CD14,IKBKE,IFNGR1,LBP,IRAK3,JAK3,MAPK11,IRF1,IRAK2
IL-15 Signaling	1.89E00	2.74E-01	NaN	4/62 (6%)	0/62 (0%)	13/62 (21%)	45/62 (73%)	STAT5A,IL15RA,IL2RG,JAK1,RRAS,PIK3R5,PLCG1,IL6,MAPK11,PIK3R3,BCL2L1,RRAS2,SYK,PIK3R6,PIK3CB,PIK3CD,JAK3
B Cell Development	1.85E00	3.46E-01	NaN	0/26 (0%)	0/26 (0%)	9/26 (35%)	17/26 (65%)	PTPRC,HLA-DMA,HLA-DMB,HLA-DQA1,HLA-DOB,IGHM,HLA-DQB1,IL7,HLA-DRB5
Sphingosine and Sphingosine-1-phosphate Metabolism	1.85E00	5.71E-01	NaN	0/7 (0%)	0/7 (0%)	4/7 (57%)	3/7 (43%)	NAAA,ACER2,SGPP1,ASAH2
Sperm Motility	1.83E00	2.39E-01	2.746	6/113 (5%)	0/113 (0%)	21/113 (19%)	86/113 (76%)	PTK2B,PLA2R1,PDE4A,PRKG2,PLCD3,PRKAR1B,PLCB1,PLCL1,PRKD1,GUCY1B3,PRKCA,CACNA1G,PLA2G16,PDE2A,PRKCQ,PDE4C,GUCY1A3,PLCG1,PLCL2,ITPR1,PDE1C,PLA2G2E,NPR1,PDE1B,PRKAG2,PRKCH,MST1R
Antiproliferative Role of Somatostatin Receptor 2	1.82E00	2.7E-01	0.302	9/63 (14%)	0/63 (0%)	8/63 (13%)	46/63 (73%)	SRC,PTPN6,GUCY1A3,GUCY2D,RRAS,PIK3R5,GNG7,PIK3R3,GNG11,RRAS2,NPR1,GUCY2F,PIK3R6,PIK3CB,PIK3CD,NPR2,GUCY1B3
Coagulation System	1.82E00	3.14E-01	0.302	1/35 (3%)	0/35 (0%)	10/35 (29%)	24/35 (69%)	BDKRB2,F2R,PROS1,VWF,PLAUR,F13A1,PLAU,SERPINE1,THBD,F3,PLAT
GPCR-Mediated Integration of Enteroendocrine Signaling Exemplified by an L Cell	1.81E00	2.65E-01	NaN	2/68 (3%)	0/68 (0%)	16/68 (24%)	50/68 (74%)	ADCY2,ADCY4,ADCY3,GNAI1,ADCY6,PLCG1,ITPR1,PLCL2,GNA14,PLCD3,ADCY9,ADCY5,ADCY1,PRKAR1B,PRKAG2,PLCB1,PLCL1,ADRB2
GNRH Signaling	1.8E00	2.34E-01	3.900	4/124 (3%)	0/124 (0%)	25/124 (20%)	95/124 (77%)	ADCY4,GNA14,MAPK11,PAK1,ADCY5,PRKAR1B,PLCB1,PRKD1,PRKCA,EGFR,SRC,ADCY2,PRKCQ,RRAS,EGR1,ADCY3,GNAI1,ADCY6,DNM3,CREB3L4,ITPR1,DNM1,ADCY9,RRAS2,ADCY1,MAPK10,PRKAG2,MAP3K8,PRKCH
Epithelial Adherens Junction Signaling	1.79E00	2.29E-01	NaN	10/140 (7%)	0/140 (0%)	22/140 (16%)	108/140 (77%)	MYH10,TCF4,MYH9,TGFBR3,MYO7A,ACVR2B,TGFBR2,HGF,TGFB2,CTNNB1,ACTN1,FARP2,EGFR,SRC,DLL1,NOTCH3,LMO7,RRAS,FGFR1,SNAI1,TCF7L1,PTPRM,FGF1,MYL9,MET,CDH1,CDH2,RRAS2,MAGI1,TUBB6,Tcf7,PVRL2
Serotonin Receptor Signaling	1.78E00	3E-01	NaN	2/40 (5%)	0/40 (0%)	10/40 (25%)	28/40 (70%)	GCH1,ADCY9,ADCY2,MAOB,HTR2B,ADCY5,SMOX,ADCY4,ADCY1,ADCY3,ADCY6,HTR2A
Breast Cancer Regulation by Stathmin1	1.74E00	2.17E-01	NaN	8/184 (4%)	0/184 (0%)	32/184 (17%)	144/184 (78%)	CAMK1D,ARHGEF7,ADCY4,PIK3R5,GNG7,PAK1,GNG11,ADCY5,PPM1L,PRKAR1B,PLCB1,ARHGEF3,PRKD1,PRKCA,ADCY2,PRKCQ,RRAS,ARHGEF15,ADCY3,ADCY6,GNAI1,PPP1R14A,ARHGEF17,ITPR1,PPP2R5A,PIK3R3,ARHGEF5,ADCY9,RRAS2,TUBB6,ARHGEF6,ADCY1,PIK3R6,PRKAG2,PIK3CB,PRKCH,PIK3CD,ARHGEF9,ARHGEF10,CDK2
Germ Cell-Sertoli Cell Junction Signaling	1.73E00	2.24E-01	NaN	11/152 (7%)	0/152 (0%)	23/152 (15%)	118/152 (78%)	MYO7A,PIK3R5,RHOH,TGFBR2,ITGA3,PAK1,TGFB1,RHOD,RHOU,TGFB2,MTMR2,CTNNB1,ACTN1,SRC,TNFRSF1A,RRAS,ITGA6,LAMC3,RHOJ,GSN,PLS1,PIK3R3,CDH1,CDH2,RRAS2,TUBB6,MAPK10,PIK3R6,TGFB3,MAP3K8,PIK3CB,PIK3CD,FNBP1,PVRL2
Autoimmune Thyroid Disease Signaling	1.73E00	3.06E-01	NaN	0/36 (0%)	0/36 (0%)	11/36 (31%)	25/36 (69%)	HLA-G,HLA-A,HLA-DMA,HLA-DMB,HLA-DQA1,FCER1G,HLA-DOB,HLA-DQB1,HLA-DRB5,FAS,HLA-E
Thrombopoietin Signaling	1.71E00	2.73E-01	1.807	4/55 (7%)	0/55 (0%)	11/55 (20%)	40/55 (73%)	GAB2,STAT5A,PRKCQ,RRAS,PIK3R5,PLCG1,MYC,PIK3R3,RRAS2,PIK3R6,PIK3CB,PIK3CD,PRKCH,PRKD1,PRKCA
FcγRIIB Signaling in B Lymphocytes	1.69E00	2.93E-01	0.905	3/41 (7%)	0/41 (0%)	9/41 (22%)	29/41 (71%)	PIK3R3,RRAS2,RRAS,SYK,PIK3R6,MAPK10,PIK3R5,LYN,PIK3CB,PIK3CD,FCGR2B,INPP5D
IL-10 Signaling	1.69E00	2.62E-01	NaN	2/65 (3%)	0/65 (0%)	15/65 (23%)	48/65 (74%)	CCR5,IL4R,JAK1,FCGR2A,IKBKE,IL6,IL1R1,FCGR2B,MAPK11,IL33,IKBKB,NFKBIA,IL1RL2,CD14,IL1B,LBP,IL1RAP
p38 MAPK Signaling	1.68E00	2.34E-01	2.858	7/111 (6%)	0/111 (0%)	19/111 (17%)	85/111 (77%)	HSPB2,RPS6KA3,SRF,MAPK11,FAS,TGFBR2,MYC,IL1RL2,TGFB1,DUSP10,TGFB2,TNFRSF1B,IL1RAP,MAPKAPK3,TNFRSF1A,IL1R1,CREB3L4,IRAK3,IL33,PLA2G2E,DUSP1,MAPT,TGFB3,IL1B,IRAK2,HSPB1
PPAR Signaling	1.64E00	2.42E-01	-2.837	5/91 (5%)	0/91 (0%)	17/91 (19%)	69/91 (76%)	STAT5A,TNFRSF1A,RRAS,NR1H3,IKBKE,IL1R1,PDGFB,NR2F1,IL33,IKBKB,NFKBIA,RRAS2,IL1RL2,NGFR,PDGFRA,IL1B,PTGS2,TNFRSF1B,PDGFD,IL1RAP,PDGFRB,PPARGC1A
Neurotrophin/TRK Signaling	1.63E00	2.58E-01	0.535	4/66 (6%)	0/66 (0%)	13/66 (20%)	49/66 (74%)	SPRY1,RRAS,PIK3R5,PLCG1,CREB3L4,NGF,PIK3R3,NTRK2,RRAS2,GAB1,NTRK3,SPRY2,NGFR,NTRK1,PIK3R6,PIK3CB,PIK3CD
Small Cell Lung Cancer Signaling	1.63E00	2.54E-01	NaN	6/71 (8%)	0/71 (0%)	12/71 (17%)	53/71 (75%)	PIK3R5,CDK6,IKBKE,CCND1,CDKN2B,BCL2,MYC,PIK3R3,IKBKB,BCL2L1,NFKBIA,RARB,PIK3R6,PIK3CB,PIK3CD,PTGS2,CDK2,TRAF1
Ephrin Receptor Signaling	1.62E00	2.16E-01	2.683	4/171 (2%)	0/171 (0%)	33/171 (19%)	134/171 (78%)	RGS3,PTPN13,CXCL12,VEGFB,EPHA4,GNA14,GNG7,PGF,VEGFA,EFNB2,ITGA3,PAK1,GNG11,SDC2,EFNB1,FIGF,EFNA2,GRIN2B,SRC,EPHB4,KALRN,ANGPT1,RRAS,CXCR4,ARHGEF15,SH2D3C,GNAI1,EFNA3,ITGA5,CREB3L4,PDGFB,FGF1,WIPF1,RRAS2,GNAO1,EPHB3,PDGFD
Epoxysqualene Biosynthesis	1.61E00	1E00	NaN	2/2 (100%)	0/2 (0%)	0/2 (0%)	0/2 (0%)	SQLE,FDFT1
Guanine and Guanosine Salvage I	1.61E00	1E00	NaN	1/2 (50%)	0/2 (0%)	1/2 (50%)	0/2 (0%)	PNP,HPRT1
Glutathione-mediated Detoxification	1.59E00	3.33E-01	NaN	2/24 (8%)	0/24 (0%)	6/24 (25%)	16/24 (67%)	Gstt3,GSTM1,GSTM2,GSTM3,GSTA5,Gsta4,ANPEP,Gstt1
Oncostatin M Signaling	1.59E00	3.03E-01	1.667	2/33 (6%)	0/33 (0%)	8/33 (24%)	23/33 (70%)	IL6ST,TIMP3,STAT5A,EPAS1,JAK1,RRAS2,RRAS,OSMR,PLAU,JAK3
UVA-Induced MAPK Signaling	1.58E00	2.41E-01	2.236	5/87 (6%)	0/87 (0%)	16/87 (18%)	66/87 (76%)	RRAS,RPS6KA3,PIK3R5,PARP8,PLCG1,PLCL2,SMPD2,MAPK11,PIK3R3,PLCD3,BCL2L1,RRAS2,PIK3R6,MAPK10,PLCB1,PIK3CB,PIK3CD,PLCL1,PRKCA,PARP14,EGFR
Calcium-induced T Lymphocyte Apoptosis	1.57E00	2.63E-01	2.828	0/57 (0%)	0/57 (0%)	15/57 (26%)	42/57 (74%)	PRKCQ,HLA-DQA1,ATP2A3,PLCG1,ITPR1,HLA-DQB1,HLA-DMA,HLA-DMB,FCER1G,NFATC2,HLA-DOB,PRKCH,HLA-DRB5,PRKD1,PRKCA
Prolactin Signaling	1.57E00	2.5E-01	1.698	5/72 (7%)	0/72 (0%)	13/72 (18%)	54/72 (75%)	STAT5A,PRKCQ,RRAS,PIK3R5,PLCG1,CEBPB,IRF1,MYC,PIK3R3,RRAS2,PIK3R6,PIK3CB,PRKCH,PIK3CD,SOCS7,SOCS5,PRKD1,PRKCA
Renal Cell Carcinoma Signaling	1.57E00	2.54E-01	0.000	6/67 (9%)	0/67 (0%)	11/67 (16%)	50/67 (75%)	ETS1,RRAS,PIK3R5,PDGFB,VEGFA,MET,PIK3R3,PAK1,RRAS2,GAB1,TGFB1,HGF,TGFA,PIK3R6,EGLN3,PIK3CB,PIK3CD
Netrin Signaling	1.55E00	2.89E-01	NaN	2/38 (5%)	0/38 (0%)	9/38 (24%)	27/38 (71%)	ABLIM3,RYR2,PRKAR1B,PRKAG2,NFATC2,ABLIM2,RYR1,NFATC4,NTN1,NFATC1,ENAH
CREB Signaling in Neurons	1.53E00	2.14E-01	3.182	8/168 (5%)	0/168 (0%)	28/168 (17%)	132/168 (79%)	ADCY4,PIK3R5,GNA14,GRIA4,GNG7,PLCD3,GNG11,ADCY5,PRKAR1B,PLCB1,GRIK2,PLCL1,PRKD1,PRKCA,GRIN2B,ADCY2,PRKCQ,RRAS,ADCY3,ADCY6,GNAI1,PLCG1,PLCL2,ITPR1,CREB3L4,PIK3R3,ADCY9,RRAS2,GNAO1,ADCY1,PIK3R6,PRKAG2,PIK3CB,PRKCH,PIK3CD,GRIA3
Adenine and Adenosine Salvage III	1.52E00	6E-01	NaN	1/5 (20%)	0/5 (0%)	2/5 (40%)	2/5 (40%)	PNP,ADA,HPRT1
Ceramide Degradation	1.52E00	6E-01	NaN	0/5 (0%)	0/5 (0%)	3/5 (60%)	2/5 (40%)	NAAA,ACER2,ASAH2
Ceramide Signaling	1.52E00	2.44E-01	0.943	8/78 (10%)	0/78 (0%)	11/78 (14%)	59/78 (76%)	S1PR5,TNFRSF1A,RRAS,PIK3R5,CERK,SMPD2,PPP2R5A,BCL2,S1PR3,PIK3R3,RRAS2,NGFR,PPM1L,SPHK1,PIK3R6,S1PR1,PIK3CB,PIK3CD,TNFRSF1B
Superpathway of Inositol Phosphate Compounds	1.52E00	2.11E-01	NaN	13/185 (7%)	0/185 (0%)	26/185 (14%)	146/185 (79%)	DUSP8,PTPN13,PPFIBP2,PIK3R5,PIP5K1B,PPFIA2,DUSP2,PTPRC,PLCD3,ATP1A1,IP6K3,PTPRJ,DUSP10,PLCB1,MTMR2,PI4K2B,NUDT4,ALPL,PTPN6,PTPN7,PPP1R14A,PLCG1,PTPRM,INPP5D,PPP2R5A,DUSP14,PLD4,PIK3R3,TMEM55A,PPP1R16B,DUSP1,PPM1H,PIK3R6,DUSP23,CILP,PIK3CB,PIK3CD,PIP4K2A,THTPA
Role of JAK family kinases in IL-6-type Cytokine Signaling	1.49E00	3.2E-01	NaN	1/25 (4%)	0/25 (0%)	7/25 (28%)	17/25 (68%)	IL6ST,STAT5A,JAK1,IL6R,MAPK10,OSMR,IL6,MAPK11
Dermatan Sulfate Biosynthesis (Late Stages)	1.48E00	2.82E-01	NaN	1/39 (3%)	0/39 (0%)	10/39 (26%)	28/39 (72%)	CHST2,CHST1,CHST7,HS2ST1,CHST11,HS3ST1,CHST12,DSEL,HS3ST4,CHST15,DSE
D-myo-inositol-5-phosphate Metabolism	1.47E00	2.19E-01	NaN	8/137 (6%)	0/137 (0%)	22/137 (16%)	107/137 (78%)	DUSP8,PTPN13,PPFIBP2,PPFIA2,DUSP2,PTPRC,PLCD3,ATP1A1,PTPRJ,DUSP10,PLCB1,MTMR2,NUDT4,ALPL,PTPN6,PTPN7,PPP1R14A,PLCG1,PTPRM,DUSP14,PPP2R5A,PLD4,TMEM55A,DUSP1,PPP1R16B,PPM1H,DUSP23,CILP,PIP4K2A,THTPA
3-phosphoinositide Biosynthesis	1.47E00	2.16E-01	NaN	11/148 (7%)	0/148 (0%)	21/148 (14%)	116/148 (78%)	DUSP8,PTPN13,PPFIBP2,PIK3R5,PIP5K1B,PPFIA2,DUSP2,PTPRC,ATP1A1,PTPRJ,DUSP10,MTMR2,PI4K2B,NUDT4,ALPL,PTPN6,PTPN7,PPP1R14A,PTPRM,DUSP14,PPP2R5A,PIK3R3,PPP1R16B,DUSP1,PPM1H,PIK3R6,DUSP23,CILP,PIK3CB,PIK3CD,PIP4K2A,THTPA
Chondroitin Sulfate Biosynthesis	1.45E00	2.65E-01	NaN	2/49 (4%)	0/49 (0%)	11/49 (22%)	36/49 (73%)	CHST2,CHST1,CHSY3,CHST7,CHPF,CHSY1,HS2ST1,CHST11,HS3ST1,CHST12,CSGALNACT1,HS3ST4,CHST15
CD40 Signaling	1.45E00	2.5E-01	1.069	3/64 (5%)	0/64 (0%)	13/64 (20%)	48/64 (75%)	ICAM1,PTGS1,PIK3R5,TNFAIP3,IKBKE,MAPK11,PIK3R3,IKBKB,NFKBIA,PIK3R6,MAPK10,PIK3CB,PIK3CD,PTGS2,JAK3,TRAF1
PAK Signaling	1.42E00	2.35E-01	3.130	3/85 (4%)	0/85 (0%)	17/85 (20%)	65/85 (76%)	PTK2B,RRAS,ARHGEF7,PIK3R5,ITGA5,PDGFB,MYL9,PIK3R3,PAK1,ITGA3,RRAS2,ARHGEF6,MAPK10,PDGFRA,PIK3R6,EPHB3,PIK3CB,PIK3CD,PDGFD,PDGFRB
FGF Signaling	1.42E00	2.35E-01	2.236	4/85 (5%)	0/85 (0%)	16/85 (19%)	65/85 (76%)	PTPN6,FGF9,FGFR1,PIK3R5,FGFR2,PLCG1,ITPR1,CREB3L4,MAPK11,FGF1,MET,PIK3R3,FGFR3,GAB1,HGF,PIK3R6,PIK3CB,PIK3CD,FGFRL1,PRKCA
B Cell Receptor Signaling	1.41E00	2.11E-01	2.694	7/166 (4%)	0/166 (0%)	28/166 (17%)	131/166 (79%)	RAP2B,GAB2,PTK2B,PIK3R5,FCGR2B,MAPK11,NFATC1,PTPRC,IKBKB,NFKBIA,CARD10,ETS1,PTPN6,PRKCQ,APBB1IP,RRAS,FCGR2A,EGR1,IKBKE,NFATC4,CREB3L4,INPP5D,PIK3R3,BCL2L1,EBF1,RRAS2,GAB1,SYK,PIK3R6,LYN,NFATC2,MAP3K8,PIK3CB,VAV1,PIK3CD
Prostanoid Biosynthesis	1.41E00	4.44E-01	NaN	1/9 (11%)	0/9 (0%)	3/9 (33%)	5/9 (56%)	PTGES,PTGS1,PTGS2,PTGDS
Guanosine Nucleotides Degradation III	1.39E00	3.85E-01	NaN	0/13 (0%)	0/13 (0%)	5/13 (38%)	8/13 (62%)	GDA,NT5E,XDH,PNP,AOX1
Non-Small Cell Lung Cancer Signaling	1.39E00	2.46E-01	1.941	4/65 (6%)	0/65 (0%)	12/65 (18%)	49/65 (75%)	CDKN2A,RRAS,PIK3R5,CDK6,PLCG1,ITPR1,CCND1,PIK3R3,RRAS2,RARB,PIK3R6,TGFA,PIK3CB,PIK3CD,EGFR,PRKCA
IL-17A Signaling in Airway Cells	1.39E00	2.5E-01	1.604	3/60 (5%)	0/60 (0%)	12/60 (20%)	45/60 (75%)	JAK1,PIK3R5,IKBKE,IL6,CCL11,MAPK11,PIK3R3,IKBKB,CXCL3,NFKBIA,PIK3R6,MAPK10,PIK3CB,PIK3CD,JAK3
Regulation of Cellular Mechanics by Calpain Protease	1.38E00	2.55E-01	-0.632	5/55 (9%)	0/55 (0%)	9/55 (16%)	41/55 (75%)	SRC,CAPN6,RRAS,CDK6,ITGA5,CCND1,ITGA3,TLN2,RRAS2,EZR,CAST,ACTN1,CDK2,EGFR
Neuregulin Signaling	1.38E00	2.33E-01	1.414	6/86 (7%)	0/86 (0%)	14/86 (16%)	66/86 (77%)	STAT5A,SRC,PRKCQ,RRAS,DCN,PLCG1,ITGA5,ERBB3,CDK5R1,MYC,PIK3R3,ITGA3,RRAS2,GRB7,TGFA,DLG4,PRKCH,PRKD1,EGFR,PRKCA
FAK Signaling	1.38E00	2.33E-01	NaN	5/86 (6%)	0/86 (0%)	15/86 (17%)	66/86 (77%)	SRC,CAPN6,ARHGAP26,ASAP1,RRAS,ARHGEF7,PIK3R5,PLCG1,ITGA5,PIK3R3,PAK1,ITGA3,TLN2,RRAS2,ARHGEF6,PIK3R6,PIK3CB,PIK3CD,TNS1,EGFR
Gαi Signaling	1.37E00	2.2E-01	1.177	6/118 (5%)	0/118 (0%)	20/118 (17%)	92/118 (78%)	ADCY4,GNG7,GNG11,ADCY5,RGS10,CAV1,PRKAR1B,ADORA1,SRC,ADCY2,APLNR,RRAS,CNR1,ADCY3,GNAI1,ADCY6,GABBR1,S1PR3,ADCY9,P2RY14,RRAS2,LPAR1,ADRA2A,ADCY1,S1PR1,PRKAG2
Clathrin-mediated Endocytosis Signaling	1.36E00	2.08E-01	NaN	7/173 (4%)	0/173 (0%)	29/173 (17%)	137/173 (79%)	STON2,F2R,PIK3R5,VEGFB,ITGB8,PGF,ITGB3,VEGFA,LYZ,SNX9,ARRB1,IGF1,AAK1,FIGF,DAB2,ITGB4,SH3KBP1,SRC,FGF9,SH3GL3,ITGA5,DNM3,HIP1,PDGFB,FGF1,MET,PIK3R3,DNM1,ITGB2,PIK3R6,PIK3CB,PIK3CD,PDGFD,CLU,HIP1R,APOD
Role of NFAT in Regulation of the Immune Response	1.36E00	2.1E-01	2.858	5/162 (3%)	0/162 (0%)	29/162 (18%)	128/162 (79%)	PIK3R5,HLA-DQA1,GNA14,HLA-DQB1,FCGR2B,GNG7,NFATC1,IKBKB,GNG11,NFKBIA,HLA-DMA,HLA-DMB,PLCB1,PRKCQ,RRAS,FCGR2A,GNAI1,PLCG1,IKBKE,ITPR1,NFATC4,PIK3R3,RCAN1,RRAS2,SYK,GNAO1,PIK3R6,FCER1G,LYN,HLA-DOB,NFATC2,PIK3CB,PIK3CD,HLA-DRB5
Cholecystokinin/Gastrin-mediated Signaling	1.36E00	2.27E-01	2.985	4/97 (4%)	0/97 (0%)	18/97 (19%)	75/97 (77%)	SRC,PRKCQ,PTK2B,RRAS,SRF,EPHA4,RHOJ,ITPR1,RHOH,IL33,RRAS2,RHOD,MAPK10,RHOU,PLCB1,IL1B,PRKCH,PTGS2,FNBP1,PRKD1,EGFR,PRKCA
ERK/MAPK Signaling	1.35E00	2.07E-01	2.137	10/179 (6%)	0/179 (0%)	27/179 (15%)	142/179 (79%)	PTK2B,HSPB2,PIK3R5,SRF,RAPGEF4,NFATC1,DUSP2,MYC,ITGA3,PAK1,ETS2,PPM1L,PRKAR1B,PRKCA,ETS1,MYCN,SRC,RRAS,PPP1R14A,ITGA5,PLCG1,RAPGEF3,CREB3L4,PPP2R5A,PIK3R3,PLA2G2E,RRAS2,TLN2,DUSP1,PIK3R6,PRKAG2,PIK3CB,DUSP4,PIK3CD,ELK3,ESR1,HSPB1
Dopamine-DARPP32 Feedback in cAMP Signaling	1.34E00	2.1E-01	2.043	7/157 (4%)	0/157 (0%)	26/157 (17%)	124/157 (79%)	ADCY4,PRKG2,PLCD3,CACNA1E,DRD1,ADCY5,PPM1L,PRKAR1B,PLCB1,PLCL1,GUCY1B3,PRKD1,PRKCA,GRIN2B,ADCY2,PRKCQ,GUCY1A3,KCNJ15,ADCY3,GNAI1,ADCY6,ATP2A3,PLCG1,PPP1R14A,PLCL2,CREB3L4,ITPR1,PPP2R5A,ADCY9,CAMKK1,ADCY1,PRKAG2,PRKCH
IL-17 Signaling	1.34E00	2.42E-01	NaN	3/66 (5%)	0/66 (0%)	13/66 (20%)	50/66 (76%)	JAK1,RRAS,PIK3R5,IL6,CEBPB,CCL11,MAPK11,CXCL10,PIK3R3,RRAS2,TIMP1,MAPK10,PIK3R6,PIK3CB,PIK3CD,PTGS2
Purine Nucleotides Degradation II (Aerobic)	1.3E00	3.33E-01	NaN	0/18 (0%)	0/18 (0%)	6/18 (33%)	12/18 (67%)	GDA,NT5E,XDH,PNP,ADA,AOX1
PI3K/AKT Signaling	1.29E00	2.17E-01	1.877	9/120 (8%)	0/120 (0%)	17/120 (14%)	94/120 (78%)	TSC1,GAB2,JAK1,GDF15,NOS3,CCND1,BCL2,IKBKB,ITGA3,NFKBIA,PPM1L,CTNNB1,RRAS,ITGA5,IKBKE,INPP5D,PPP2R5A,PIK3R3,BCL2L1,RRAS2,GAB1,PIK3CD,PIK3CB,MAP3K8,PTGS2,JAK3
JAK/Stat Signaling	1.29E00	2.36E-01	0.728	6/72 (8%)	0/72 (0%)	11/72 (15%)	55/72 (76%)	STAT5A,PTPN6,JAK1,RRAS,PIK3R5,IL6,CEBPB,PIK3R3,BCL2L1,RRAS2,PIK3R6,PIK3CB,STAT2,PIK3CD,SOCS7,JAK3,SOCS5
Erythropoietin Signaling	1.28E00	2.39E-01	NaN	5/67 (7%)	0/67 (0%)	11/67 (16%)	51/67 (76%)	STAT5A,SRC,PTPN6,PRKCQ,RRAS,PIK3R5,PLCG1,PIK3R3,NFKBIA,RRAS2,PIK3R6,PIK3CB,PRKCH,PIK3CD,PRKD1,PRKCA
IL-17A Signaling in Fibroblasts	1.28E00	2.81E-01	NaN	1/32 (3%)	0/32 (0%)	8/32 (25%)	23/32 (72%)	NFKBID,IKBKB,NFKBIA,LCN2,IKBKE,CEBPB,IL6,NFKBIZ,MAPK11
Triacylglycerol Biosynthesis	1.28E00	2.81E-01	NaN	2/32 (6%)	0/32 (0%)	7/32 (22%)	23/32 (72%)	AGPAT4,PLPP5,LPIN1,LPCAT4,PLPP3,PLPPR4,MBOAT2,LPIN3,Plpp1
Estrogen-Dependent Breast Cancer Signaling	1.27E00	2.42E-01	NaN	6/62 (10%)	0/62 (0%)	9/62 (15%)	47/62 (76%)	STAT5A,SRC,RRAS,PIK3R5,HSD17B7,CREB3L4,CCND1,PIK3R3,RRAS2,IGF1,PIK3R6,PIK3CB,PIK3CD,ESR1,EGFR
UVB-Induced MAPK Signaling	1.26E00	2.5E-01	1.941	3/52 (6%)	0/52 (0%)	10/52 (19%)	39/52 (75%)	PRKCQ,PIK3R5,RPS6KA3,MAPK11,PIK3R3,PIK3R6,MAPK10,PIK3CD,PIK3CB,PRKCH,PRKD1,EGFR,PRKCA
Melanoma Signaling	1.26E00	2.62E-01	NaN	5/42 (12%)	0/42 (0%)	6/42 (14%)	31/42 (74%)	CDKN2A,PIK3R3,CDH1,RRAS2,RRAS,MITF,PIK3R6,PIK3R5,PIK3CB,PIK3CD,CCND1
UVC-Induced MAPK Signaling	1.26E00	2.62E-01	1.508	3/42 (7%)	0/42 (0%)	8/42 (19%)	31/42 (74%)	SRC,PRKCQ,RRAS2,RRAS,MAPK10,PRKCH,SMPD2,MAPK11,PRKD1,PRKCA,EGFR
Superpathway of Citrulline Metabolism	1.26E00	3.57E-01	NaN	2/14 (14%)	0/14 (0%)	3/14 (21%)	9/14 (64%)	LOC102724788/PRODH,ALDH18A1,NOS3,ASL,ARG1
p53 Signaling	1.25E00	2.23E-01	1.000	7/94 (7%)	0/94 (0%)	14/94 (15%)	73/94 (78%)	CDKN2A,HDAC9,GADD45G,PLAGL1,PIK3R5,CCND1,FAS,BCL2,SERPINE2,PIK3R3,BCL2L1,CCND2,THBS1,ADCK3,PIK3R6,PIK3CB,PIK3CD,CTNNB1,TNFRSF10A,CDK2,DRAM1
Ketogenesis	1.24E00	4E-01	NaN	1/10 (10%)	0/10 (0%)	3/10 (30%)	6/10 (60%)	BDH2,HMGCLL1,HMGCS2,HMGCS1
IL-2 Signaling	1.2E00	2.45E-01	1.387	4/53 (8%)	0/53 (0%)	9/53 (17%)	40/53 (75%)	PIK3R3,STAT5A,IL2RG,RRAS2,JAK1,PTK2B,RRAS,SYK,PIK3R6,PIK3R5,PIK3CB,PIK3CD,JAK3
PKCθ Signaling in T Lymphocytes	1.18E00	2.14E-01	2.449	4/112 (4%)	0/112 (0%)	20/112 (18%)	88/112 (79%)	PRKCQ,RRAS,PIK3R5,HLA-DQA1,PLCG1,IKBKE,NFATC4,HLA-DQB1,NFATC1,PIK3R3,IKBKB,RRAS2,NFKBIA,HLA-DMA,HLA-DMB,PIK3R6,FCER1G,HLA-DOB,NFATC2,VAV1,PIK3CB,MAP3K8,PIK3CD,HLA-DRB5
4-aminobutyrate Degradation I	1.18E00	6.67E-01	NaN	1/3 (33%)	0/3 (0%)	1/3 (33%)	1/3 (33%)	ABAT,ALDH5A1
N-acetylglucosamine Degradation I	1.18E00	6.67E-01	NaN	2/3 (67%)	0/3 (0%)	0/3 (0%)	1/3 (33%)	GNPDA1,AMDHD2
T Cell Receptor Signaling	1.17E00	2.19E-01	NaN	4/96 (4%)	0/96 (0%)	17/96 (18%)	75/96 (78%)	PTPN7,PRKCQ,RRAS,PIK3R5,PLCG1,BMX,IKBKE,NFATC4,NFATC1,PIK3R3,PTPRC,TEC,IKBKB,SHB,RRAS2,NFKBIA,PIK3R6,NFATC2,VAV1,PIK3CB,PIK3CD
Induction of Apoptosis by HIV1	1.16E00	2.37E-01	1.069	2/59 (3%)	0/59 (0%)	12/59 (20%)	45/59 (76%)	NAIP,CXCR4,TNFRSF1A,IKBKE,FAS,BCL2,IKBKB,BCL2L1,NFKBIA,NGFR,MAPK10,TNFRSF1B,BIRC3,TRAF1
Dopamine Receptor Signaling	1.15E00	2.27E-01	0.577	4/75 (5%)	0/75 (0%)	13/75 (17%)	58/75 (77%)	GCH1,ADCY2,ADCY4,ADCY3,ADCY6,PPP1R14A,PPP2R5A,ADCY9,MAOB,DRD1,SMOX,ADCY5,PPM1L,ADCY1,PRKAR1B,NCS1,PRKAG2
Adenosine Nucleotides Degradation II	1.14E00	3.33E-01	NaN	0/15 (0%)	0/15 (0%)	5/15 (33%)	10/15 (67%)	NT5E,XDH,PNP,ADA,AOX1
TNFR2 Signaling	1.14E00	2.76E-01	0.378	1/29 (3%)	0/29 (0%)	7/29 (24%)	21/29 (72%)	IKBKB,NAIP,NFKBIA,TNFAIP3,IKBKE,TNFRSF1B,BIRC3,TRAF1
RANK Signaling in Osteoclasts	1.14E00	2.21E-01	1.698	5/86 (6%)	0/86 (0%)	14/86 (16%)	67/86 (78%)	SRC,PTK2B,MITF,PIK3R5,IKBKE,GSN,TNFRSF11A,MAPK11,NFATC1,PIK3R3,IKBKB,NFKBIA,MAPK10,PIK3R6,NFATC2,PIK3CB,MAP3K8,PIK3CD,BIRC3
Toll-like Receptor Signaling	1.14E00	2.29E-01	2.138	1/70 (1%)	0/70 (0%)	15/70 (21%)	54/70 (77%)	SIGIRR,TNFAIP3,IRAK3,MAPK11,IL33,TLR2,TLR4,IKBKB,NFKBIA,TLR5,IL1B,CD14,LBP,TLR3,IRAK2,TRAF1
IL-9 Signaling	1.13E00	2.65E-01	1.000	3/34 (9%)	0/34 (0%)	6/34 (18%)	25/34 (74%)	PIK3R3,STAT5A,IL2RG,JAK1,PIK3R6,PIK3R5,PIK3CB,PIK3CD,JAK3
Docosahexaenoic Acid (DHA) Signaling	1.13E00	2.56E-01	NaN	3/39 (8%)	0/39 (0%)	7/39 (18%)	29/39 (74%)	PIK3R3,BCL2L1,PIK3R6,SERPINF1,PIK3R5,BIK,IL1B,PIK3CB,PIK3CD,BCL2
Altered T Cell and B Cell Signaling in Rheumatoid Arthritis	1.12E00	2.22E-01	NaN	0/81 (0%)	0/81 (0%)	18/81 (22%)	63/81 (78%)	SPP1,HLA-DQA1,IL6,HLA-DQB1,FAS,IL33,TLR2,TLR4,TLR5,HLA-DMA,CSF1,TGFB1,HLA-DMB,FCER1G,HLA-DOB,IL1B,TLR3,HLA-DRB5
Hematopoiesis from Multipotent Stem Cells	1.1E00	3.64E-01	NaN	0/11 (0%)	0/11 (0%)	4/11 (36%)	7/11 (64%)	KITLG,CSF1,CSF3,IL7
Airway Pathology in Chronic Obstructive Pulmonary Disease	1.08E00	4.29E-01	NaN	0/7 (0%)	0/7 (0%)	3/7 (43%)	4/7 (57%)	CXCL3,MMP2,MMP9
Heparan Sulfate Biosynthesis (Late Stages)	1.07E00	2.44E-01	NaN	2/45 (4%)	0/45 (0%)	9/45 (20%)	34/45 (76%)	CHST2,CHST1,CHST7,HS2ST1,CHST11,LIPE,HS3ST1,CHST12,HS3ST4,EXTL1,CHST15
Eicosanoid Signaling	1.06E00	2.3E-01	NaN	4/61 (7%)	0/61 (0%)	10/61 (16%)	47/61 (77%)	PLA2G16,LTA4H,PTGFR,DPEP1,PTGIR,AKR1C3,PLA2R1,PTGS1,PTGDS,PTGES,PLA2G2E,CYSLTR1,PTGS2,PTGER4
Sertoli Cell-Sertoli Cell Junction Signaling	1.06E00	1.98E-01	NaN	12/172 (7%)	0/172 (0%)	22/172 (13%)	138/172 (80%)	CLDN11,MYO7A,TGFBR3,JAM2,PRKG2,NOS3,MAPK11,ITGA3,PRKAR1B,MTMR2,CTNNB1,ACTN1,GUCY1B3,CLDN10,SRC,TJP2,GUCY1A3,TNFRSF1A,RRAS,YBX3,ITGA5,PLS1,F11R,CDH1,RRAS2,CLDN5,TUBB6,JAM3,CLDN1,MAPK10,TGFB3,PRKAG2,MAP3K8,PVRL2
Ephrin B Signaling	1.05E00	2.22E-01	1.667	2/72 (3%)	0/72 (0%)	14/72 (19%)	56/72 (78%)	EFNB2,PAK1,EPHB4,GNG11,RGS3,KALRN,CXCR4,EFNB1,GNAO1,GNAI1,CXCL12,EPHB3,VAV1,GNA14,CTNNB1,GNG7
ErbB2-ErbB3 Signaling	1.04E00	2.32E-01	NaN	5/56 (9%)	0/56 (0%)	8/56 (14%)	43/56 (77%)	MYC,PIK3R3,STAT5A,RRAS2,RRAS,ETV4,PIK3R6,PIK3R5,PIK3CB,PIK3CD,ERBB3,JAK3,CCND1
EGF Signaling	1.04E00	2.32E-01	1.387	4/56 (7%)	0/56 (0%)	9/56 (16%)	43/56 (77%)	SRC,JAK1,SRF,PIK3R5,PLCG1,ITPR1,MAPK11,PIK3R3,PIK3R6,PIK3CD,PIK3CB,EGFR,PRKCA
fMLP Signaling in Neutrophils	1.04E00	2.1E-01	2.558	4/105 (4%)	0/105 (0%)	18/105 (17%)	83/105 (79%)	NOX4,PRKCQ,RRAS,GNAI1,PIK3R5,ITPR1,NFATC4,NFATC1,GNG7,PIK3R3,GNG11,NFKBIA,RRAS2,CYBB,PIK3R6,PLCB1,NFATC2,PIK3CB,PRKCH,PIK3CD,PRKD1,PRKCA
ErbB Signaling	1.04E00	2.17E-01	NaN	4/83 (5%)	0/83 (0%)	14/83 (17%)	65/83 (78%)	PRKCQ,RRAS,PIK3R5,PLCG1,ERBB3,MAPK11,PIK3R3,PAK1,RRAS2,PIK3R6,TGFA,MAPK10,PIK3CB,PRKCH,PIK3CD,PRKD1,EGFR,PRKCA
Antioxidant Action of Vitamin C	1.04E00	2.13E-01	-2.982	3/94 (3%)	0/94 (0%)	17/94 (18%)	74/94 (79%)	PLA2G16,STAT5A,PLD2,PLA2R1,PLCG1,IKBKE,PLCL2,MAPK11,PLD1,PLD4,IKBKB,CSF2RB,PLCD3,PLA2G2E,NFKBIA,GPLD1,MAPK10,PLCB1,NXN,PLCL1
IGF-1 Signaling	1.04E00	2.13E-01	1.069	5/94 (5%)	0/94 (0%)	15/94 (16%)	74/94 (79%)	IGFBP6,IGFBP4,CTGF,JAK1,RRAS,SRF,PIK3R5,IGFBP5,IGFBP7,PIK3R3,NOV,RRAS2,IGF1,PRKAR1B,PIK3R6,PRKAG2,PIK3CB,PIK3CD,SOCS7,SOCS5
Superpathway of Geranylgeranyldiphosphate Biosynthesis I (via Mevalonate)	1.03E00	3.12E-01	NaN	4/16 (25%)	0/16 (0%)	1/16 (6%)	11/16 (69%)	IDI1,HMGCS2,HMGCR,FNTB,HMGCS1
Parkinson's Signaling	1.03E00	3.12E-01	NaN	1/16 (6%)	0/16 (0%)	4/16 (25%)	11/16 (69%)	UCHL1,SEPT5,GPR37,SNCAIP,MAPK11
CNTF Signaling	1.03E00	2.35E-01	0.577	5/51 (10%)	0/51 (0%)	7/51 (14%)	39/51 (76%)	PIK3R3,IL6ST,LIFR,JAK1,RRAS2,RRAS,CNTFR,PIK3R6,PIK3R5,RPS6KA3,PIK3CB,PIK3CD
VDR/RXR Activation	1.02E00	2.18E-01	1.890	2/78 (3%)	0/78 (0%)	15/78 (19%)	61/78 (78%)	IGFBP6,SERPINB1,BGLAP,SPP1,PRKCQ,IGFBP5,CEBPB,THBD,KLF4,CXCL10,CASR,RUNX2,TGFB2,CD14,PRKCH,PRKD1,PRKCA
ERK5 Signaling	1.01E00	2.26E-01	1.604	4/62 (6%)	0/62 (0%)	10/62 (16%)	48/62 (77%)	MYC,IL6ST,SRC,RRAS2,LIF,GAB1,SGK1,RRAS,NTRK1,RPS6KA3,MAP3K8,CREB3L4,NGF,EGFR
GM-CSF Signaling	1.01E00	2.26E-01	2.138	4/62 (6%)	0/62 (0%)	10/62 (16%)	48/62 (77%)	RUNX1,ETS1,RRAS,PIK3R5,CCND1,PIK3R3,CSF2RB,BCL2L1,RRAS2,LYN,PIK3R6,HCK,PIK3CB,PIK3CD
Ethanol Degradation IV	1.01E00	2.86E-01	NaN	2/21 (10%)	0/21 (0%)	4/21 (19%)	15/21 (71%)	TYRP1,ACSS3,ALDH1A1,ACSS1,CYGB,GPX7
D-myo-inositol (1,4,5)-Trisphosphate Biosynthesis	9.97E-01	2.69E-01	NaN	2/26 (8%)	0/26 (0%)	5/26 (19%)	19/26 (73%)	PLD4,PLCD3,PLCG1,PLCB1,PI4K2B,PIP5K1B,PIP4K2A
Choline Biosynthesis III	9.78E-01	3.33E-01	NaN	0/12 (0%)	0/12 (0%)	4/12 (33%)	8/12 (67%)	PLD4,PLD2,GPLD1,PLD1
Mevalonate Pathway I	9.78E-01	3.33E-01	NaN	3/12 (25%)	0/12 (0%)	1/12 (8%)	8/12 (67%)	IDI1,HMGCS2,HMGCR,HMGCS1
GABA Receptor Signaling	9.67E-01	2.22E-01	-0.632	4/63 (6%)	0/63 (0%)	10/63 (16%)	49/63 (78%)	KCNN3,ADCY2,ABAT,ADCY4,ADCY3,ADCY6,GABBR1,DNM1,SLC6A11,ADCY9,GPR37,ADCY5,ADCY1,ALDH5A1
Ephrin A Signaling	9.66E-01	2.34E-01	NaN	2/47 (4%)	0/47 (0%)	9/47 (19%)	36/47 (77%)	PIK3R3,EFNA2,PAK1,NGFR,PIK3R6,PIK3R5,EFNA3,VAV1,PIK3CB,EPHA4,PIK3CD
Myc Mediated Apoptosis Signaling	9.5E-01	2.24E-01	NaN	4/58 (7%)	0/58 (0%)	9/58 (16%)	45/58 (78%)	CDKN2A,RRAS,PIK3R5,FAS,BCL2,PIK3R3,MYC,RRAS2,IGF1,PIK3R6,MAPK10,PIK3CB,PIK3CD
Communication between Innate and Adaptive Immune Cells	9.43E-01	2.17E-01	NaN	0/69 (0%)	0/69 (0%)	15/69 (22%)	54/69 (78%)	HLA-A,CD83,IL6,Ccl9,IL33,CXCL10,TLR2,HLA-G,TLR4,TLR5,FCER1G,IL1B,TLR3,HLA-E,HLA-DRB5
Glutathione Redox Reactions I	9.41E-01	2.94E-01	NaN	2/17 (12%)	0/17 (0%)	3/17 (18%)	12/17 (71%)	GPX3,GPX8,GPX4,GPX7,Gstt1
Lymphotoxin β Receptor Signaling	9.33E-01	2.26E-01	0.632	3/53 (6%)	0/53 (0%)	9/53 (17%)	41/53 (77%)	PIK3R3,NFKBID,IKBKB,BCL2L1,NFKBIA,PIK3R6,PIK3R5,IKBKE,PIK3CB,PIK3CD,LTBR,TRAF1
Role of JAK2 in Hormone-like Cytokine Signaling	9.32E-01	2.5E-01	NaN	3/32 (9%)	0/32 (0%)	5/32 (16%)	24/32 (75%)	STAT5A,PTPN6,JAK1,GHR,SH2B2,SOCS7,SOCS5,Irs3
Citrulline Biosynthesis	9.32E-01	3.75E-01	NaN	1/8 (13%)	0/8 (0%)	2/8 (25%)	5/8 (63%)	LOC102724788/PRODH,ALDH18A1,ARG1
Sphingomyelin Metabolism	9.32E-01	3.75E-01	NaN	1/8 (13%)	0/8 (0%)	2/8 (25%)	5/8 (63%)	SGMS2,SMPD2,SGMS1
Arsenate Detoxification I (Glutaredoxin)	9.26E-01	5E-01	NaN	0/4 (0%)	0/4 (0%)	2/4 (50%)	2/4 (50%)	AS3MT,PNP
Spermine and Spermidine Degradation I	9.26E-01	5E-01	NaN	1/4 (25%)	0/4 (0%)	1/4 (25%)	2/4 (50%)	SMOX,SAT1
Eumelanin Biosynthesis	9.26E-01	5E-01	NaN	2/4 (50%)	0/4 (0%)	0/4 (0%)	2/4 (50%)	TYR,DCT
Proline Biosynthesis I	9.26E-01	5E-01	NaN	0/4 (0%)	0/4 (0%)	2/4 (50%)	2/4 (50%)	ALDH18A1,PYCR1
Melatonin Degradation II	9.26E-01	5E-01	NaN	0/4 (0%)	0/4 (0%)	2/4 (50%)	2/4 (50%)	MAOB,SMOX
N-acetylglucosamine Degradation II	9.26E-01	5E-01	NaN	2/4 (50%)	0/4 (0%)	0/4 (0%)	2/4 (50%)	GNPDA1,AMDHD2
Acetate Conversion to Acetyl-CoA	9.26E-01	5E-01	NaN	1/4 (25%)	0/4 (0%)	1/4 (25%)	2/4 (50%)	ACSS3,ACSS1
Fatty Acid β-oxidation III (Unsaturated, Odd Number)	9.26E-01	5E-01	NaN	2/4 (50%)	0/4 (0%)	0/4 (0%)	2/4 (50%)	ECI2,EHHADH
OX40 Signaling Pathway	9.24E-01	2.19E-01	0.447	1/64 (2%)	0/64 (0%)	13/64 (20%)	50/64 (78%)	HLA-A,HLA-DQA1,HLA-DQB1,BCL2,HLA-G,BCL2L1,NFKBIA,HLA-DMA,HLA-DMB,MAPK10,FCER1G,HLA-DOB,HLA-E,HLA-DRB5
ErbB4 Signaling	9.05E-01	2.2E-01	1.732	4/59 (7%)	0/59 (0%)	9/59 (15%)	46/59 (78%)	PIK3R3,RRAS2,PRKCQ,RRAS,PIK3R6,PIK3R5,PLCG1,PRKCH,PIK3CB,PIK3CD,PSEN2,PRKD1,PRKCA
14-3-3-mediated Signaling	8.96E-01	2E-01	2.982	7/115 (6%)	0/115 (0%)	16/115 (14%)	92/115 (80%)	TSC1,SRC,PRKCQ,TNFRSF1A,RRAS,STRADA,PIK3R5,PLCG1,PLCL2,PIK3R3,PLCD3,RRAS2,TUBB6,MAPT,MAPK10,PIK3R6,PLCB1,PIK3CB,PRKCH,PIK3CD,PLCL1,PRKD1,PRKCA
3-phosphoinositide Degradation	8.91E-01	1.96E-01	NaN	9/138 (7%)	0/138 (0%)	18/138 (13%)	111/138 (80%)	PTPN6,PTPN7,DUSP8,PTPN13,MTMR14,PPFIBP2,PPP1R14A,PPFIA2,PTPRM,INPP5D,PPP2R5A,DUSP14,DUSP2,PTPRC,ATP1A1,TMEM55A,PTPRJ,DUSP1,PPP1R16B,DUSP10,PPM1H,DUSP23,CILP,MTMR2,NUDT4,ALPL,THTPA
Phospholipases	8.87E-01	2.22E-01	NaN	1/54 (2%)	0/54 (0%)	11/54 (20%)	42/54 (78%)	PLD4,PLA2G16,PLCD3,PLD2,PLA2G2E,GPLD1,PLA2R1,PLCG1,PLCB1,PLCL2,PLCL1,PLD1
D-myo-inositol (1,4,5,6)-Tetrakisphosphate Biosynthesis	8.86E-01	1.98E-01	NaN	7/121 (6%)	0/121 (0%)	17/121 (14%)	97/121 (80%)	PTPN6,PTPN7,DUSP8,PTPN13,PPFIBP2,PPP1R14A,PPFIA2,PTPRM,DUSP14,PPP2R5A,DUSP2,PTPRC,ATP1A1,PTPRJ,PPP1R16B,DUSP1,DUSP10,PPM1H,DUSP23,CILP,MTMR2,NUDT4,ALPL,THTPA
D-myo-inositol (3,4,5,6)-tetrakisphosphate Biosynthesis	8.86E-01	1.98E-01	NaN	7/121 (6%)	0/121 (0%)	17/121 (14%)	97/121 (80%)	PTPN6,PTPN7,DUSP8,PTPN13,PPFIBP2,PPP1R14A,PPFIA2,PTPRM,DUSP14,PPP2R5A,DUSP2,PTPRC,ATP1A1,PTPRJ,PPP1R16B,DUSP1,DUSP10,PPM1H,DUSP23,CILP,MTMR2,NUDT4,ALPL,THTPA
April Mediated Signaling	8.85E-01	2.37E-01	1.667	1/38 (3%)	0/38 (0%)	8/38 (21%)	29/38 (76%)	IKBKB,NFKBIA,MAPK10,NFATC2,IKBKE,NFATC4,MAPK11,NFATC1,TRAF1
Fc Epsilon RI Signaling	8.85E-01	2.02E-01	1.964	5/104 (5%)	0/104 (0%)	16/104 (15%)	83/104 (80%)	PRKCQ,RRAS,PIK3R5,PLCG1,MAPK11,INPP5D,PIK3R3,PLA2G2E,RRAS2,GAB1,SYK,MAPK10,PIK3R6,FCER1G,LYN,PIK3CB,VAV1,PRKCH,PIK3CD,PRKD1,PRKCA
CCR5 Signaling in Macrophages	8.83E-01	2.15E-01	NaN	1/65 (2%)	0/65 (0%)	13/65 (20%)	51/65 (78%)	CCR5,PRKCQ,PTK2B,GNAI1,PLCG1,MAPK11,GNG7,FAS,GNG11,FCER1G,MAPK10,PRKCH,PRKD1,PRKCA
Natural Killer Cell Signaling	8.76E-01	2.04E-01	NaN	3/93 (3%)	0/93 (0%)	16/93 (17%)	74/93 (80%)	PTPN6,PRKCQ,RRAS,FCGR2A,PIK3R5,PLCG1,INPP5D,PIK3R3,PAK1,RRAS2,SYK,PIK3R6,FCER1G,PIK3CB,VAV1,PRKCH,PIK3CD,PRKD1,PRKCA
Sonic Hedgehog Signaling	8.61E-01	2.5E-01	1.134	0/28 (0%)	0/28 (0%)	7/28 (25%)	21/28 (75%)	GLI2,GLIS2,PTCH1,PRKAR1B,PRKAG2,GLI1,PTCH2
AMPK Signaling	8.58E-01	1.9E-01	0.577	13/174 (7%)	0/174 (0%)	20/174 (11%)	141/174 (81%)	FOXO4,TSC1,PRKAB2,CHRNB1,PIK3R5,LIPE,NOS3,CCND1,MAPK11,AK1,PCK2,TBC1D1,PPM1L,PRKAA2,PRKAR1B,CPT1C,ADRB2,PFKFB3,SRC,STRADA,CREB3L4,PPP2R5A,PIK3R3,FOXO6,ADRA2A,SMARCA2,PIK3R6,PRKAG2,PIK3CB,PIK3CD,HMGCR,ADRA1A,PPARGC1A
Chemokine Signaling	8.43E-01	2.12E-01	2.673	2/66 (3%)	0/66 (0%)	12/66 (18%)	52/66 (79%)	SRC,CCR5,RRAS2,CAMK1D,PTK2B,RRAS,CXCR4,CXCL12,GNAI1,PLCG1,PLCB1,CCL11,MAPK11,PRKCA
RhoA Signaling	8.37E-01	1.97E-01	1.606	6/117 (5%)	0/117 (0%)	17/117 (15%)	94/117 (80%)	SEPT8,SEPT5,ARHGAP6,LPAR4,PTK2B,NRP2,SEPT4,RHPN1,CDC42EP5,MYLK2,MYLK3,PIP5K1B,CDC42EP2,PLD1,MYL9,LPAR6,IGF1,LPAR1,EZR,PFN2,SEMA3F,PIP4K2A,SEPT6
Cell Cycle: G1/S Checkpoint Regulation	8.22E-01	2.13E-01	-1.265	2/61 (3%)	0/61 (0%)	11/61 (18%)	48/61 (79%)	MYC,CDKN2A,HDAC9,RBL2,CCND2,TGFB1,HDAC7,TGFB2,TGFB3,CDK6,CDKN2B,CCND1,CDK2
L-dopachrome Biosynthesis	8.04E-01	1E00	NaN	1/1 (100%)	0/1 (0%)	0/1 (0%)	0/1 (0%)	TYR
Methylthiopropionate Biosynthesis	8.04E-01	1E00	NaN	1/1 (100%)	0/1 (0%)	0/1 (0%)	0/1 (0%)	ADI1
Xanthine and Xanthosine Salvage	8.04E-01	1E00	NaN	0/1 (0%)	0/1 (0%)	1/1 (100%)	0/1 (0%)	PNP
Histamine Biosynthesis	8.04E-01	1E00	NaN	0/1 (0%)	0/1 (0%)	1/1 (100%)	0/1 (0%)	HDC
Adenine and Adenosine Salvage VI	8.04E-01	1E00	NaN	0/1 (0%)	0/1 (0%)	1/1 (100%)	0/1 (0%)	ADK
Lanosterol Biosynthesis	8.04E-01	1E00	NaN	1/1 (100%)	0/1 (0%)	0/1 (0%)	0/1 (0%)	LSS
Death Receptor Signaling	7.9E-01	2E-01	0.943	3/90 (3%)	0/90 (0%)	15/90 (17%)	72/90 (80%)	TNFRSF21,NAIP,TNFRSF1A,HSPB2,TNFSF10,PARP8,IKBKE,ARHGDIB,FAS,BCL2,IKBKB,NFKBIA,TNFSF12,TNFRSF1B,TNFRSF10A,BIRC3,HSPB1,PARP14
IL-15 Production	7.88E-01	2.5E-01	NaN	0/24 (0%)	0/24 (0%)	6/24 (25%)	18/24 (75%)	JAK1,PTK2B,IL6,MST1R,JAK3,IRF1
B Cell Activating Factor Signaling	7.83E-01	2.25E-01	2.121	1/40 (3%)	0/40 (0%)	8/40 (20%)	31/40 (78%)	IKBKB,NFKBIA,MAPK10,NFATC2,IKBKE,NFATC4,MAPK11,NFATC1,TRAF1
Urate Biosynthesis/Inosine 5'-phosphate Degradation	7.82E-01	2.86E-01	NaN	0/14 (0%)	0/14 (0%)	4/14 (29%)	10/14 (71%)	NT5E,XDH,PNP,AOX1
Semaphorin Signaling in Neurons	7.79E-01	2.16E-01	NaN	3/51 (6%)	0/51 (0%)	8/51 (16%)	40/51 (78%)	MET,SEMA3A,PAK1,RND1,FES,RHOD,RHOU,RHOJ,RHOH,FNBP1,NRP1
Xenobiotic Metabolism Signaling	7.71E-01	1.81E-01	NaN	7/249 (3%)	0/249 (0%)	38/249 (15%)	204/249 (82%)	CAMK1D,CHST7,NQO2,HS2ST1,GSTA5,MAF,PIK3R5,IL6,MAPK11,SOD3,CHST15,CHST2,ALDH1L1,MAOB,ALDH1A1,GSTM2,PPM1L,CHST11,FMO1,HS3ST1,PRKD1,ALDH5A1,PRKCA,GSTM1,ABCB1,PRKCQ,FMO2,RRAS,GSTM3,NQO1,CHST12,HS3ST4,PPP2R5A,PIK3R3,CHST1,RRAS2,SMOX,PIK3R6,IL1B,PIK3CB,MAP3K8,ALDH18A1,PRKCH,PIK3CD,PPARGC1A
Hematopoiesis from Pluripotent Stem Cells	7.63E-01	2.29E-01	NaN	0/35 (0%)	0/35 (0%)	8/35 (23%)	27/35 (77%)	KITLG,LIF,CSF1,FCER1G,IGHM,IL6,CSF3,IL7
FLT3 Signaling in Hematopoietic Progenitor Cells	7.56E-01	2.03E-01	0.258	6/74 (8%)	0/74 (0%)	9/74 (12%)	59/74 (80%)	STAT5A,GAB2,RRAS,PIK3R5,RPS6KA3,CREB3L4,MAPK11,INPP5D,PIK3R3,RRAS2,FLT3LG,PIK3R6,PIK3CB,STAT2,PIK3CD
Serine Biosynthesis	7.51E-01	4E-01	NaN	0/5 (0%)	0/5 (0%)	2/5 (40%)	3/5 (60%)	DUSP26,PHGDH
Purine Ribonucleosides Degradation to Ribose-1-phosphate	7.51E-01	4E-01	NaN	0/5 (0%)	0/5 (0%)	2/5 (40%)	3/5 (60%)	PNP,ADA
Citrulline-Nitric Oxide Cycle	7.51E-01	4E-01	NaN	1/5 (20%)	0/5 (0%)	1/5 (20%)	3/5 (60%)	NOS3,ASL
Galactose Degradation I (Leloir Pathway)	7.51E-01	4E-01	NaN	2/5 (40%)	0/5 (0%)	0/5 (0%)	3/5 (60%)	GALK2,GALM
Glutamate Degradation III (via 4-aminobutyrate)	7.51E-01	4E-01	NaN	1/5 (20%)	0/5 (0%)	1/5 (20%)	3/5 (60%)	ABAT,ALDH5A1
Endometrial Cancer Signaling	7.38E-01	2.12E-01	NaN	5/52 (10%)	0/52 (0%)	6/52 (12%)	41/52 (79%)	PIK3R3,MYC,CDH1,RRAS2,RRAS,PIK3R6,PIK3R5,PIK3CB,PIK3CD,CTNNB1,CCND1
Heparan Sulfate Biosynthesis	7.38E-01	2.12E-01	NaN	2/52 (4%)	0/52 (0%)	9/52 (17%)	41/52 (79%)	CHST2,CHST1,CHST7,HS2ST1,CHST11,LIPE,HS3ST1,CHST12,HS3ST4,EXTL1,CHST15
Glucocorticoid Receptor Signaling	7.17E-01	1.78E-01	NaN	10/264 (4%)	0/264 (0%)	37/264 (14%)	217/264 (82%)	BGLAP,ICAM1,JAK1,PRKAB2,SGK1,PIK3R5,IL6,CD163,MAPK11,NFATC1,BCL2,TGFBR2,CXCL3,IKBKB,NFKBIA,AR,PCK2,TGFB1,TGFB2,PRKAA2,SERPINE1,ADRB2,CREBZF,STAT5A,SELE,RRAS,IKBKE,CEBPB,NFATC4,CCL11,PIK3R3,BCL2L1,RRAS2,SMARCA2,DUSP1,MAPK10,PIK3R6,TGFB3,PRKAG2,NFATC2,IL1B,PIK3CB,PIK3CD,PLAU,PTGS2,JAK3,ESR1
TR/RXR Activation	7.13E-01	1.98E-01	NaN	6/81 (7%)	0/81 (0%)	10/81 (12%)	65/81 (80%)	RAB3B,AKR1C3,PIK3R5,THRA,DIO3,PIK3R3,SLC16A3,SCARB1,COL6A3,SREBF2,PDE3B,PIK3R6,PIK3CB,PIK3CD,SYT12,PPARGC1A
Role of Wnt/GSK-3β Signaling in the Pathogenesis of Influenza	7.09E-01	2.03E-01	1.897	3/64 (5%)	0/64 (0%)	10/64 (16%)	51/64 (80%)	TCF4,FZD4,WNT9B,WNT9A,WNT16,WNT6,FZD1,TCF7L1,CTNNB1,FZD2,Tcf7,WNT5B,WNT5A
Glycogen Degradation II	7.03E-01	3E-01	NaN	1/10 (10%)	0/10 (0%)	2/10 (20%)	7/10 (70%)	PGM5,PGM1,PYGL
Histidine Degradation VI	7.03E-01	3E-01	NaN	2/10 (20%)	0/10 (0%)	1/10 (10%)	7/10 (70%)	MICAL1,MICAL2,AMDHD1
Interferon Signaling	6.92E-01	2.26E-01	1.890	2/31 (6%)	0/31 (0%)	5/31 (16%)	24/31 (77%)	IFITM3,JAK1,IFNGR1,STAT2,IFITM2,IRF1,BCL2
Synaptic Long Term Potentiation	6.81E-01	1.88E-01	3.411	2/117 (2%)	0/117 (0%)	20/117 (17%)	95/117 (81%)	GRIN2B,PRKCQ,RRAS,PPP1R14A,PLCG1,RAPGEF3,ITPR1,PLCL2,CREB3L4,GNA14,GRIA4,PLCD3,RRAS2,ADCY1,PRKAR1B,PRKAG2,PLCB1,PRKCH,PLCL1,PRKD1,PRKCA,GRIA3
Antiproliferative Role of TOB in T Cell Signaling	6.7E-01	2.31E-01	NaN	1/26 (4%)	0/26 (0%)	5/26 (19%)	20/26 (77%)	TGFBR2,TGFB1,TGFB3,TGFB2,TWSG1,CDK2
Systemic Lupus Erythematosus Signaling	6.65E-01	1.81E-01	NaN	6/171 (4%)	0/171 (0%)	25/171 (15%)	140/171 (82%)	HLA-A,PIK3R5,IL6,FCGR2B,NFATC1,PTPRC,BDKRB2,HLA-G,C7,IGHM,PTPN6,FCGR2A,RRAS,IL6R,PLCG1,NFATC4,INPP5D,IL33,PIK3R3,PPIH,RRAS2,FCER1G,SNRNP70,LYN,PIK3R6,NFATC2,IL1B,PIK3CB,PIK3CD,LSM7,HLA-E
Aldosterone Signaling in Epithelial Cells	6.48E-01	1.82E-01	2.828	4/148 (3%)	0/148 (0%)	23/148 (16%)	121/148 (82%)	CRYAB,SGK1,HSPB2,DNAJC6,HSPB8,PIK3R5,PIP5K1B,PLCD3,HSPA12B,PLCB1,PLCL1,PRKD1,PRKCA,PRKCQ,PLCG1,PLCL2,ITPR1,HSPA12A,PIK3R3,DUSP1,PIK3R6,PIK3CD,PRKCH,PIK3CB,PIP4K2A,DNAJB5,HSPB1
mTOR Signaling	6.45E-01	1.8E-01	2.646	10/178 (6%)	0/178 (0%)	22/178 (12%)	146/178 (82%)	TSC1,PLD2,PRKAB2,PIK3R5,RPS6KA3,VEGFB,RHOH,PGF,VEGFA,RHOD,PPM1L,GPLD1,PRKAA2,RHOU,FIGF,PRKD1,PRKCA,PRKCQ,RRAS,RHOJ,PPP2R5A,PLD1,PLD4,PIK3R3,RRAS2,PIK3R6,PRKAG2,PRR5,PIK3CB,PRKCH,PIK3CD,FNBP1
Retinoate Biosynthesis I	6.43E-01	2.19E-01	NaN	1/32 (3%)	0/32 (0%)	6/32 (19%)	25/32 (78%)	ADH7,ALDH1A1,AKR1C3,RDH10,BMP2,ADH1C,AKR1B10
Regulation of IL-2 Expression in Activated and Anergic T Lymphocytes	6.3E-01	1.92E-01	NaN	2/78 (3%)	0/78 (0%)	13/78 (17%)	63/78 (81%)	RRAS,PLCG1,IKBKE,NFATC4,NFATC1,TGFBR2,IKBKB,NFKBIA,RRAS2,TGFB1,TGFB3,TGFB2,MAPK10,NFATC2,VAV1
Extrinsic Prothrombin Activation Pathway	6.3E-01	2.5E-01	NaN	0/16 (0%)	0/16 (0%)	4/16 (25%)	12/16 (75%)	PROS1,F13A1,THBD,F3
γ-linolenate Biosynthesis II (Animals)	6.3E-01	2.5E-01	NaN	2/16 (13%)	0/16 (0%)	2/16 (13%)	12/16 (75%)	ACSL3,FADS2,SLC27A1,SLC27A3
Tight Junction Signaling	6.26E-01	1.8E-01	NaN	5/161 (3%)	0/161 (0%)	24/161 (15%)	132/161 (82%)	MYH10,CLDN11,MYH9,JAM2,TGFBR2,MPDZ,TGFB1,NGFR,PPM1L,TGFB2,PRKAR1B,CTNNB1,TNFRSF1B,NAPB,CLDN10,TJP2,TNFRSF1A,RAB13,YBX3,CNKSR3,PPP2R5A,MYL9,F11R,CLDN5,JAM3,CLDN1,TGFB3,PRKAG2,PVRL2
Calcium Signaling	6.26E-01	1.8E-01	2.183	5/167 (3%)	0/167 (0%)	25/167 (15%)	137/167 (82%)	RAP2B,MYH10,MYH9,CAMK1D,TNNT3,CHRNB1,TRPC3,GRIA4,Tpm2,NFATC1,HDAC7,PRKAR1B,RYR1,GRIN2B,HDAC9,TRPC1,RYR2,ATP2A3,TNNI3,ITPR1,NFATC4,CREB3L4,MYL9,RCAN1,CAMKK1,PRKAG2,NFATC2,TNNI1,SLC8A1,GRIA3
Allograft Rejection Signaling	6.26E-01	2E-01	NaN	0/55 (0%)	0/55 (0%)	11/55 (20%)	44/55 (80%)	HLA-G,HLA-A,HLA-DMA,HLA-DMB,HLA-DQA1,FCER1G,HLA-DOB,HLA-DQB1,HLA-DRB5,FAS,HLA-E
SAPK/JNK Signaling	6.21E-01	1.89E-01	1.213	7/90 (8%)	0/90 (0%)	10/90 (11%)	73/90 (81%)	DUSP8,RRAS,PIK3R5,NFATC1,GNG7,PIK3R3,GNG11,RRAS2,GAB1,DUSP10,MAPK10,FCER1G,PIK3R6,PIK3CB,DUSP4,PIK3CD,MAP4K5
Pathogenesis of Multiple Sclerosis	6.2E-01	3.33E-01	NaN	0/6 (0%)	0/6 (0%)	2/6 (33%)	4/6 (67%)	CXCL10,CCR5
Urea Cycle	6.2E-01	3.33E-01	NaN	1/6 (17%)	0/6 (0%)	1/6 (17%)	4/6 (67%)	ASL,ARG1
Arginine Degradation VI (Arginase 2 Pathway)	6.2E-01	3.33E-01	NaN	0/6 (0%)	0/6 (0%)	2/6 (33%)	4/6 (67%)	PYCR1,ARG1
UDP-N-acetyl-D-glucosamine Biosynthesis II	6.2E-01	3.33E-01	NaN	0/6 (0%)	0/6 (0%)	2/6 (33%)	4/6 (67%)	UAP1,GFPT2
Zymosterol Biosynthesis	6.2E-01	3.33E-01	NaN	2/6 (33%)	0/6 (0%)	0/6 (0%)	4/6 (67%)	HSD17B7,MSMO1
Salvage Pathways of Pyrimidine Deoxyribonucleotides	6.2E-01	3.33E-01	NaN	0/6 (0%)	0/6 (0%)	2/6 (33%)	4/6 (67%)	APOBEC3B,CDA
GDP-glucose Biosynthesis	6.2E-01	3.33E-01	NaN	0/6 (0%)	0/6 (0%)	2/6 (33%)	4/6 (67%)	PGM5,PGM1
Leukotriene Biosynthesis	6.16E-01	2.73E-01	NaN	1/11 (9%)	0/11 (0%)	2/11 (18%)	8/11 (73%)	LTA4H,DPEP1,GGT5
Melatonin Signaling	6.11E-01	1.94E-01	3.606	0/67 (0%)	0/67 (0%)	13/67 (19%)	54/67 (81%)	PLCD3,PRKCQ,GNAO1,GNAI1,PRKAR1B,PRKAG2,PLCG1,PLCB1,PRKCH,PLCL2,PLCL1,PRKD1,PRKCA
Nur77 Signaling in T Lymphocytes	6E-01	2E-01	NaN	1/50 (2%)	0/50 (0%)	9/50 (18%)	40/50 (80%)	HDAC9,HLA-DMA,HLA-DMB,HLA-DQA1,FCER1G,HLA-DOB,HLA-DQB1,HLA-DRB5,NFATC1,BCL2
Role of IL-17A in Arthritis	6E-01	2E-01	NaN	2/50 (4%)	0/50 (0%)	8/50 (16%)	40/50 (80%)	PIK3R3,CXCL3,NFKBIA,PIK3R6,MAPK10,PIK3R5,PIK3CB,PIK3CD,PTGS2,MAPK11
FXR/RXR Activation	5.88E-01	1.83E-01	NaN	2/115 (2%)	0/115 (0%)	19/115 (17%)	94/115 (82%)	SDC1,C3,CYP27A1,VTN,SERPINF1,NR1H3,VLDLR,C4A/C4B,IL33,SCARB1,PCK2,ITIH4,SAA1,LPL,MAPK10,NR5A2,IL1B,PLTP,CLU,PPARGC1A,APOD
Role of p14/p19ARF in Tumor Suppression	5.7E-01	2.14E-01	0.000	2/28 (7%)	0/28 (0%)	4/28 (14%)	22/28 (79%)	CDKN2A,PIK3R3,PIK3R6,PIK3R5,PIK3CB,PIK3CD
CCR3 Signaling in Eosinophils	5.67E-01	1.82E-01	NaN	5/110 (5%)	0/110 (0%)	15/110 (14%)	90/110 (82%)	PRKCQ,RRAS,GNAI1,PIK3R5,ITPR1,CCL11,MAPK11,GNG7,PIK3R3,PAK1,RRAS2,PLA2G2E,GNG11,PIK3R6,PLCB1,PIK3CB,PRKCH,PIK3CD,PRKD1,PRKCA
Cardiomyocyte Differentiation via BMP Receptors	5.66E-01	2.35E-01	NaN	0/17 (0%)	0/17 (0%)	4/17 (24%)	13/17 (76%)	BMP4,BMP2,BMP7,BMP5
Mitochondrial L-carnitine Shuttle Pathway	5.66E-01	2.35E-01	NaN	2/17 (12%)	0/17 (0%)	2/17 (12%)	13/17 (76%)	ACSL3,SLC27A1,SLC27A3,CPT1C
Activation of IRF by Cytosolic Pattern Recognition Receptors	5.65E-01	1.96E-01	0.632	2/51 (4%)	0/51 (0%)	8/51 (16%)	41/51 (80%)	DHX58,IKBKB,NFKBIA,DDX58,ZBP1,MAPK10,IKBKE,STAT2,IL6,IFIT2
TWEAK Signaling	5.55E-01	2.06E-01	-1.134	1/34 (3%)	0/34 (0%)	6/34 (18%)	27/34 (79%)	IKBKB,NAIP,NFKBIA,TNFSF12,IKBKE,BIRC3,TRAF1
Cyclins and Cell Cycle Regulation	5.5E-01	1.87E-01	-0.577	3/75 (4%)	0/75 (0%)	11/75 (15%)	61/75 (81%)	CDKN2A,HDAC9,WEE1,CDK6,CCND1,CDKN2B,PPP2R5A,CCND2,TGFB1,HDAC7,PPM1L,TGFB3,TGFB2,CDK2
Huntington's Disease Signaling	5.47E-01	1.73E-01	0.000	8/220 (4%)	0/220 (0%)	30/220 (14%)	182/220 (83%)	SGK1,PIK3R5,GNA14,NGF,CDK5R1,GNG7,TGM2,GNG11,IGF1,CPLX2,HDAC7,NTRK1,CASP1,PLCB1,DLG4,PRKD1,NAPB,PRKCA,EGFR,GRIN2B,HDAC9,CAPN6,PRKCQ,SH3GL3,DNM3,CREB3L4,HIP1,ITPR1,PIK3R3,DNM1,BCL2L1,PENK,HTT,PIK3R6,HAP1,PIK3CB,PRKCH,PIK3CD
NGF Signaling	5.44E-01	1.81E-01	1.147	7/105 (7%)	0/105 (0%)	12/105 (11%)	86/105 (82%)	RRAS,RPS6KA3,PIK3R5,PLCG1,IKBKE,CREB3L4,NGF,SMPD2,PIK3R3,IKBKB,RRAS2,GAB1,NGFR,NTRK1,MAPK10,PIK3R6,PIK3CB,MAP3K8,PIK3CD
Glycogen Degradation III	5.41E-01	2.5E-01	NaN	1/12 (8%)	0/12 (0%)	2/12 (17%)	9/12 (75%)	PGM5,PGM1,PYGL
Asparagine Degradation I	5.39E-01	5E-01	NaN	1/2 (50%)	0/2 (0%)	0/2 (0%)	1/2 (50%)	ASPG
β-alanine Degradation I	5.39E-01	5E-01	NaN	1/2 (50%)	0/2 (0%)	0/2 (0%)	1/2 (50%)	ABAT
Proline Degradation	5.39E-01	5E-01	NaN	1/2 (50%)	0/2 (0%)	0/2 (0%)	1/2 (50%)	LOC102724788/PRODH
Taurine Biosynthesis	5.39E-01	5E-01	NaN	1/2 (50%)	0/2 (0%)	0/2 (0%)	1/2 (50%)	CSAD
4-hydroxyproline Degradation I	5.39E-01	5E-01	NaN	0/2 (0%)	0/2 (0%)	1/2 (50%)	1/2 (50%)	HOGA1
Sulfate Activation for Sulfonation	5.39E-01	5E-01	NaN	0/2 (0%)	0/2 (0%)	1/2 (50%)	1/2 (50%)	PAPSS2
Glycine Degradation (Creatine Biosynthesis)	5.39E-01	5E-01	NaN	0/2 (0%)	0/2 (0%)	1/2 (50%)	1/2 (50%)	GATM
Adenine and Adenosine Salvage I	5.39E-01	5E-01	NaN	0/2 (0%)	0/2 (0%)	1/2 (50%)	1/2 (50%)	PNP
Actin Nucleation by ARP-WASP Complex	5.33E-01	1.92E-01	1.667	2/52 (4%)	0/52 (0%)	8/52 (15%)	42/52 (81%)	WIPF1,ITGA3,RRAS2,RHOD,RRAS,RHOU,ITGA5,RHOJ,RHOH,FNBP1
Prostate Cancer Signaling	5.22E-01	1.83E-01	NaN	7/82 (9%)	0/82 (0%)	8/82 (10%)	67/82 (82%)	RRAS,SRD5A1,PIK3R5,CREB3L4,CCND1,BCL2,PIK3R3,NFKBIA,RRAS2,AR,PIK3R6,PIK3CB,PIK3CD,CTNNB1,CDK2
Apoptosis Signaling	5.22E-01	1.82E-01	-0.500	4/88 (5%)	0/88 (0%)	12/88 (14%)	72/88 (82%)	NAIP,CAPN6,PRKCQ,TNFRSF1A,RRAS,PLCG1,IKBKE,FAS,BCL2,IKBKB,BCL2L1,RRAS2,NFKBIA,TNFRSF1B,BIRC3,PRKCA
Glucose and Glucose-1-phosphate Degradation	5.19E-01	2.86E-01	NaN	0/7 (0%)	0/7 (0%)	2/7 (29%)	5/7 (71%)	PGM5,PGM1
Superpathway of Serine and Glycine Biosynthesis I	5.19E-01	2.86E-01	NaN	0/7 (0%)	0/7 (0%)	2/7 (29%)	5/7 (71%)	DUSP26,PHGDH
Pregnenolone Biosynthesis	5.19E-01	2.86E-01	NaN	1/7 (14%)	0/7 (0%)	1/7 (14%)	5/7 (71%)	MICAL1,MICAL2
Stearate Biosynthesis I (Animals)	5.16E-01	2E-01	NaN	5/35 (14%)	0/35 (0%)	2/35 (6%)	28/35 (80%)	BDH2,ACSL3,FAM213B,DHCR24,SLC27A1,SLC27A3,ACOT7
Telomerase Signaling	4.99E-01	1.79E-01	1.291	5/95 (5%)	0/95 (0%)	12/95 (13%)	78/95 (82%)	ETS1,HDAC9,IL2RG,RRAS,PIK3R5,PPP2R5A,MYC,PIK3R3,RRAS2,ETS2,HDAC7,PPM1L,PIK3R6,PIK3CB,PIK3CD,ELK3,EGFR
4-1BB Signaling in T Lymphocytes	4.85E-01	2E-01	1.342	1/30 (3%)	0/30 (0%)	5/30 (17%)	24/30 (80%)	IKBKB,NFKBIA,MAPK10,IKBKE,MAPK11,TRAF1
Rac Signaling	4.79E-01	1.76E-01	1.414	6/102 (6%)	0/102 (0%)	12/102 (12%)	84/102 (82%)	NOX4,PTK2B,RRAS,PIK3R5,ITGA5,PIP5K1B,CDK5R1,PLD1,PIK3R3,PAK1,ITGA3,RRAS2,CYBB,CD44,PIK3R6,PIK3CB,PIK3CD,PIP4K2A
Fatty Acid Activation	4.76E-01	2.31E-01	NaN	2/13 (15%)	0/13 (0%)	1/13 (8%)	10/13 (77%)	ACSL3,SLC27A1,SLC27A3
Actin Cytoskeleton Signaling	4.66E-01	1.69E-01	2.600	6/207 (3%)	0/207 (0%)	29/207 (14%)	172/207 (83%)	MYH10,FN1,MYH9,F2R,ARHGEF7,MYLK2,PIK3R5,MYLK3,PIP5K1B,ITGA3,PAK1,EZR,PFN2,LBP,ARHGAP24,ACTN1,RRAS,FGF9,ITGA5,GSN,PDGFB,FGF1,MYL9,PIK3R3,TLN2,RRAS2,ARHGEF6,PIK3R6,CD14,VAV1,PIK3CB,PIK3CD,NCKAP1L,PDGFD,PIP4K2A
GADD45 Signaling	4.59E-01	2.11E-01	NaN	1/19 (5%)	0/19 (0%)	3/19 (16%)	15/19 (79%)	CCND2,GADD45G,CCND1,CDK2
Putrescine Degradation III	4.59E-01	2.11E-01	NaN	1/19 (5%)	0/19 (0%)	3/19 (16%)	15/19 (79%)	MAOB,ALDH1A1,SMOX,SAT1
MIF-mediated Glucocorticoid Regulation	4.47E-01	1.94E-01	1.342	1/31 (3%)	0/31 (0%)	5/31 (16%)	25/31 (81%)	TLR4,PLA2G2E,NFKBIA,CD14,CD74,PTGS2
PXR/RXR Activation	4.46E-01	1.8E-01	NaN	1/61 (2%)	0/61 (0%)	10/61 (16%)	50/61 (82%)	GSTM1,ABCB1,GSTM2,ALDH1A1,PCK2,PRKAR1B,PRKAG2,IL6,HMGCS2,PAPSS2,PPARGC1A
Phosphatidylethanolamine Biosynthesis II	4.38E-01	2.5E-01	NaN	1/8 (13%)	0/8 (0%)	1/8 (13%)	6/8 (75%)	ETNK2,PCYT2
Histidine Degradation III	4.38E-01	2.5E-01	NaN	2/8 (25%)	0/8 (0%)	0/8 (0%)	6/8 (75%)	MTHFD1L,AMDHD1
Ketolysis	4.38E-01	2.5E-01	NaN	1/8 (13%)	0/8 (0%)	1/8 (13%)	6/8 (75%)	BDH2,OXCT1
Cdc42 Signaling	4.34E-01	1.7E-01	2.309	1/135 (1%)	0/135 (0%)	22/135 (16%)	112/135 (83%)	SRC,HLA-A,CDC42EP5,HLA-DQA1,ITGA5,CDC42EP2,EXOC6,HLA-DQB1,MAPK11,MYL9,HLA-G,WIPF1,ITGA3,PAK1,HLA-DMA,ARHGEF6,HLA-DMB,MAPK10,FCER1G,HLA-DOB,VAV1,HLA-DRB5,HLA-E
nNOS Signaling in Skeletal Muscle Cells	4.2E-01	2.14E-01	NaN	2/14 (14%)	0/14 (0%)	1/14 (7%)	11/14 (79%)	RYR2,DMD,RYR1
Phenylalanine Degradation IV (Mammalian, via Side Chain)	4.2E-01	2.14E-01	NaN	0/14 (0%)	0/14 (0%)	3/14 (21%)	11/14 (79%)	MAOB,SMOX,SLC27A3
Methylglyoxal Degradation III	4.2E-01	2.14E-01	NaN	2/14 (14%)	0/14 (0%)	1/14 (7%)	11/14 (79%)	FAM213B,AKR1C3,AKR1B10
Glutamate Receptor Signaling	4.19E-01	1.79E-01	0.447	4/56 (7%)	0/56 (0%)	6/56 (11%)	46/56 (82%)	GRIN2B,GNG11,HOMER2,SLC1A3,DLG4,SLC38A1,GRIK2,GRIA4,GNG7,GRIA3
Circadian Rhythm Signaling	4.12E-01	1.88E-01	NaN	1/32 (3%)	0/32 (0%)	5/32 (16%)	26/32 (81%)	GRIN2B,ADCYAP1R1,NR1D1,CREB3L4,CRY1,PER2
Cell Cycle Control of Chromosomal Replication	4.12E-01	1.92E-01	NaN	4/26 (15%)	0/26 (0%)	1/26 (4%)	21/26 (81%)	CDC45,CDT1,CDK6,CDK2,RPA2
L-carnitine Biosynthesis	3.97E-01	3.33E-01	NaN	0/3 (0%)	0/3 (0%)	1/3 (33%)	2/3 (67%)	TMLHE
5-aminoimidazole Ribonucleotide Biosynthesis I	3.97E-01	3.33E-01	NaN	1/3 (33%)	0/3 (0%)	0/3 (0%)	2/3 (67%)	PFAS
Thyronamine and Iodothyronamine Metabolism	3.97E-01	3.33E-01	NaN	0/3 (0%)	0/3 (0%)	1/3 (33%)	2/3 (67%)	DIO3
Tetrahydrobiopterin Biosynthesis I	3.97E-01	3.33E-01	NaN	0/3 (0%)	0/3 (0%)	1/3 (33%)	2/3 (67%)	GCH1
Thyroid Hormone Metabolism I (via Deiodination)	3.97E-01	3.33E-01	NaN	0/3 (0%)	0/3 (0%)	1/3 (33%)	2/3 (67%)	DIO3
Tetrahydrobiopterin Biosynthesis II	3.97E-01	3.33E-01	NaN	0/3 (0%)	0/3 (0%)	1/3 (33%)	2/3 (67%)	GCH1
Lactose Degradation III	3.97E-01	3.33E-01	NaN	0/3 (0%)	0/3 (0%)	1/3 (33%)	2/3 (67%)	GLB1
Pyridoxal 5'-phosphate Salvage Pathway	3.97E-01	1.75E-01	NaN	2/63 (3%)	0/63 (0%)	9/63 (14%)	52/63 (83%)	CDK18,DAPK1,PAK1,PRKCQ,SGK1,PRKAA2,CDK6,GRK5,MAP3K8,PRKCH,CDK2
Role of PI3K/AKT Signaling in the Pathogenesis of Influenza	3.9E-01	1.76E-01	0.707	2/51 (4%)	0/51 (0%)	7/51 (14%)	42/51 (82%)	PIK3R3,CCR5,NFKBIA,PIK3R6,GNAI1,PIK3R5,PIK3CB,PIK3CD,PLAC8
Role of Oct4 in Mammalian Embryonic Stem Cell Pluripotency	3.87E-01	1.78E-01	NaN	3/45 (7%)	0/45 (0%)	5/45 (11%)	37/45 (82%)	NR2F1,SPP1,ETS2,NR2F2,PHC3,JARID2,NR5A2,FOXD3
nNOS Signaling in Neurons	3.87E-01	1.78E-01	NaN	1/45 (2%)	0/45 (0%)	7/45 (16%)	37/45 (82%)	GRIN2B,CAPN6,PRKCQ,DLG4,PRKCH,RASD1,PRKD1,PRKCA
MIF Regulation of Innate Immunity	3.83E-01	1.79E-01	1.890	1/39 (3%)	0/39 (0%)	6/39 (15%)	32/39 (82%)	TLR4,PLA2G2E,NFKBIA,MAPK10,CD14,CD74,PTGS2
Primary Immunodeficiency Signaling	3.83E-01	1.79E-01	NaN	1/39 (3%)	0/39 (0%)	6/39 (15%)	32/39 (82%)	PTPRC,RFXANK,IL2RG,CIITA,ADA,IGHM,JAK3
Cell Cycle Regulation by BTG Family Proteins	3.79E-01	1.82E-01	NaN	2/33 (6%)	0/33 (0%)	4/33 (12%)	27/33 (82%)	PPM1L,HOXB9,CCND1,NOCT,CDK2,PPP2R5A
NRF2-mediated Oxidative Stress Response	3.75E-01	1.65E-01	2.309	6/170 (4%)	0/170 (0%)	22/170 (13%)	142/170 (84%)	NQO2,MAF,DNAJC6,GSTA5,HSPB8,PIK3R5,SOD3,GSTM2,SCARB1,FMO1,PRKD1,PRKCA,GSTM1,PRKCQ,RRAS,GSTM3,NQO1,PIK3R3,RRAS2,PIK3R6,PIK3CD,PRKCH,PIK3CB,AOX1,ABCC4,ENC1,DNAJB5,EPHX1
Role of JAK1, JAK2 and TYK2 in Interferon Signaling	3.73E-01	1.9E-01	NaN	1/21 (5%)	0/21 (0%)	3/21 (14%)	17/21 (81%)	PTPN6,JAK1,IFNGR1,STAT2
UDP-N-acetyl-D-galactosamine Biosynthesis II	3.72E-01	2.22E-01	NaN	1/9 (11%)	0/9 (0%)	1/9 (11%)	7/9 (78%)	GNPDA1,UAP1
Differential Regulation of Cytokine Production in Macrophages and T Helper Cells by IL-17A and IL-17F	3.71E-01	2E-01	NaN	0/15 (0%)	0/15 (0%)	3/15 (20%)	12/15 (80%)	IL1B,IL6,CSF3
Regulation of Actin-based Motility by Rho	3.49E-01	1.67E-01	2.496	2/84 (2%)	0/84 (0%)	12/84 (14%)	70/84 (83%)	ITGA5,RHOJ,PIP5K1B,GSN,RHOH,MYL9,PAK1,WIPF1,ITGA3,RHOD,RHOU,PFN2,PIP4K2A,FNBP1
Role of Hypercytokinemia/hyperchemokinemia in the Pathogenesis of Influenza	3.43E-01	1.79E-01	NaN	0/28 (0%)	0/28 (0%)	5/28 (18%)	23/28 (82%)	IL33,CXCL10,CCR5,IL1B,IL6
Polyamine Regulation in Colon Cancer	3.36E-01	1.82E-01	NaN	2/22 (9%)	0/22 (0%)	2/22 (9%)	18/22 (82%)	MYC,TCF4,SAT1,CTNNB1
Tumoricidal Function of Hepatic Natural Killer Cells	3.36E-01	1.82E-01	NaN	0/22 (0%)	0/22 (0%)	4/22 (18%)	18/22 (82%)	SERPINB9,ICAM1,LYVE1,FAS
IL-17A Signaling in Gastric Cells	3.36E-01	1.82E-01	NaN	0/22 (0%)	0/22 (0%)	4/22 (18%)	18/22 (82%)	CXCL10,MAPK10,MAPK11,EGFR
TNFR1 Signaling	3.36E-01	1.7E-01	0.378	1/47 (2%)	0/47 (0%)	7/47 (15%)	39/47 (83%)	IKBKB,NAIP,PAK1,NFKBIA,TNFRSF1A,TNFAIP3,IKBKE,BIRC3
Role of MAPK Signaling in the Pathogenesis of Influenza	3.33E-01	1.67E-01	NaN	3/66 (5%)	0/66 (0%)	8/66 (12%)	55/66 (83%)	CXCL10,PLA2G16,RRAS2,PLA2G2E,RRAS,PLA2R1,MAPK10,PTGS2,MAPK11,PRKCA,BCL2
Chondroitin Sulfate Degradation (Metazoa)	3.28E-01	1.88E-01	NaN	1/16 (6%)	0/16 (0%)	2/16 (13%)	13/16 (81%)	HYAL2,CD44,ARSB
CDP-diacylglycerol Biosynthesis I	3.28E-01	1.88E-01	NaN	1/16 (6%)	0/16 (0%)	2/16 (13%)	13/16 (81%)	AGPAT4,LPCAT4,MBOAT2
Ethanol Degradation II	3.13E-01	1.72E-01	NaN	1/29 (3%)	0/29 (0%)	4/29 (14%)	24/29 (83%)	ADH7,ACSS3,ALDH1A1,ADH1C,ACSS1
CTLA4 Signaling in Cytotoxic T Lymphocytes	3.08E-01	1.62E-01	NaN	4/80 (5%)	0/80 (0%)	9/80 (11%)	67/80 (84%)	PTPN6,HLA-A,AP1S2,PIK3R5,PLCG1,PPP2R5A,PIK3R3,SYK,PPM1L,PIK3R6,FCER1G,PIK3CB,PIK3CD
Uracil Degradation II (Reductive)	3.06E-01	2.5E-01	NaN	0/4 (0%)	0/4 (0%)	1/4 (25%)	3/4 (75%)	DPYD
Pyruvate Fermentation to Lactate	3.06E-01	2.5E-01	NaN	1/4 (25%)	0/4 (0%)	0/4 (0%)	3/4 (75%)	LDHB
Pentose Phosphate Pathway (Oxidative Branch)	3.06E-01	2.5E-01	NaN	0/4 (0%)	0/4 (0%)	1/4 (25%)	3/4 (75%)	H6PD
PRPP Biosynthesis I	3.06E-01	2.5E-01	NaN	0/4 (0%)	0/4 (0%)	1/4 (25%)	3/4 (75%)	PRPS2
Thymine Degradation	3.06E-01	2.5E-01	NaN	0/4 (0%)	0/4 (0%)	1/4 (25%)	3/4 (75%)	DPYD
Geranylgeranyldiphosphate Biosynthesis	3.06E-01	2.5E-01	NaN	1/4 (25%)	0/4 (0%)	0/4 (0%)	3/4 (75%)	FNTB
Arginine Degradation I (Arginase Pathway)	3.06E-01	2.5E-01	NaN	0/4 (0%)	0/4 (0%)	1/4 (25%)	3/4 (75%)	ARG1
Trans, trans-farnesyl Diphosphate Biosynthesis	3.06E-01	2.5E-01	NaN	1/4 (25%)	0/4 (0%)	0/4 (0%)	3/4 (75%)	IDI1
Dopamine Degradation	3.03E-01	1.74E-01	NaN	0/23 (0%)	0/23 (0%)	4/23 (17%)	19/23 (83%)	MAOB,ALDH1A1,SMOX,Sult1a1
Triacylglycerol Degradation	3.03E-01	1.74E-01	NaN	1/23 (4%)	0/23 (0%)	3/23 (13%)	19/23 (83%)	ABHD6,LPL,LIPE,MGLL
Acetone Degradation I (to Methylglyoxal)	3.03E-01	1.74E-01	NaN	2/23 (9%)	0/23 (0%)	2/23 (9%)	19/23 (83%)	FAM213B,CYP4B1,CYP2J2,CYP2S1
Salvage Pathways of Pyrimidine Ribonucleotides	2.98E-01	1.61E-01	NaN	2/87 (2%)	0/87 (0%)	12/87 (14%)	73/87 (84%)	CDK18,DAPK1,PRKCQ,SGK1,UPP1,CDK6,GRK5,CDA,AK1,PAK1,PRKAA2,MAP3K8,PRKCH,CDK2
Differential Regulation of Cytokine Production in Intestinal Epithelial Cells by IL-17A and IL-17F	2.9E-01	1.76E-01	NaN	0/17 (0%)	0/17 (0%)	3/17 (18%)	14/17 (82%)	LCN2,IL1B,CSF3
Dermatan Sulfate Degradation (Metazoa)	2.9E-01	1.76E-01	NaN	1/17 (6%)	0/17 (0%)	2/17 (12%)	14/17 (82%)	HYAL2,CD44,FGFRL1
Oxidative Ethanol Degradation III	2.9E-01	1.76E-01	NaN	1/17 (6%)	0/17 (0%)	2/17 (12%)	14/17 (82%)	ACSS3,ALDH1A1,ACSS1
IL-22 Signaling	2.73E-01	1.67E-01	1.000	1/24 (4%)	0/24 (0%)	3/24 (13%)	20/24 (83%)	STAT5A,JAK1,MAPK10,MAPK11
Estrogen-mediated S-phase Entry	2.73E-01	1.67E-01	1.000	1/24 (4%)	0/24 (0%)	3/24 (13%)	20/24 (83%)	MYC,CCND1,ESR1,CDK2
Oleate Biosynthesis II (Animals)	2.73E-01	1.82E-01	NaN	1/11 (9%)	0/11 (0%)	1/11 (9%)	9/11 (82%)	FADS6,FADS2
γ-glutamyl Cycle	2.73E-01	1.82E-01	NaN	0/11 (0%)	0/11 (0%)	2/11 (18%)	9/11 (82%)	GGT5,ANPEP
Purine Nucleotides De Novo Biosynthesis II	2.73E-01	1.82E-01	NaN	2/11 (18%)	0/11 (0%)	0/11 (0%)	9/11 (82%)	ADSSL1,PFAS
Amyloid Processing	2.71E-01	1.6E-01	-1.000	5/50 (10%)	0/50 (0%)	3/50 (6%)	42/50 (84%)	CAPN6,MAPT,PRKAR1B,PRKAG2,PSEN2,BACE2,MAPK11,CDK5R1
Phosphatidylglycerol Biosynthesis II (Non-plastidic)	2.57E-01	1.67E-01	NaN	1/18 (6%)	0/18 (0%)	2/18 (11%)	15/18 (83%)	AGPAT4,LPCAT4,MBOAT2
D-myo-inositol (1,4,5)-trisphosphate Degradation	2.57E-01	1.67E-01	NaN	1/18 (6%)	0/18 (0%)	2/18 (11%)	15/18 (83%)	INPP1,BPNT1,INPP5D
Fatty Acid α-oxidation	2.57E-01	1.67E-01	NaN	0/18 (0%)	0/18 (0%)	3/18 (17%)	15/18 (83%)	TMLHE,ALDH1A1,PTGS2
Arginine Biosynthesis IV	2.41E-01	2E-01	NaN	1/5 (20%)	0/5 (0%)	0/5 (0%)	4/5 (80%)	ASL
Protein Citrullination	2.41E-01	2E-01	NaN	1/5 (20%)	0/5 (0%)	0/5 (0%)	4/5 (80%)	PADI2
Tetrahydrofolate Salvage from 5,10-methenyltetrahydrofolate	2.41E-01	2E-01	NaN	1/5 (20%)	0/5 (0%)	0/5 (0%)	4/5 (80%)	MTHFD1L
Lysine Degradation II	2.41E-01	2E-01	NaN	0/5 (0%)	0/5 (0%)	1/5 (20%)	4/5 (80%)	AASS
Folate Polyglutamylation	2.41E-01	2E-01	NaN	1/5 (20%)	0/5 (0%)	0/5 (0%)	4/5 (80%)	MTHFD1L
Bile Acid Biosynthesis, Neutral Pathway	2.34E-01	1.67E-01	NaN	1/12 (8%)	0/12 (0%)	1/12 (8%)	10/12 (83%)	AKR1C3,CYP27A1
Proline Biosynthesis II (from Arginine)	1.93E-01	1.67E-01	NaN	0/6 (0%)	0/6 (0%)	1/6 (17%)	5/6 (83%)	PYCR1
Thioredoxin Pathway	1.93E-01	1.67E-01	NaN	0/6 (0%)	0/6 (0%)	1/6 (17%)	5/6 (83%)	NXN
