# Supplementary material for: CD34 defines melanocyte stem cell subpopulations with distinct regenerative properties
Source: PLoS Genet. 2019 Apr 24;15(4):e1008034. doi: 10.1371/journal.pgen.1008034 (PMC6481766; doi:10.1371/journal.pgen.1008034)
Supplement: S5 Table — (XLSX) [file pgen.1008034.s017.xlsx]

## Sheet: Figure 3B
Figure 3B
Pigment producing ability of CD34+ and CD34- McSCs in melanocyte differentiaion condition							CD34+/GFP+				CD34-/GFP+				CD34+/GFP+				CD34+/GFP+
							Day4				Day4				Day7				Day7
						Round	Dendritic	Pigmented		Round	Dendritic	Pigmented		Round	Dendritic	Pigmented		Round	Dendritic	Pigmented
						33	1	0		45	24	0		10	7	0		10	19	5
						13	5	0		45	41	2		16	9	0		10	24	7
						12	8	0		60	21	0		7	13	2		17	67	23
						14	1	0		39	28	3		12	11	3		33	57	24
						33	1	0						34	4	3		22	28	9
														60	4	3		44	52	27
														10	7	0
					Mean	21	3.2	0		47.25	28.5	1.25		21.2857	7.85714	1.57143		22.6667	41.1667	15.8333
					SD	10.9772	3.19374	0		8.95824	8.81287	1.5		20.4198	3.68782	1.47196		13.5302	19.9742	9.84717
					SEM	2.19545	0.638749	0		2.23956	2.20322	0.375		2.91711	0.526831	0.21028		2.25504	3.32903	1.64119
			Number of families	1
			Number of comparisons per family	6
			Alpha	0.05
			Tukey's multiple comparisons test	Mean Diff.	95% CI of diff.	Significant?	Summary
			Pigment CD34+GFP+ Day4 vs. Pigment CD34+GFP+ Day7	-1.571	-10.34 to 7.197	No	ns
			Pigment CD34+GFP+ Day4 vs. Pigment CD34-GFP+ Day4	-1.25	-11.30 to 8.795	No	ns
			Pigment CD34+GFP+ Day4 vs. Pigment CD34-GFP+ Day7	-15.83	-24.90 to -6.766	Yes	***
			Pigment CD34+GFP+ Day7 vs. Pigment CD34-GFP+ Day4	0.3214	-9.064 to 9.707	No	ns
			Pigment CD34+GFP+ Day7 vs. Pigment CD34-GFP+ Day7	-14.26	-22.59 to -5.931	Yes	***
			Pigment CD34-GFP+ Day4 vs. Pigment CD34-GFP+ Day7	-14.58	-24.25 to -4.917	Yes	**
			Test details	Mean 1	Mean 2	Mean Diff.	SE of diff.	n1	n2	q	DF
			Pigment CD34+GFP+ Day4 vs. Pigment CD34+GFP+ Day7	0	1.571	-1.571	3.102	5	7	0.7163	18
			Pigment CD34+GFP+ Day4 vs. Pigment CD34-GFP+ Day4	0	1.25	-1.25	3.554	5	4	0.4974	18
			Pigment CD34+GFP+ Day4 vs. Pigment CD34-GFP+ Day7	0	15.83	-15.83	3.208	5	6	6.979	18
			Pigment CD34+GFP+ Day7 vs. Pigment CD34-GFP+ Day4	1.571	1.25	0.3214	3.321	7	4	0.1369	18
			Pigment CD34+GFP+ Day7 vs. Pigment CD34-GFP+ Day7	1.571	15.83	-14.26	2.948	7	6	6.842	18
			Pigment CD34-GFP+ Day4 vs. Pigment CD34-GFP+ Day7	1.25	15.83	-14.58	3.42	4	6	6.03	18

## Sheet: Figure 3E
Figure 3E
Area of pigmented region of engrafted skin receiving either CD34+ or CD34- McSCs
		No Cell	CD34+GFP+	CD34-GFP+
	1	0	7143	345753
	2	0	17175	128775
	3	0	0	307333
	4	0	7431	253567
	5	0	0	72229
	Average Mean	0	6349.8	221531
	SD	0	7064.4	116955
	SEM	0	1412.88	23391.1
	P Value			0.0151975	CD34-GFP+ vs CD34+GFP+
				0.0133118	CD34-GFP+ vs No cell
	Number of families	1
	Number of comparisons per family	3
	Alpha	0.05
	Tukey's multiple comparisons test	Mean Diff.	95% CI of diff.	Significant?	Summary
	No Cell vs. CD34+GFP+	-6350	-120491 to 107792	No	ns
	No Cell vs. CD34-GFP+	-221531	-335673 to -107390	Yes	***
	CD34+GFP+ vs. CD34-GFP+	-215182	-329323 to -101040	Yes	***
	Test details	Mean 1	Mean 2	Mean Diff.	SE of diff.	n1	n2	q	DF
	No Cell vs. CD34+GFP+	0	6350	-6350	42784	5	5	0.2099	12
	No Cell vs. CD34-GFP+	0	221531	-221531	42784	5	5	7.323	12
	CD34+GFP+ vs. CD34-GFP+	6350	221531	-215182	42784	5	5	7.113	12

## Sheet: Figure 4D
Figure 4D
The size of non-adherent spheroids
		CD34+GFP+
		Day								Std dev	SEM
		0	10	10	10	10	10		10	0	0
		2	25	35	25	31	47		32.6	9.09945	1.81989
		4	82	78	59	86	63		73.6	11.929	2.38579
		6	86	82	86	70	82		81.2	6.57267	1.31453
		8	98	74	117	133	78		100	25.2091	5.04183
		CD34-GFP+
		Day								Std dev	SEM
		0	10	10	10	10	10		10	0	0
		2	20	16	23	20	12		18.2	4.26615	0.853229
		4	25	23	16	39	23		25.2	8.43801	1.6876
		6	27	27	39	43	43		35.8	8.19756	1.63951
		8	56	66	47	82	55		61.2	13.4425	2.68849
		P Value	Day
		CD34+GFP+ vs CD34-GFP+	4	0.00012734
			6	0.00138346
			8	0.0316047
Number of families	1
Number of comparisons per family	3
Alpha	0.05
Sidak's multiple comparisons test	Mean Diff.	95% CI of diff.	Significant?	Summary
CD34+GFP+ Day 4 vs. CD34-GFP+ Day 4	48.4	26.03 to 70.77	Yes	****
CD34+GFP+ Day 6 vs. CD34-GFP+ Day 6	45.4	23.03 to 67.77	Yes	****
CD34+GFP+ Day 8 vs. CD34-GFP+ Day 8	38.8	16.43 to 61.17	Yes	***
Test details	Mean 1	Mean 2	Mean Diff.	SE of diff.	n1	n2	t	DF
CD34+GFP+ Day 4 vs. CD34-GFP+ Day 4	73.6	25.2	48.4	8.718	5	5	5.552	24
CD34+GFP+ Day 6 vs. CD34-GFP+ Day 6	81.2	35.8	45.4	8.718	5	5	5.208	24
CD34+GFP+ Day 8 vs. CD34-GFP+ Day 8	100	61.2	38.8	8.718	5	5	4.45	24

## Sheet: Figure 6E
Figure 6E
Quantification of co-localization of Mbp expression in CTG-labelled McSCs in sections of shi/shi brains
			CTG+ 1	CTG+ 2	CTG+ 3	CTG+ 4	CTG+ 5	MbP+ 1	MbP+ 2	MbP+ 3	MbP+ 4	MbP+ 5
		CD34+GFP+	34	49	52	41	37	30	39	45	30	31
		CD34-GFP+	40	38	51	38	58	8	7	10	8	12
	Mean	CD34+GFP+	42					35
		CD34-GFP+	45					9
	Std Dev	CD34+GFP+	7.7			6.75
		CD34-GFP+	9.06			2
	P Value	Mbp+ cells in CD34+GFP+ vs CD34-GFP+	0.0012
Number of families	1
Number of comparisons per family	6
Alpha	0.05
Tukey's multiple comparisons test	Mean Diff.	95% CI of diff.	Significant?	Summary
CD34+GFP+ CTG+ vs. CD34+GFP+ Mbp+	7.6	-4.897 to 20.10	No	ns
CD34+GFP+ CTG+ vs. CD34-GFP+ CTG+	-2.4	-14.90 to 10.10	No	ns
CD34+GFP+ CTG+ vs. CD34-GFP+ Mbp+	33.6	21.10 to 46.10	Yes	****
CD34+GFP+ Mbp+ vs. CD34-GFP+ CTG+	-10	-22.50 to 2.497	No	ns
CD34+GFP+ Mbp+ vs. CD34-GFP+ Mbp+	26	13.50 to 38.50	Yes	***
CD34-GFP+ CTG+ vs. CD34-GFP+ Mbp+	36	23.50 to 48.50	Yes	****
Test details	Mean 1	Mean 2	Mean Diff.	SE of diff.	n1	n2	q	DF
CD34+GFP+ CTG+ vs. CD34+GFP+ Mbp+	42.6	35	7.6	4.368	5	5	2.461	16
CD34+GFP+ CTG+ vs. CD34-GFP+ CTG+	42.6	45	-2.4	4.368	5	5	0.777	16
CD34+GFP+ CTG+ vs. CD34-GFP+ Mbp+	42.6	9	33.6	4.368	5	5	10.88	16
CD34+GFP+ Mbp+ vs. CD34-GFP+ CTG+	35	45	-10	4.368	5	5	3.238	16
CD34+GFP+ Mbp+ vs. CD34-GFP+ Mbp+	35	9	26	4.368	5	5	8.418	16
CD34-GFP+ CTG+ vs. CD34-GFP+ Mbp+	45	9	36	4.368	5	5	11.66	16

## Sheet: Table 1
Table 1
Comparison of neural crest lineage markers expressed vby CD34+ McSCs, SKPs and eNCSCs using NCSC medium
		neural crest culture medium						neural crest culture medium					neural crest culture medium						Number of families	1
		eNCSCs	%	Average	SD		SKPs	%	Average	SD		CD34+GFP+	%	Average	SD				Number of comparisons per family	9
		P75	66.6667	65.0717	12.5843		P75	3.32326	3.52771	0.289136		P75	86.3636	86.0313	2.78098				Alpha	0.05
			73.7113					3.40136					89.7959
			45.3333					3.85852					82.2581						Sidak's multiple comparisons test	Mean Diff.	95% CI of diff.	Significant?	Summary
			46.0177										86.9565
			65.2941										84.7826						mSKPs P75 vs. CD34+GFP+ P75	-82.61	-93.05 to -72.17	Yes	****
			77.2277																eNCSC P75 vs. mSKPs P75	58.38	47.94 to 68.81	Yes	****
			73.1884																eNCSC P75 vs. CD34+GFP+ P75	-24.24	-34.67 to -13.80	Yes	****
			73.1343																eNCSC GFAP vs. CD34+GFP+ GFAP	-35.03	-45.47 to -24.60	Yes	****
																			mSKPs GFAP vs. CD34+GFP+ GFAP	-40.53	-50.97 to -30.09	Yes	****
		Nestin	84.6154	77.3357	11.6285		Nestin	61.4035	61.8912	0.798673		Nestin	75.7576	69.0216	7.75949				eNCSC GFAP vs. mSKPs GFAP	5.495	-4.943 to 15.93	No	ns
			79.8969					62.8129					73.3333						eNCSC CNPase vs. CD34+GFP+ CNPase	-20.15	-30.59 to -9.714	Yes	****
			84.6154					61.4571					74.5763						mSKPs CNPase vs. CD34+GFP+ CNPase	-28.8	-39.24 to -18.36	Yes	****
			60.2151										58.6957						eNCSC CNPase vs. mSKPs CNPase	8.645	-1.794 to 19.08	No	ns
													62.7451
		Fibronectin	69.0058	68.2594	4.76052		Fibronectin	67.5192	64.4522	2.6918		Fibronectin	87.2727	85.4504	2.84056
			65.1163					63.3556					88.0952						Test details	Mean 1	Mean 2	Mean Diff.	SE of diff.	n1	n2	t	DF
			70.9677					62.4818					84.6154
			74.1379										81.8182						mSKPs P75 vs. CD34+GFP+ P75	3.528	86.14	-82.61	3.581	3	3	23.07	42
			62.069																eNCSC P75 vs. mSKPs P75	61.9	3.528	58.38	3.581	3	3	16.3	42
																			eNCSC P75 vs. CD34+GFP+ P75	61.9	86.14	-24.24	3.581	3	3	6.768	42
		SMA	2.03046	4.34058	3.36506		SMA	0.636943	1.02618	0.353648		SMA	4.52261	5.19174	0.851001				eNCSC GFAP vs. CD34+GFP+ GFAP	8.589	43.62	-35.03	3.581	3	3	9.783	42
			2.35405					1.32774					4.70588						mSKPs GFAP vs. CD34+GFP+ GFAP	3.094	43.62	-40.53	3.581	3	3	11.32	42
			10.0351					1.11386					5.12821						eNCSC GFAP vs. mSKPs GFAP	8.589	3.094	5.495	3.581	3	3	1.535	42
			2.5										6.41026						eNCSC CNPase vs. CD34+GFP+ CNPase	11.27	31.42	-20.15	3.581	3	3	5.628	42
			4.78326																mSKPs CNPase vs. CD34+GFP+ CNPase	2.627	31.42	-28.8	3.581	3	3	8.041	42
																			eNCSC CNPase vs. mSKPs CNPase	11.27	2.627	8.645	3.581	3	3	2.414	42
		Tuj1	1.13798	3.77874	2.77921		Tuj1	2.32231	2.60222	0.688371		Tuj1	1.6	2.05957	1.78933
			1.78731					2.0979					0.961538
			5.22766					3.38645					0.970874
			6.96203										4.70588
		GFAP	8.07292	9.43233	1.74224		GFAP	3.45455	3.09378	0.928613		GFAP	54.3478	43.6398	7.96097
			9.14397					2.03892					41.2281
			8.55072					3.78788					35.2941
			11.9617										43.6893
		CNPase	11.3043	11.2712	0.251465		CNPase	2.45455	2.62651	0.871746		CNPase	35.3933	31.4241	4.3731
			11.0048					1.85357					32.1429
			11.5044					3.57143					26.7361

## Sheet: Table S1
Table S1
Comparison of neural crest lineage markers expressed vby CD34+ McSCs and SKPs using SKP medium
			mskp culture medium					mskp culture medium
		SKPs	%	Average	SD		CD34+GFP+	%	Average	SD				Number of families	1
		P75	5.14286	5.41724	1.0457		P75	86.9565	79.1012	7.4155				Number of comparisons per family	4
			6.57277					78.125						Alpha	0.05
			4.53608					72.2222
														Sidak's multiple comparisons test	Mean Diff.	95% CI of diff.	Significant?	Summary
														mSKPs P75 vs. CD34+GFP+ P75	-73.68	-82.32 to -65.05	Yes	****
														mSKPs GFAP vs. CD34+GFP+ GFAP	-18.93	-27.56 to -10.29	Yes	****
														mSKPs CNPase vs. CD34+GFP+ CNPase	-7.48	-16.11 to 1.151	No	ns
														mSKPs Tuj1 vs. CD34+GFP+ Tuj1	9.045	0.4138 to 17.68	Yes	*
		Nestin	62.766	62.9457	0.157148		Nestin	73.4694	71.8707	3.49977
			63.0573					67.8571
			63.0137					74.2857						Test details	Mean 1	Mean 2	Mean Diff.	SE of diff.	n1	n2	t	DF
														mSKPs P75 vs. CD34+GFP+ P75	5.417	79.1	-73.68	3.243	3	3	22.72	28
		Fibronectin	59.6567	62.3484	3.09771		Fibronectin	71.0526	76.2636	4.52261				mSKPs GFAP vs. CD34+GFP+ GFAP	10.79	29.72	-18.93	3.243	3	3	5.836	28
			65.7343					78.5714						mSKPs CNPase vs. CD34+GFP+ CNPase	10.02	17.5	-7.48	3.243	3	3	2.306	28
			61.6541					79.1667						mSKPs Tuj1 vs. CD34+GFP+ Tuj1	9.433	0.3878	9.045	3.243	3	3	2.789	28
		SMA	8.19423	10.3944	2.16674		SMA	7.19697	8.43935	2.87664
			12.5261					6.39269
			10.4628					11.7284
		Tuj1	12.7451	9.43285	3.00953		Tuj1	0.41841	0.387767	0.0330575
			8.68726					0.352734
			6.8662					0.392157
		GFAP	11.6822	11.0658	4.3143		GFAP	30.5699	29.7174	4.81976
			8.03324					34.0541
			12.6582					24.5283
			5.9098
			17.0455
		CNPase	12.1495	10.378	4.61132		CNPase	20	15.9118	5.65309
			5.26316					9.21659
			12.6582					23.2941
			5.9098					13.9665
			15.9091					13.082

## Sheet: Figure S2F
Figure S2F
Co-localization of CD34 and GFP-expressing McSCs in different HF cycle of Dct-H2BGFP mice.
			P8	P21	P30	P56	P70
		HF numbers	78	84	86	83	83
		Total GFP+ ORS	197	300	232	257	250
		CD34+GFP+	63	117	100	98	114
		% CD34+GFP+	31.9797	39	43.1034	38.1323	45.6

## Sheet: Figure S4B
Figure S4B
Proliferation of CD34+ and CD34- McSCs in melanocyte differentiaion condition
			CD34+GFP+ Day4	CD34+GFP+ Day7	CD34-GFP+ Day4	CD34-GFP+ Day7
			34	17	69	29
			18	25	86	34
			20	20	81	84
			15	23	67	90
			34	38		50
				64		96
				17
		Mean	24.2	29.1429	75.75	63.8333
		SD	9.1214	17.6342	9.21502	29.7349
		SEM	1.82428	2.51918	2.30376	4.95582
		Number of families	1
		Number of comparisons per family	6
		Alpha	0.05
		Tukey's multiple comparisons test	Mean Diff.	95% CI of diff.	Significant?	Summary
		CD34+GFP+ Day4 vs. CD34+GFP+ Day7	-4.943	-36.95 to 27.07	No	ns
		CD34+GFP+ Day4 vs. CD34-GFP+ Day4	-51.55	-88.22 to -14.88	Yes	**
		CD34+GFP+ Day4 vs. CD34-GFP+ Day7	-39.63	-72.74 to -6.528	Yes	*
		CD34+GFP+ Day7 vs. CD34-GFP+ Day4	-46.61	-80.87 to -12.34	Yes	**
		CD34+GFP+ Day7 vs. CD34-GFP+ Day7	-34.69	-65.11 to -4.274	Yes	*
		CD34-GFP+ Day4 vs. CD34-GFP+ Day7	11.92	-23.37 to 47.21	No	ns
		Test details	Mean 1	Mean 2	Mean Diff.	SE of diff.	n1	n2	q	DF
		CD34+GFP+ Day4 vs. CD34+GFP+ Day7	24.2	29.14	-4.943	11.33	5	7	0.6172	18
		CD34+GFP+ Day4 vs. CD34-GFP+ Day4	24.2	75.75	-51.55	12.98	5	4	5.618	18
		CD34+GFP+ Day4 vs. CD34-GFP+ Day7	24.2	63.83	-39.63	11.71	5	6	4.785	18
		CD34+GFP+ Day7 vs. CD34-GFP+ Day4	29.14	75.75	-46.61	12.12	7	4	5.436	18
		CD34+GFP+ Day7 vs. CD34-GFP+ Day7	29.14	63.83	-34.69	10.76	7	6	4.559	18
		CD34-GFP+ Day4 vs. CD34-GFP+ Day7	75.75	63.83	11.92	12.49	4	6	1.35	18
